# Supplementary material for: Neuromedin U secreted by colorectal cancer cells promotes a tumour-supporting microenvironment
Source: Cell Commun Signal. 2022 Dec 8;20:193. doi: 10.1186/s12964-022-01003-1 (PMC9733105; doi:10.1186/s12964-022-01003-1)
Supplement: Supplementary file 4 — Additional file 3. Tissue microarray (Biomax) description and results. [file 12964_2022_1003_MOESM4_ESM.xlsx]

## Sheet: Adenocarcinoma & normal 
IHC_number of analysed cores (131)_number of colon normal tissue/number of cores (56/62)_number of cancer cases/number of cores (58/69)
Arrays T053b, T051b, CO242b 2 cores per case
Array BC05118e 1 core per case
Biomax Array Name	Position	No.	Age	Sex	Organ/ Anatomic Site	Pathology diagnosis	TNM	Grade	Stage	Type	Tissue ID.	NMU level intensity	NMU percentage of epithelial cells	final score	NMU (negative, weak, moderate, strong)
T053b	C1	17	30	M	Colon	Colon tissue	-	-	-	Normal	Dco08N014	1	20	20	weak
T053b	C2	18	30	M	Colon	Colon tissue	-	-	-	Normal	Dco08N014	2	60	120	moderate
T053b	C3	19	31	M	Colon	Colon tissue	-	-	-	Normal	Dco11N008	2	80	160	strong
T053b	C4	20	31	M	Colon	Colon tissue	-	-	-	Normal	Dco11N008	2	80	160	strong
T051b	A5	5	58	F	Colon	Adenocarcinoma	T3N1M0	2	IIIB	Malignant	0077C2	40	2	80	moderate
T051b	A6	6	58	F	Colon	Adenocarcinoma	T3N1M0	2	IIIB	Malignant	0077C3	60	2	120	moderate
T051b	A7	7	72	F	Colon	Adenocarcinoma	T3N0M0	2	IIA	Malignant	1131C3	20	2	40	weak
T051b	A8	8	72	F	Colon	Adenocarcinoma	T3N0M0	2	IIA	Malignant	1131C3	2	0	0	negative
T051b	C5	21	48	M	Colon	Cancer adjacent colon tissue	-	-	-	AT	0602A3	35	1	35	weak
T051b	C6	22	48	M	Colon	Cancer adjacent colon tissue	-	-	-	AT	0602A3	30	1	30	weak
T051b	C7	23	52	M	Colon	Cancer adjacent colon tissue	-	-	-	AT	822A1	25	1	25	weak
T051b	C8	24	52	M	Colon	Cancer adjacent colon tissue	-	-	-	AT	822A1	35	1	35	weak
CO242b	A1	1	44	M	Colon	Adenocarcinoma	T4N0M0	1	IIb	Malignant	Dco010394	1	90	90	moderate
CO242b	A2	2	44	M	Colon	Adenocarcinoma	T4N0M0	1	IIb	Malignant	Dco010394	1	80	80	moderate
CO242b	A3	3	47	M	Colon	Adenocarcinoma	T2N0M0	1	I	Malignant	Dco010512	1	80	80	moderate
CO242b	A4	4	47	M	Colon	Adenocarcinoma	T2N0M0	1	I	Malignant	Dco010512	1	35	35	weak
CO242b	A5	5	44	M	Colon	Adenocarcinoma	T4N1M0	2	IIIb	Malignant	Dco010396	1	60	60	weak
CO242b	A6	6	44	M	Colon	Adenocarcinoma	T4N1M0	2	IIIb	Malignant	Dco010396	2	90	180	strong
CO242b	B1	7	31	M	Colon	Adenocarcinoma	T4N1M0	2	IIIb	Malignant	Dco010442	2	50	100	moderate
CO242b	B2	8	31	M	Colon	Adenocarcinoma	T4N1M0	2	IIIb	Malignant	Dco010442	1	30	30	weak
CO242b	B5	11	75	M	Colon	Adenocarcinoma	T4N0M0	2	IIb	Malignant	Dco010383	1	10	10	weak
CO242b	B6	12	75	M	Colon	Adenocarcinoma	T4N0M0	2	IIb	Malignant	Dco010383	1	20	20	weak
CO242b	C1	13	42	M	Colon	Adenocarcinoma	T3N1M0	3	IIIb	Malignant	Dco051006	2	65	130	strong
CO242b	C2	14	42	M	Colon	Adenocarcinoma	T3N1M0	3	IIIb	Malignant	Dco051006	1	5	5	negative
CO242b	C3	15	41	F	Colon	Adenocarcinoma	T3N0M0	3	IIa	Malignant	Dco010582	0	0	0	negative
CO242b	C4	16	41	F	Colon	Adenocarcinoma	T3N0M0	3	IIa	Malignant	Dco010582	0	0	0	negative
CO242b	C5	17	46	M	Colon	Adenocarcinoma	T3N1M0	2	IIIb	Malignant	Dco050952	1	5	5	negative
CO242b	C6	18	46	M	Colon	Adenocarcinoma	T3N1M0	2	IIIb	Malignant	Dco050952	1	15	15	weak
CO242b	D1	19	62	F	Colon	Adenocarcinoma	T3N1M0	3	IIIb	Malignant	Dco050781	2	80	160	strong
CO242b	D2	20	62	F	Colon	Adenocarcinoma	T3N1M0	3	IIIb	Malignant	Dco050781	1	5	5	negative
CO242b	D3	21	44	M	Colon	Cancer adjacent normal colon tissue	-	-	-	NAT	Dco010394	1	10	10	weak
CO242b	D4	22	44	M	Colon	Cancer adjacent normal colon tissue	-	-	-	NAT	Dco010394	0	0	0	negative
CO242b	D5	23	68	M	Colon	Cancer adjacent normal colon tissue	-	-	-	NAT	Dco051206	1	5	5	negative
CO242b	D6	24	68	M	Colon	Cancer adjacent normal colon tissue	-	-	-	NAT	Dco051206	0	0	0	negative
BC05118e	A2	2	55	F	Colon	Adenocarcinoma	T3N1M0	1	IIIB	Malignant	Dco030730	1	15	15	weak
BC05118e	A3	3	65	M	Colon	Adenocarcinoma	T3N0M0	1	IIA	Malignant	Dco010255	2	70	140	strong
BC05118e	A4	4	62	F	Colon	Adenocarcinoma	T4N0M0	1	IIB	Malignant	Dco020647	3	80	240	strong
BC05118e	A5	5	50	M	Colon	Adenocarcinoma	T3N0M0	2	IIA	Malignant	Dco050227	3	90	270	strong
BC05118e	A6	6	68	F	Colon	Adenocarcinoma	T3N0M0	2	IIA	Malignant	Dco150151	2	60	120	moderate
BC05118e	A7	7	58	M	Colon	Adenocarcinoma	T3N0M0	1	IIA	Malignant	Dco150115	1	30	30	weak
BC05118e	A8	8	68	F	Colon	Adenocarcinoma	T4N2M0	1	IIIC	Malignant	Dco050685	3	100	300	strong
BC05118e	A9	9	54	M	Colon	Adenocarcinoma	T3N0M0	1	IIA	Malignant	Dco150106	3	70	210	strong
BC05118e	A10	10	67	M	Colon	Adenocarcinoma (sparse)	T3N0M0	2	IIA	Malignant	Dco150134	2	100	200	strong
BC05118e	B1	11	55	F	Colon	Adenocarcinoma	T3N0M0	1	IIA	Malignant	Dco120051	1	5	5	negative
BC05118e	B3	13	43	F	Colon	Adenocarcinoma	T4N1M0	1	IIIB	Malignant	Dco051228	1	15	15	weak
BC05118e	B4	14	51	M	Colon	Adenocarcinoma	T4N2M0	1	IIIC	Malignant	Dco060057	3	80	240	strong
BC05118e	B5	15	32	M	Colon	Adenocarcinoma	T3N0M0	1	IIA	Malignant	Dco060755	2	90	180	strong
BC05118e	B6	16	51	F	Colon	Adenocarcinoma (esocolitis)	T3N2M0	*	IIB	Malignant	Dco150138	2	60	120	moderate
BC05118e	B7	17	31	F	Colon	Adenocarcinoma	T2N0M0	2	I	Malignant	Dco062289	1	15	15	weak
BC05118e	B8	18	56	M	Colon	Adenocarcinoma	T3N0M0	1	IIA	Malignant	Dco050371	2	60	120	moderate
BC05118e	B9	19	62	F	Colon	Adenocarcinoma	T4N1M0	1	IIIB	Malignant	Dco041228	0	0	0	negative
BC05118e	B10	20	49	F	Colon	Adenocarcinoma (tumor necrosis)	T3N0M0	*	IIA	Malignant	Dco050556	2	100	200	strong
BC05118e	C1	21	55	F	Colon	Adenocarcinoma	T3N0M0	1	IIA	Malignant	Dco130345	0	0	0	negative
BC05118e	C2	22	61	M	Colon	Adenocarcinoma	T4N0M0	2	IIB	Malignant	Dco032067	0	0	0	negative
BC05118e	C3	23	41	M	Colon	Adenocarcinoma	T4N0M0	2	IIB	Malignant	Dco031490	0	0	0	negative
BC05118e	C4	24	69	M	Colon	Adenocarcinoma (tumor necrosis)	T4N2M0	*	IIIC	Malignant	Dco060501	1	20	20	weak
BC05118e	C5	25	79	M	Colon	Adenocarcinoma	T3N0M0	2	IIA	Malignant	Dco061111	1	60	60	weak
BC05118e	C6	26	56	M	Colon	Adenocarcinoma	T3N1M0	2	IIIB	Malignant	Dco050760	1	60	60	weak
BC05118e	C7	27	62	F	Colon	Adenocarcinoma	T4N0M0	2	IIB	Malignant	Dco020616	2	60	120	moderate
BC05118e	C8	28	40	F	Colon	Adenocarcinoma	T3N0M0	2	IIA	Malignant	Dco050230	2	30	60	weak
BC05118e	C9	29	62	F	Colon	Adenocarcinoma	T4N0M0	2	IIB	Malignant	Dco040832	2	50	100	moderate
BC05118e	C10	30	74	F	Colon	Adenocarcinoma	T4N0M0	2	IIB	Malignant	Dco030398	2	70	140	strong
BC05118e	D1	31	41	M	Colon	Adenocarcinoma	T3N1M0	2	IIIB	Malignant	Dco050929	0	0	0	negative
BC05118e	D2	32	43	M	Colon	Adenocarcinoma	T3N1M0	2	IIIB	Malignant	Dco020620	0	0	0	negative
BC05118e	D3	33	61	M	Colon	Adenocarcinoma	T3N1M0	2	IIIB	Malignant	Dco040829	0	0	0	negative
BC05118e	D4	34	58	M	Colon	Adenocarcinoma	T4N0M0	2	IIB	Malignant	Dco060810	1	15	15	weak
BC05118e	D5	35	60	F	Colon	Adenocarcinoma	T2N1M0	2	IIIA	Malignant	Dco050943	1	15	15	weak
BC05118e	D6	36	42	F	Colon	Adenocarcinoma	T3N0M0	2	IIA	Malignant	Dco050499	1	40	40	weak
BC05118e	D7	37	49	F	Colon	Adenocarcinoma	T3N1M0	2	IIIB	Malignant	Dco050969	1	20	20	weak
BC05118e	D8	38	72	F	Colon	Adenocarcinoma	T3N1M0	2--3	IIIB	Malignant	Dco050291	2	70	140	strong
BC05118e	D9	39	62	M	Colon	Adenocarcinoma	T3N1M0	2--3	IIIB	Malignant	Dco062030	1	15	15	weak
BC05118e	D10	40	54	F	Colon	Adenocarcinoma	T4N1M0	2	IIIB	Malignant	Dco031530	1	30	30	weak
BC05118e	E1	41	64	F	Colon	Adenocarcinoma	T4N2M0	3	IIIC	Malignant	Dco062433	0	0	0	negative
BC05118e	E2	42	48	F	Colon	Adenocarcinoma	T4N1M0	3	IIIB	Malignant	Dco010338	1	5	5	negative
BC05118e	E3	43	60	F	Colon	Adenocarcinoma	T3N1M0	3	IIIB	Malignant	Dco050972	1	5	5	negative
BC05118e	E4	44	51	M	Colon	Adenocarcinoma	T3N0M0	3	IIA	Malignant	Dco050744	1	15	15	weak
BC05118e	E5	45	42	M	Colon	Adenocarcinoma	T3N1M0	3	IIIB	Malignant	Dco051551	1	10	10	weak
BC05118e	E6	46	72	F	Colon	Adenocarcinoma	T3N0M0	3	IIA	Malignant	Dco060702	2	40	80	moderate
BC05118e	E7	47	60	F	Colon	Adenocarcinoma	T3N0M0	3	IIA	Malignant	Dco061066	2	50	100	moderate
BC05118e	E9	49	82	M	Colon	Adenocarcinoma	T4N0M0	3	IIB	Malignant	Dco031858	2	20	40	weak
BC05118e	E10	50	48	M	Colon	Adenocarcinoma	T4N2M0	3	IIIC	Malignant	Dco031533	3	25	75	moderate
BC05118e	F1	51	45	F	Colon	Adjacent normal colon tissue of No.1	-	-	-	NAT	Dco020703	0	0	0	negative
BC05118e	F2	52	55	F	Colon	Adjacent normal colon tissue of No.2	-	-	-	NAT	Dco030730	0	0	0	negative
BC05118e	F3	53	65	M	Colon	Adjacent normal colon tissue of No.3	-	-	-	NAT	Dco010255	0	0	0	negative
BC05118e	F4	54	62	F	Colon	Adjacent normal colon tissue of No.4	-	-	-	NAT	Dco020647	0	0	0	negative
BC05118e	F5	55	50	M	Colon	Cancer adjacent colon tissue of No.5	-	-	-	AT	Dco050227	1	30	30	weak
BC05118e	F6	56	68	F	Colon	Adjacent normal colon tissue of No.6 (sparse)	-	-	-	NAT	Dco150151	1	50	50	weak
BC05118e	F7	57	58	M	Colon	Adjacent normal colon tissue of No.7	-	-	-	NAT	Dco150115	1	15	15	weak
BC05118e	F8	58	68	F	Colon	Cancer adjacent colon tissue of No.8	-	-	-	AT	Dco050685	1	15	15	weak
BC05118e	F9	59	54	M	Colon	Adjacent normal colon tissue of No.9	-	-	-	NAT	Dco150106	2	80	160	strong
BC05118e	F10	60	67	M	Colon	Adjacent normal colon tissue of No.10	-	-	-	NAT	Dco150134	1	10	10	weak
BC05118e	G1	61	55	F	Colon	Cancer adjacent colon tissue of No.11	-	-	-	AT	Dco120051	0	0	0	negative
BC05118e	G2	62	30	M	Colon	Cancer djacent colon tissue of No.12	-	-	-	AT	Dco100471	0	0	0	negative
BC05118e	G3	63	43	F	Colon	Adjacent normal colon tissue of No.13	-	-	-	NAT	Dco051228	0	0	0	negative
BC05118e	G4	64	51	M	Colon	Cancer adjacent colon tissue of No.14	-	-	-	AT	Dco060057	1	10	10	weak
BC05118e	G5	65	32	M	Colon	Cancer adjacent colon tissue of No.15	-	-	-	AT	Dco060755	1	5	5	negative
BC05118e	G6	66	51	F	Colon	Adjacent normal colon tissue of No.16	-	-	-	NAT	Dco150138	1	20	20	weak
BC05118e	G7	67	31	F	Colon	Adjacent normal colon tissue of No.17	-	-	-	NAT	Dco062289	1	10	10	weak
BC05118e	G8	68	56	M	Colon	Cancer adjacent colon tissue of No.18	-	-	-	AT	Dco050371	2	60	120	moderate
BC05118e	G9	69	62	F	Colon	Cancer adjacent colon tissueof No.19	-	-	-	AT	Dco041228	1	25	25	weak
BC05118e	G10	70	49	F	Colon	Cancer adjacent colon tissue of No.20	-	-	-	AT	Dco050556	1	40	40	weak
BC05118e	H1	71	55	F	Colon	Cancer adjacent colon tissue of No.21	-	-	-	AT	Dco130345	0	0	0	negative
BC05118e	H2	72	61	M	Colon	Adjacent normal colon tissue of No.22	-	-	-	NAT	Dco032067	0	0	0	negative
BC05118e	H3	73	41	M	Colon	Adjacent normal colon tissue of No.23	-	-	-	NAT	Dco031490	1	5	5	negative
BC05118e	H4	74	69	M	Colon	Cancer adjacent colon tissue of No.24	-	-	-	AT	Dco060501	1	15	15	weak
BC05118e	H5	75	79	M	Colon	Adjacent normal colon tissue of No.25	-	-	-	NAT	Dco061111	1	20	20	weak
BC05118e	H6	76	56	M	Colon	Cancer adjacent colon tissue of No.26	-	-	-	AT	Dco050760	1	10	10	weak
BC05118e	H7	77	62	F	Colon	Cancer adjacent colon tissue of No.27	-	-	-	AT	Dco020616	1	10	10	weak
BC05118e	H8	78	40	F	Colon	Cancer adjacent colon tissue of No.28	-	-	-	AT	Dco050230	2	80	160	strong
BC05118e	H9	79	62	F	Colon	Cancer adjacent colon tissue of No.29	-	-	-	AT	Dco040832	1	60	60	weak
BC05118e	H10	80	74	F	Colon	Adjacent normal colon tissue of No.30	-	-	-	NAT	Dco030398	2	55	110	moderate
BC05118e	I1	81	41	M	Colon	Cancer adjacent colon tissue of No.31	-	-	-	AT	Dco050929	1	15	15	weak
BC05118e	I2	82	43	M	Colon	Adjacent normal colon tissue of No.32	-	-	-	NAT	Dco020620	1	15	15	weak
BC05118e	I3	83	61	M	Colon	Cancer adjacent colon tissue of No.33	-	-	-	AT	Dco040829	1	5	5	negative
BC05118e	I4	84	58	M	Colon	Cancer adjacent colon tissue of No.34	-	-	-	AT	Dco060810	1	20	20	weak
BC05118e	I5	85	60	F	Colon	Adjacent normal colon tissue of No.35	-	-	-	NAT	Dco050943	1	10	10	weak
BC05118e	I6	86	42	F	Colon	Adjacent normal colon tissue of No.36	-	-	-	NAT	Dco050499	2	60	120	moderate
BC05118e	I7	87	49	F	Colon	Cancer adjacent colon tissue of No.37	-	-	-	AT	Dco050969	1	15	15	weak
BC05118e	I8	88	72	F	Colon	Cancer adjacent colon tissue of No.38	-	-	-	AT	Dco050291	1	30	30	weak
BC05118e	I9	89	62	M	Colon	Cancer adjacent colon tissue of No.39	-	-	-	AT	Dco062030	2	80	160	strong
BC05118e	I10	90	54	F	Colon	Adjacent normal colon tissue of No.40	-	-	-	NAT	Dco031530	3	100	300	strong
BC05118e	J1	91	64	F	Colon	Cancer adjacent colon tissue of No.41	-	-	-	AT	Dco062433	3	80	240	strong
BC05118e	J2	92	48	F	Colon	Adjacent normal colon tissue of No.42	-	-	-	NAT	Dco010338	2	40	80	moderate
BC05118e	J3	93	60	F	Colon	Cancer adjacent colon tissue of No.43	-	-	-	AT	Dco050972	2	20	40	weak
BC05118e	J4	94	51	M	Colon	Adjacent normal colon tissue of No.44	-	-	-	NAT	Dco050744	2	90	180	strong
BC05118e	J5	95	42	M	Colon	Cancer adjacent colon tissue of No.45	-	-	-	AT	Dco051551	3	40	120	moderate
BC05118e	J6	96	72	F	Colon	Cancer adjacent colon tissue of No.46	-	-	-	AT	Dco060702	1	60	60	weak
BC05118e	J7	97	60	F	Colon	Cancer adjacent colon tissue of No.47	-	-	-	AT	Dco061066	1	30	30	weak
BC05118e	J8	98	43	M	Colon	Cancer adjacent colon tissue of No.48	-	-	-	AT	Dco061061	1	25	25	weak
BC05118e	J9	99	82	M	Colon	Adjacent normal colon tissue of No.49	-	-	-	NAT	Dco031858	1	35	35	weak
BC05118e	J10	100	48	M	Colon	Adjacent normal colon tissue of No.50	-	-	-	NAT	Dco031533	1	40	40	weak

## Sheet: Array-Matched tissues
Biomax microarray name	BC05118e
Description	Colon cancer tissue array with matched adjacent normal or cancer adjacent tissue, including TNM, clinical stage and pathology grade, 47 cases/94 cores
Cases	47
Cores	94
Adenocarcinoma															Matched normal colon tissue
Position	No.	Age	Sex	Organ/ Anatomic Site	Pathology diagnosis	TNM	Grade	Stage	Type	Tissue ID.	NMU level intensity	percentage of NMU positive epithelial cells	Final score	NMU (negative, weak, moderate, strong)	Position	No.	Age	Sex	Organ/ Anatomic Site	Pathology diagnosis	TNM	Grade	Stage	Type	Tissue ID.	NMU level intensity	percentage of NMU positive epithelial cells	Final score	NMU (negative, weak, moderate, strong)
A2	2	55	F	Colon	Adenocarcinoma	T3N1M0	1	IIIB	Malignant	Dco030730	1	15	15	weak	F2	52	55	F	Colon	Adjacent normal colon tissue of No.2	-	-	-	NAT	Dco030730	0	0	0	negative
A3	3	65	M	Colon	Adenocarcinoma	T3N0M0	1	IIA	Malignant	Dco010255	2	70	140	strong	F3	53	65	M	Colon	Adjacent normal colon tissue of No.3	-	-	-	NAT	Dco010255	0	0	0	negative
A4	4	62	F	Colon	Adenocarcinoma	T4N0M0	1	IIB	Malignant	Dco020647	3	80	240	strong	F4	54	62	F	Colon	Adjacent normal colon tissue of No.4	-	-	-	NAT	Dco020647	0	0	0	negative
A5	5	50	M	Colon	Adenocarcinoma	T3N0M0	2	IIA	Malignant	Dco050227	3	90	270	strong	F5	55	50	M	Colon	Cancer adjacent colon tissue of No.5	-	-	-	AT	Dco050227	1	30	30	weak
A6	6	68	F	Colon	Adenocarcinoma	T3N0M0	2	IIA	Malignant	Dco150151	2	60	120	moderate	F6	56	68	F	Colon	Adjacent normal colon tissue of No.6 (sparse)	-	-	-	NAT	Dco150151	1	50	50	weak
A7	7	58	M	Colon	Adenocarcinoma	T3N0M0	1	IIA	Malignant	Dco150115	1	30	30	weak	F7	57	58	M	Colon	Adjacent normal colon tissue of No.7	-	-	-	NAT	Dco150115	1	15	15	weak
A8	8	68	F	Colon	Adenocarcinoma	T4N2M0	1	IIIC	Malignant	Dco050685	3	100	300	strong	F8	58	68	F	Colon	Cancer adjacent colon tissue of No.8	-	-	-	AT	Dco050685	1	15	15	weak
A9	9	54	M	Colon	Adenocarcinoma	T3N0M0	1	IIA	Malignant	Dco150106	3	70	210	strong	F9	59	54	M	Colon	Adjacent normal colon tissue of No.9	-	-	-	NAT	Dco150106	2	80	160	strong
A10	10	67	M	Colon	Adenocarcinoma (sparse)	T3N0M0	2	IIA	Malignant	Dco150134	2	100	200	strong	F10	60	67	M	Colon	Adjacent normal colon tissue of No.10	-	-	-	NAT	Dco150134	1	10	10	weak
B1	11	55	F	Colon	Adenocarcinoma	T3N0M0	1	IIA	Malignant	Dco120051	1	5	5	negative	G1	61	55	F	Colon	Cancer adjacent colon tissue of No.11	-	-	-	AT	Dco120051	0	0	0	negative
B3	13	43	F	Colon	Adenocarcinoma	T4N1M0	1	IIIB	Malignant	Dco051228	1	15	15	weak	G3	63	43	F	Colon	Adjacent normal colon tissue of No.13	-	-	-	NAT	Dco051228	0	0	0	negative
B4	14	51	M	Colon	Adenocarcinoma	T4N2M0	1	IIIC	Malignant	Dco060057	3	80	240	strong	G4	64	51	M	Colon	Cancer adjacent colon tissue of No.14	-	-	-	AT	Dco060057	1	10	10	weak
B5	15	32	M	Colon	Adenocarcinoma	T3N0M0	1	IIA	Malignant	Dco060755	2	90	180	strong	G5	65	32	M	Colon	Cancer adjacent colon tissue of No.15	-	-	-	AT	Dco060755	1	5	5	negative
B6	16	51	F	Colon	Adenocarcinoma (esocolitis)	T3N2M0	*	IIB	Malignant	Dco150138	2	60	120	moderate	G6	66	51	F	Colon	Adjacent normal colon tissue of No.16	-	-	-	NAT	Dco150138	1	20	20	weak
B7	17	31	F	Colon	Adenocarcinoma	T2N0M0	2	I	Malignant	Dco062289	1	15	15	weak	G7	67	31	F	Colon	Adjacent normal colon tissue of No.17	-	-	-	NAT	Dco062289	1	10	10	weak
B8	18	56	M	Colon	Adenocarcinoma	T3N0M0	1	IIA	Malignant	Dco050371	2	60	120	moderate	G8	68	56	M	Colon	Cancer adjacent colon tissue of No.18	-	-	-	AT	Dco050371	2	60	120	moderate
B9	19	62	F	Colon	Adenocarcinoma	T4N1M0	1	IIIB	Malignant	Dco041228	0	0	0	negative	G9	69	62	F	Colon	Cancer adjacent colon tissueof No.19	-	-	-	AT	Dco041228	1	25	25	weak
B10	20	49	F	Colon	Adenocarcinoma (tumor necrosis)	T3N0M0	*	IIA	Malignant	Dco050556	2	100	200	strong	G10	70	49	F	Colon	Cancer adjacent colon tissue of No.20	-	-	-	AT	Dco050556	1	40	40	weak
C1	21	55	F	Colon	Adenocarcinoma	T3N0M0	1	IIA	Malignant	Dco130345	0	0	0	negative	H1	71	55	F	Colon	Cancer adjacent colon tissue of No.21	-	-	-	AT	Dco130345	0	0	0	negative
C2	22	61	M	Colon	Adenocarcinoma	T4N0M0	2	IIB	Malignant	Dco032067	0	0	0	negative	H2	72	61	M	Colon	Adjacent normal colon tissue of No.22	-	-	-	NAT	Dco032067	0	0	0	negative
C3	23	41	M	Colon	Adenocarcinoma	T4N0M0	2	IIB	Malignant	Dco031490	0	0	0	negative	H3	73	41	M	Colon	Adjacent normal colon tissue of No.23	-	-	-	NAT	Dco031490	1	5	5	negative
C4	24	69	M	Colon	Adenocarcinoma (tumor necrosis)	T4N2M0	*	IIIC	Malignant	Dco060501	1	20	20	weak	H4	74	69	M	Colon	Cancer adjacent colon tissue of No.24	-	-	-	AT	Dco060501	1	15	15	weak
C5	25	79	M	Colon	Adenocarcinoma	T3N0M0	2	IIA	Malignant	Dco061111	1	60	60	weak	H5	75	79	M	Colon	Adjacent normal colon tissue of No.25	-	-	-	NAT	Dco061111	1	20	20	weak
C6	26	56	M	Colon	Adenocarcinoma	T3N1M0	2	IIIB	Malignant	Dco050760	1	60	60	weak	H6	76	56	M	Colon	Cancer adjacent colon tissue of No.26	-	-	-	AT	Dco050760	1	10	10	weak
C7	27	62	F	Colon	Adenocarcinoma	T4N0M0	2	IIB	Malignant	Dco020616	2	60	120	moderate	H7	77	62	F	Colon	Cancer adjacent colon tissue of No.27	-	-	-	AT	Dco020616	1	10	10	weak
C8	28	40	F	Colon	Adenocarcinoma	T3N0M0	2	IIA	Malignant	Dco050230	2	30	60	weak	H8	78	40	F	Colon	Cancer adjacent colon tissue of No.28	-	-	-	AT	Dco050230	2	80	160	strong
C9	29	62	F	Colon	Adenocarcinoma	T4N0M0	2	IIB	Malignant	Dco040832	2	50	100	moderate	H9	79	62	F	Colon	Cancer adjacent colon tissue of No.29	-	-	-	AT	Dco040832	1	60	60	weak
C10	30	74	F	Colon	Adenocarcinoma	T4N0M0	2	IIB	Malignant	Dco030398	2	70	140	strong	H10	80	74	F	Colon	Adjacent normal colon tissue of No.30	-	-	-	NAT	Dco030398	2	55	110	moderate
D1	31	41	M	Colon	Adenocarcinoma	T3N1M0	2	IIIB	Malignant	Dco050929	0	0	0	negative	I1	81	41	M	Colon	Cancer adjacent colon tissue of No.31	-	-	-	AT	Dco050929	1	15	15	weak
D2	32	43	M	Colon	Adenocarcinoma	T3N1M0	2	IIIB	Malignant	Dco020620	0	0	0	negative	I2	82	43	M	Colon	Adjacent normal colon tissue of No.32	-	-	-	NAT	Dco020620	1	15	15	weak
D3	33	61	M	Colon	Adenocarcinoma	T3N1M0	2	IIIB	Malignant	Dco040829	0	0	0	negative	I3	83	61	M	Colon	Cancer adjacent colon tissue of No.33	-	-	-	AT	Dco040829	1	5	5	negative
D4	34	58	M	Colon	Adenocarcinoma	T4N0M0	2	IIB	Malignant	Dco060810	1	15	15	weak	I4	84	58	M	Colon	Cancer adjacent colon tissue of No.34	-	-	-	AT	Dco060810	1	20	20	weak
D5	35	60	F	Colon	Adenocarcinoma	T2N1M0	2	IIIA	Malignant	Dco050943	1	15	15	weak	I5	85	60	F	Colon	Adjacent normal colon tissue of No.35	-	-	-	NAT	Dco050943	1	10	10	weak
D6	36	42	F	Colon	Adenocarcinoma	T3N0M0	2	IIA	Malignant	Dco050499	1	40	40	weak	I6	86	42	F	Colon	Adjacent normal colon tissue of No.36	-	-	-	NAT	Dco050499	2	60	120	moderate
D7	37	49	F	Colon	Adenocarcinoma	T3N1M0	2	IIIB	Malignant	Dco050969	1	20	20	weak	I7	87	49	F	Colon	Cancer adjacent colon tissue of No.37	-	-	-	AT	Dco050969	1	15	15	weak
D8	38	72	F	Colon	Adenocarcinoma	T3N1M0	2--3	IIIB	Malignant	Dco050291	2	70	140	strong	I8	88	72	F	Colon	Cancer adjacent colon tissue of No.38	-	-	-	AT	Dco050291	1	30	30	weak
D9	39	62	M	Colon	Adenocarcinoma	T3N1M0	2--3	IIIB	Malignant	Dco062030	1	15	15	weak	I9	89	62	M	Colon	Cancer adjacent colon tissue of No.39	-	-	-	AT	Dco062030	2	80	160	strong
D10	40	54	F	Colon	Adenocarcinoma	T4N1M0	2	IIIB	Malignant	Dco031530	1	30	30	weak	I10	90	54	F	Colon	Adjacent normal colon tissue of No.40	-	-	-	NAT	Dco031530	3	100	300	strong
E1	41	64	F	Colon	Adenocarcinoma	T4N2M0	3	IIIC	Malignant	Dco062433	0	0	0	negative	J1	91	64	F	Colon	Cancer adjacent colon tissue of No.41	-	-	-	AT	Dco062433	3	80	240	strong
E2	42	48	F	Colon	Adenocarcinoma	T4N1M0	3	IIIB	Malignant	Dco010338	1	5	5	negative	J2	92	48	F	Colon	Adjacent normal colon tissue of No.42	-	-	-	NAT	Dco010338	2	40	80	moderate
E3	43	60	F	Colon	Adenocarcinoma	T3N1M0	3	IIIB	Malignant	Dco050972	1	5	5	negative	J3	93	60	F	Colon	Cancer adjacent colon tissue of No.43	-	-	-	AT	Dco050972	2	20	40	weak
E4	44	51	M	Colon	Adenocarcinoma	T3N0M0	3	IIA	Malignant	Dco050744	1	15	15	weak	J4	94	51	M	Colon	Adjacent normal colon tissue of No.44	-	-	-	NAT	Dco050744	2	90	180	strong
E5	45	42	M	Colon	Adenocarcinoma	T3N1M0	3	IIIB	Malignant	Dco051551	1	10	10	weak	J5	95	42	M	Colon	Cancer adjacent colon tissue of No.45	-	-	-	AT	Dco051551	3	40	120	moderate
E6	46	72	F	Colon	Adenocarcinoma	T3N0M0	3	IIA	Malignant	Dco060702	2	40	80	moderate	J6	96	72	F	Colon	Cancer adjacent colon tissue of No.46	-	-	-	AT	Dco060702	1	60	60	weak
E7	47	60	F	Colon	Adenocarcinoma	T3N0M0	3	IIA	Malignant	Dco061066	2	50	100	moderate	J7	97	60	F	Colon	Cancer adjacent colon tissue of No.47	-	-	-	AT	Dco061066	1	30	30	weak
E9	49	82	M	Colon	Adenocarcinoma	T4N0M0	3	IIB	Malignant	Dco031858	2	20	40	weak	J9	99	82	M	Colon	Adjacent normal colon tissue of No.49	-	-	-	NAT	Dco031858	1	35	35	weak
E10	50	48	M	Colon	Adenocarcinoma	T4N2M0	3	IIIC	Malignant	Dco031533	3	25	75	moderate	J10	100	48	M	Colon	Adjacent normal colon tissue of No.50	-	-	-	NAT	Dco031533	1	40	40	weak
