# Supplementary material for: Neuromedin U secreted by colorectal cancer cells promotes a tumour-supporting microenvironment
Source: Cell Commun Signal. 2022 Dec 8;20:193. doi: 10.1186/s12964-022-01003-1 (PMC9733105; doi:10.1186/s12964-022-01003-1)
Supplement: Supplementary file 5 — Additional file 4. Gene expression data extracted from TCGA database. [file 12964_2022_1003_MOESM5_ESM.xlsx]

## Sheet: TCGA_Clinical_full
	tcga_participant_barcode	NMU	NMUR1	NMUR2	MEDR1	age_at_initial_pathologic_diagnosis	ajcc_cancer_staging_handbook_edition	anatomic_neoplasm_subdivision	anatomic_site_colorectal	bcr	bcr_aliquot_uuid	bcr_canonical_reason	bcr_canonical_reason.2	bcr_canonical_reason.3	bcr_followup_barcode	bcr_followup_uuid	bcr_patient_canonical_status	braf_gene_analysis_performed	braf_gene_analysis_result	circumferential_resection_margin	cohort	colon_polyps_present	date	day_of_dcc_upload	day_of_form_completion	days_to_birth	days_to_death	days_to_index	days_to_initial_pathologic_diagnosis	days_to_last_followup	days_to_last_known_alive	distant_metastasis_pathologic_spread	ethnicity	file_uuid	followup_case_report_form_submission_reason	followup_treatment_success	gender	height	histological_type	history_of_colon_polyps	history_of_neoadjuvant_treatment	icd_10	icd_o_3_histology	icd_o_3_site	informed_consent_verified	kras_gene_analysis_performed	kras_mutation_codon	kras_mutation_found	loss_expression_of_mismatch_repair_proteins_by_ihc
1	TCGA-3L-AA1B	5.21854870625	6.46746371885	2.85865741076	1	61	NA	cecum	NA	nationwide children's hospital	41ef301f-e9cc-48d2-93d4-134c9ba67863	NA	NA	NA	tcga-3l-aa1b-f70121	9f19c5a6-1a27-409d-b136-b731a79b9f2c	canonical	no	NA	NA	COADREAD	yes	2016-01-28	21	26	-22379	NA	0	0	475	NA	NA	not hispanic or latino	0a6171c4-d55d-4360-898d-648b8e248e6e	scheduled follow-up submission	complete remission/response	female	173	colon adenocarcinoma	yes	no	c18.0	8140/3	c18.0	yes	no	NA	NA	yes
2	TCGA-4N-A93T	6.25624266165	4.03992797436	-0.0475173255695	-1	67	NA	ascending colon	NA	nationwide children's hospital	7655894f-1b1f-447b-b6cc-fba5c5976866	NA	NA	NA	tcga-4n-a93t-f67783	b614bdce-3651-4441-ba59-dddd53d595ff	canonical	no	NA	30	COADREAD	yes	2016-01-28	21	11	-24523	NA	0	0	146	NA	NA	not hispanic or latino	3b039a81-ac2e-42c9-8e56-173390f429e6	scheduled follow-up submission	stable disease	male	167.64	colon adenocarcinoma	no	no	c18.2	8140/3	c18.2	yes	no	NA	NA	yes
3	TCGA-4T-AA8H	7.53118882837	2.35555195845	NA	-1	42	NA	descending colon	NA	nationwide children's hospital	250491d1-d850-47fc-9c81-c15e3ebfef7b	NA	NA	NA	tcga-4t-aa8h-f72132	c2b6c9c4-0d25-4666-af33-d1a6cf2b6b35	canonical	no	NA	20	COADREAD	no	2016-01-28	21	20	-15494	NA	0	0	385	NA	NA	not hispanic or latino	d58af747-a16e-41c3-8faa-2c3d5ce048e2	scheduled follow-up submission	complete remission/response	female	167.6	colon mucinous adenocarcinoma	no	no	c18.6	8480/3	c18.6	yes	no	NA	NA	yes
4	TCGA-5M-AAT4	8.40909897301	4.69028298906	0.783414745399	1	74	NA	ascending colon	NA	nationwide children's hospital	fac620ec-601f-4e05-86cd-b8a3a52a0bf9	NA	NA	NA	tcga-5m-aat4-f70103	5fb76e81-1057-4ea8-a938-3dd73eebc1a9	canonical	no	NA	NA	COADREAD	yes	2016-01-28	21	27	-27095	49	0	0	NA	NA	NA	hispanic or latino	f75cf78f-9ace-4e9f-a876-af3bf8d4121e	NA	progressive disease	male	NA	colon adenocarcinoma	no	no	c18.2	8140/3	c18.2	yes	no	NA	NA	no
5	TCGA-5M-AAT5	4.47622613255	4.23230003794	0.569296645562	-1	NA	NA	NA	NA	NA	NA	NA	NA	NA	NA	NA	NA	NA	NA	NA	NA	NA	NA	NA	NA	NA	NA	NA	NA	NA	NA	NA	NA	NA	NA	NA	NA	NA	NA	NA	NA	NA	NA	NA	NA	NA	NA	NA	NA
6	TCGA-5M-AAT6	9.71871574855	4.74983993647	1.39226246192	1	40	NA	transverse colon	NA	nationwide children's hospital	f6b99c57-7611-4154-9177-da92f56cfafa	NA	NA	NA	tcga-5m-aat6-f70107	783689e7-9a4d-45ad-81df-3de92aa8a28f	canonical	NA	NA	NA	COADREAD	yes	2016-01-28	21	27	-14852	290	0	0	NA	NA	NA	hispanic or latino	5f7d3687-17e1-4676-a706-ce6f13465146	scheduled follow-up submission	progressive disease	female	162	colon adenocarcinoma	no	no	c18.2	8140/3	c18.2	yes	no	NA	NA	no
7	TCGA-5M-AATA	5.8089924817	5.26935487348	0.669480371877	1	NA	NA	NA	NA	NA	NA	NA	NA	NA	NA	NA	NA	NA	NA	NA	NA	NA	NA	NA	NA	NA	NA	NA	NA	NA	NA	NA	NA	NA	NA	NA	NA	NA	NA	NA	NA	NA	NA	NA	NA	NA	NA	NA	NA
8	TCGA-5M-AATE	6.36418194135	4.15773092917	1.04222407376	-1	76	NA	ascending colon	NA	nationwide children's hospital	6a2da26f-f55c-4f8f-810b-e828bdaa8463	NA	NA	NA	tcga-5m-aate-f70110	ab186dc8-d4be-474c-9eec-3c380df9c952	canonical	no	NA	NA	COADREAD	no	2016-01-28	21	27	-27870	NA	0	0	1200	NA	NA	hispanic or latino	2df876fc-f1be-4db8-b03c-d66cb25d4d0a	scheduled follow-up submission	partial remission/response	male	177	colon adenocarcinoma	no	no	c18.2	8140/3	c18.2	yes	yes	NA	yes	no
9	TCGA-A6-2671	6.38528089246	3.63039382177	NA	-1	85	NA	sigmoid colon	NA	nationwide children's hospital	c532c29b-30c2-493a-84b0-4d10a118219b	case matched expression control	case matched methylation control	germline comparison	tcga-a6-2671-f36756	1d1f813a-9e27-4121-9e12-6be5520aad63	canonical - plus	no	NA	NA	COADREAD	no	2016-01-28	21	29	-31329	1331	0	0	NA	NA	NA	not hispanic or latino	320367d4-ce37-4150-9a5d-ee46afd34edf	additional new tumor event	progressive disease	male	182.8	colon adenocarcinoma	yes	no	c18.7	8140/3	c18.7	yes	no	NA	NA	NA
10	TCGA-A6-2672	0.349252031781	3.80866305931	4.43670154941	-1	82	NA	NA	NA	nationwide children's hospital	4dbc7a72-d185-4c9d-8a29-6b69763e499a	ffpe validation	NA	NA	tcga-a6-2672-f40805	53b03779-5367-46ff-b215-c40a0072650e	canonical - plus	no	NA	NA	COADREAD	no	2016-01-28	21	1	-30237	NA	0	0	1419	NA	NA	not hispanic or latino	d605c4dc-c7fd-442c-aff2-8020408ebe6f	scheduled follow-up submission	complete remission/response	female	157	colon adenocarcinoma	yes	no	c18.2	8140/3	c18.2	yes	no	NA	NA	NA
11	TCGA-A6-2674	8.12294392331	4.99861525009	1.35473423997	1	71	NA	sigmoid colon	NA	nationwide children's hospital	c0dd6832-6c28-442f-bfea-0891c5ca100d	ffpe validation	NA	NA	tcga-a6-2674-f39524	2e945ff4-9e46-4d88-b27d-21850b6816d6	canonical - plus	no	NA	NA	COADREAD	no	2016-01-28	21	24	-26292	NA	0	0	1331	NA	NA	not hispanic or latino	97246e92-a58c-4456-96ab-127a42648cb6	scheduled follow-up submission	complete remission/response	male	175.2	colon mucinous adenocarcinoma	no	no	c18.7	8480/3	c18.7	yes	no	NA	NA	NA
12	TCGA-A6-2675	5.95504306345	5.63311438717	-0.890572573314	1	78	NA	sigmoid colon	NA	nationwide children's hospital	294d7bb5-f128-4e7c-81da-3f420186b860	case matched expression control	case matched methylation control	germline comparison	tcga-a6-2675-f40792	e0c4f942-2db3-40b5-8de3-1bcbd3ab94dd	canonical - plus	no	NA	NA	COADREAD	no	2016-01-28	21	28	-28813	NA	0	0	1321	NA	NA	not hispanic or latino	d1a8b8b0-54b2-48c6-a322-e66497df37a9	scheduled follow-up submission	complete remission/response	male	160	colon adenocarcinoma	no	no	c18.7	8140/3	c18.7	yes	no	NA	NA	no
13	TCGA-A6-2676	NA	4.76313001962	NA	1	75	NA	cecum	NA	nationwide children's hospital	a7e56c63-020d-43c4-ab9f-895e4cdd8e7f	case matched expression control	case matched methylation control	germline comparison	tcga-a6-2676-f40770	75be770b-db90-4c28-ba89-d7bc9587eca5	canonical - plus	no	NA	NA	COADREAD	no	2016-01-28	21	28	-27403	1305	0	0	NA	NA	NA	not hispanic or latino	7feb7d03-4c99-4944-9106-6ae9b9bba61f	scheduled follow-up submission	complete remission/response	female	154.9	colon adenocarcinoma	no	no	c18.9	8140/3	c18.9	yes	no	NA	NA	NA
14	TCGA-A6-2677	5.97876993867	3.40993396618	NA	-1	68	NA	cecum	NA	nationwide children's hospital	49f9b8e0-b39a-4702-a07b-4474a2dd4803	ffpe validation	NA	NA	tcga-a6-2677-f11649	abc264a9-4b23-4e56-a33a-f78aefda81a8	canonical - plus	no	NA	NA	COADREAD	no	2016-01-28	21	6	-25143	740	0	0	NA	NA	NA	not hispanic or latino	2e945213-18e2-4ce3-b82a-fad1099b8566	NA	NA	female	160	colon adenocarcinoma	no	no	c18.2	8140/3	c18.2	yes	no	NA	NA	NA
15	TCGA-A6-2678	6.62539470311	4.41038181214	4.30346660822	1	43	NA	transverse colon	NA	nationwide children's hospital	04f92c6e-581d-4bf3-ae50-0e4fbeead9d4	case matched expression control	case matched methylation control	germline comparison	tcga-a6-2678-f39965	ec329768-805a-47d4-b7d6-bb7cd027199b	canonical - plus	no	NA	NA	COADREAD	no	2016-01-28	21	7	-16030	NA	0	0	1286	NA	NA	not hispanic or latino	a2a88846-2528-4b61-bb55-c4fc6fe68058	scheduled follow-up submission	complete remission/response	female	171	colon adenocarcinoma	no	no	c18.4	8140/3	c18.4	yes	no	NA	NA	yes
16	TCGA-A6-2679	7.19733564296	3.87540656506	NA	-1	73	NA	ascending colon	NA	nationwide children's hospital	4824d9d4-7e82-4780-8894-5b25d9a2e034	case matched expression control	case matched methylation control	germline comparison	tcga-a6-2679-f40075	5fda9444-21f2-405a-8666-b8caae2f19d8	canonical - plus	no	NA	NA	COADREAD	no	2016-01-28	21	12	-26820	NA	0	0	1366	NA	NA	not hispanic or latino	1123255d-9028-4d6a-8bcc-66376266a796	scheduled follow-up submission	complete remission/response	female	165.1	colon adenocarcinoma	yes	no	c18.2	8140/3	c18.2	yes	no	NA	NA	NA
17	TCGA-A6-2680	5.59114979704	3.62431149167	1.74983457441	-1	72	NA	hepatic flexure	NA	nationwide children's hospital	5b2dcd68-136b-4056-a5a0-fda481e35e7e	case matched expression control	case matched methylation control	germline comparison	tcga-a6-2680-f39660	5ba2c933-3b21-499b-bb88-edc575612909	canonical - plus	no	NA	NA	COADREAD	no	2016-01-28	21	29	-26533	NA	0	0	1068	NA	NA	not hispanic or latino	676fef41-eb97-4ae9-90bc-0617f1897f3c	scheduled follow-up submission	complete remission/response	female	151	colon adenocarcinoma	NA	no	c18.3	8140/3	c18.3	yes	no	NA	NA	NA
18	TCGA-A6-2681	5.57611091728	5.80640913161	6.04559586457	1	73	NA	cecum	NA	nationwide children's hospital	616039bc-db71-47fb-9821-bdcc898e1b1e	case matched methylation control	germline comparison	NA	tcga-a6-2681-f41328	81ef9680-e319-4bcc-9f11-33ebe3588d7b	canonical - plus	no	NA	NA	COADREAD	no	2016-01-28	21	14	-26929	NA	0	0	1387	NA	NA	not hispanic or latino	5f7453fc-cb5a-4af6-bfc8-44e7010803fa	scheduled follow-up submission	complete remission/response	female	170.1	colon adenocarcinoma	no	no	c18.9	8140/3	c18.9	yes	no	NA	NA	NA
19	TCGA-A6-2682	5.10798909669	5.43421787682	NA	1	70	NA	NA	NA	nationwide children's hospital	213cc962-a0db-4789-a4c4-7a50c97ace2d	case matched expression control	case matched methylation control	germline comparison	tcga-a6-2682-f6913	9a6eede3-4bca-4aab-afad-6f2fe8c79211	canonical - plus	no	NA	NA	COADREAD	no	2016-01-28	21	2	-25683	424	0	0	NA	NA	NA	not hispanic or latino	e51fee0c-a9ea-4095-a431-503c180278ed	NA	NA	male	180	colon adenocarcinoma	yes	no	c18.9	8140/3	c18.9	yes	yes	12	yes	NA
20	TCGA-A6-2683	3.69432306013	5.86424558494	NA	1	57	NA	ascending colon	NA	nationwide children's hospital	8f150419-6d86-4f33-a834-2ee19367cbe9	case matched expression control	case matched methylation control	germline comparison	tcga-a6-2683-f10030	dfbc2156-2077-4676-8204-c186608390fd	canonical - plus	no	NA	NA	COADREAD	no	2016-01-28	21	12	-20871	504	0	0	NA	NA	NA	not hispanic or latino	bef3f008-3ed5-4195-a586-b26b91117674	NA	NA	female	166.3	colon adenocarcinoma	yes	no	c18.2	8140/3	c18.2	yes	yes	12	yes	yes
21	TCGA-A6-2684	4.02054664877	5.60550618638	NA	1	75	NA	cecum	NA	nationwide children's hospital	e23117a1-1ed4-4f6b-8b27-21c601a757bf	ffpe validation	NA	NA	tcga-a6-2684-f34805	1831f9f4-fb52-4b61-b670-3f800f0bf447	canonical - plus	no	NA	NA	COADREAD	no	2016-01-28	21	13	-27708	NA	0	0	1127	NA	NA	not hispanic or latino	adb7c61b-f602-47bb-93f5-c75936da619b	additional new tumor event	NA	female	163	colon adenocarcinoma	yes	no	c18.9	8140/3	c18.9	yes	no	NA	NA	NA
22	TCGA-A6-2685	3.9756393567	5.28929962479	4.60124486085	1	48	NA	sigmoid colon	NA	nationwide children's hospital	b50c2766-354f-4b56-86a2-78592fdd3c28	case matched expression control	case matched methylation control	germline comparison	tcga-a6-2685-f34259	ca20f199-c3b5-4b5b-b89b-9f747e69c43e	canonical - plus	no	NA	NA	COADREAD	no	2016-01-28	21	8	-17757	NA	0	0	1133	NA	NA	not hispanic or latino	93b2bac4-3db1-46b3-bd41-bb859179b143	additional new tumor event	NA	female	171	colon adenocarcinoma	NA	no	c18.9	8140/3	c18.9	yes	no	NA	NA	NA
23	TCGA-A6-2686	7.1633447534	5.97489865754	-0.0363779148906	1	81	NA	cecum	NA	nationwide children's hospital	188275f1-0af0-4a73-a157-997e75c916f1	case matched expression control	case matched methylation control	germline comparison	tcga-a6-2686-f40177	42719f04-8b04-4b84-b09b-0634e6faabd4	canonical - plus	no	NA	NA	COADREAD	no	2016-01-28	21	13	-29623	1126	0	0	NA	NA	NA	not hispanic or latino	1fbb57dc-18c8-4332-81b4-cb21edee7ee2	scheduled follow-up submission	complete remission/response	female	155	colon adenocarcinoma	no	no	c18.9	8140/3	c18.9	yes	no	NA	NA	NA
24	TCGA-A6-3807	7.90269286436	3.98621977687	NA	-1	53	NA	sigmoid colon	NA	nationwide children's hospital	e83ffcdb-aa23-4465-a074-fd6fde79c092	case matched methylation control	germline comparison	NA	tcga-a6-3807-f38738	4a03d4ab-3c64-44c4-8107-790ec991f54d	canonical - plus	no	NA	NA	COADREAD	yes	2016-01-28	21	20	-19624	NA	0	0	1054	NA	NA	not hispanic or latino	19e19746-d4f5-45f8-a2b6-cc3d47170261	scheduled follow-up submission	complete remission/response	female	163	colon adenocarcinoma	no	no	c18.7	8140/3	c18.7	yes	no	NA	NA	no
25	TCGA-A6-3808	8.20093978929	4.78198911586	1.2583983182	1	73	NA	cecum	NA	nationwide children's hospital	44210611-0181-4903-98bb-77d492d47882	case matched methylation control	germline comparison	NA	tcga-a6-3808-f38751	f6f732ae-83d5-46cc-80d4-3db4a7937b03	canonical - plus	no	NA	NA	COADREAD	no	2016-01-28	21	21	-26666	NA	0	0	1014	NA	NA	not hispanic or latino	15c9e3f3-833b-4dba-8566-8e455523a40b	scheduled follow-up submission	complete remission/response	male	180.3	colon adenocarcinoma	yes	no	c18.9	8140/3	c18.9	yes	no	NA	NA	no
26	TCGA-A6-3809	4.95369826195	2.57519129415	3.25326319926	-1	71	NA	transverse colon	NA	nationwide children's hospital	49ba8589-d894-466f-911e-67530e902c42	ffpe validation	NA	NA	tcga-a6-3809-f38739	e7420a9e-9af7-4f79-ab0f-e83cedab1a1a	canonical - plus	no	NA	NA	COADREAD	yes	2016-01-28	21	20	-26274	NA	0	0	996	NA	NA	not hispanic or latino	0a8a0c82-71cb-43cf-8396-1efd63666540	scheduled follow-up submission	complete remission/response	female	160	colon mucinous adenocarcinoma	no	no	c18.9	8480/3	c18.9	yes	no	NA	NA	no
27	TCGA-A6-3810	6.68150408219	4.9590374955	NA	1	62	NA	sigmoid colon	NA	nationwide children's hospital	713cf911-ee60-417c-b111-1d40849f1ccc	ffpe validation	NA	NA	tcga-a6-3810-f39915	31b76605-ec70-4386-9d8f-4b4ecf0c4f96	canonical - plus	no	NA	NA	COADREAD	no	2016-01-28	21	6	-22999	NA	0	0	1111	NA	NA	not hispanic or latino	04ae80e9-f553-4b32-beef-68f417047359	scheduled follow-up submission	complete remission/response	male	175	colon adenocarcinoma	yes	no	c18.9	8140/3	c18.9	yes	no	NA	NA	NA
28	TCGA-A6-4105	4.28389955404	4.20589292751	0.0359053837421	-1	79	NA	ascending colon	NA	nationwide children's hospital	e6593429-a434-4238-a468-1b1e0f90e2ba	NA	NA	NA	tcga-a6-4105-f13353	955d7416-0751-4214-bf0e-66d3b0afd770	canonical	no	NA	NA	COADREAD	yes	2016-01-28	21	24	-29097	442	0	0	NA	NA	NA	not hispanic or latino	fb7ca448-e7d6-4fea-9205-cb91e44c6f9e	NA	NA	male	180.3	colon adenocarcinoma	no	no	c18.2	8140/3	c18.2	yes	no	NA	NA	no
29	TCGA-A6-4107	6.71704026335	5.6697354628	1.76285903758	1	57	NA	ascending colon	NA	nationwide children's hospital	31e795df-b081-4ceb-8e2a-39ad0a171063	case matched methylation control	germline comparison	NA	tcga-a6-4107-f40791	6540918f-103c-4773-ade8-a5aa4f4d2a08	canonical - plus	no	NA	NA	COADREAD	no	2016-01-28	21	28	-21064	NA	0	0	987	NA	NA	not hispanic or latino	78b291fc-69ff-493c-8ae9-de02b3524066	scheduled follow-up submission	complete remission/response	female	154	colon adenocarcinoma	no	no	c18.2	8140/3	c18.2	yes	no	NA	NA	yes
30	TCGA-A6-5656	NA	3.46752730009	NA	-1	74	NA	sigmoid colon	NA	nationwide children's hospital	d52fe736-19e9-4e3d-a4ae-a0a40d633440	ffpe validation	NA	NA	tcga-a6-5656-f39926	358b4dbb-ea8b-4dba-8ab1-da8b3c93331a	canonical - plus	no	NA	NA	COADREAD	no	2016-01-28	21	6	-27184	NA	0	0	1001	NA	NA	not hispanic or latino	ea48edff-585b-44af-a302-6d5a1f6be366	scheduled follow-up submission	complete remission/response	male	179	colon adenocarcinoma	yes	no	c18.7	8140/3	c18.7	yes	no	NA	NA	no
31	TCGA-A6-5657	8.54242134989	5.19192580536	1.28504705021	1	65	NA	NA	NA	nationwide children's hospital	8d68a810-5736-46c3-93d9-f2e3460466f7	case matched methylation control	germline comparison	NA	tcga-a6-5657-f39852	60e9814d-4cf2-4a54-b8bf-7868ac49bac5	canonical - plus	no	NA	NA	COADREAD	no	2016-01-28	21	4	-23920	NA	0	0	962	NA	NA	not hispanic or latino	7dc26e29-e7e3-4440-bc6e-486de5fae105	scheduled follow-up submission	complete remission/response	male	172	colon adenocarcinoma	no	no	c18.9	8140/3	c18.9	yes	no	NA	NA	no
32	TCGA-A6-5659	0.353662044745	5.16101293449	NA	1	82	NA	cecum	NA	nationwide children's hospital	54d181b7-9ec3-4392-9957-bb42ab651d9d	ffpe validation	NA	NA	tcga-a6-5659-f39984	55901d8e-45c2-4e30-aa8a-84c5e4caaff8	canonical - plus	no	NA	NA	COADREAD	yes	2016-01-28	21	8	-30028	NA	0	0	926	NA	NA	not hispanic or latino	f5d5e9f1-f4d7-4417-8d97-cd626004dd71	scheduled follow-up submission	complete remission/response	male	180	colon adenocarcinoma	no	no	c18.2	8140/3	c18.2	yes	no	NA	NA	NA
33	TCGA-A6-5660	6.58826339494	3.86837069674	NA	-1	73	NA	cecum	NA	nationwide children's hospital	77d0b707-55ba-4588-b18a-77bd1c3bd0c9	case matched methylation control	germline comparison	NA	tcga-a6-5660-f41075	7fd5d4cd-dd8a-4a6b-99ce-c0cfa42a6d41	canonical - plus	no	NA	NA	COADREAD	yes	2016-01-28	21	11	-26803	NA	0	0	888	NA	NA	not hispanic or latino	9231e016-8b27-44c8-86d7-4f506abc68d4	scheduled follow-up submission	complete remission/response	male	170	colon adenocarcinoma	no	no	c18.2	8140/3	c18.2	yes	no	NA	NA	no
34	TCGA-A6-5661	7.77263260817	3.03386345187	4.51929027904	-1	80	NA	ascending colon	NA	nationwide children's hospital	2cedf7fc-54af-4129-af3f-3f282ed3fbd0	ffpe validation	NA	NA	tcga-a6-5661-f40759	c3e3f128-41a9-4da1-8fed-b784912fd1d1	canonical - plus	no	NA	NA	COADREAD	yes	2016-01-28	21	27	-29446	NA	0	0	1020	NA	NA	not hispanic or latino	baf46e0f-93db-4740-ab89-3889c7a2da4e	scheduled follow-up submission	complete remission/response	female	170	colon adenocarcinoma	yes	no	c18.2	8140/3	c18.2	yes	no	NA	NA	yes
35	TCGA-A6-5662	5.23504920151	3.83649982502	NA	-1	46	NA	splenic flexure	NA	nationwide children's hospital	67aa68f9-6c06-4264-99da-866c95eab834	case matched expression control	case matched methylation control	germline comparison	tcga-a6-5662-f34137	fca225f2-4bf3-407a-8a11-7f5b8934615c	canonical - plus	no	NA	NA	COADREAD	no	2016-01-28	21	30	-16873	NA	0	0	718	NA	NA	not hispanic or latino	024e57de-29ea-4d99-b4d6-c8a591fae24e	additional new tumor event	progressive disease	male	180	colon adenocarcinoma	no	no	c18.5	8140/3	c18.5	yes	yes	12	yes	yes
36	TCGA-A6-5664	5.07147094362	5.44070641413	-0.0985055449524	1	80	NA	cecum	NA	nationwide children's hospital	a8c15118-feda-43d2-a063-c9a752b99277	NA	NA	NA	tcga-a6-5664-f33775	8b0f74cd-4ffd-4d3c-b24b-a723f4edd911	canonical	no	NA	NA	COADREAD	yes	2016-01-28	21	16	-29426	NA	0	0	672	NA	NA	not hispanic or latino	4c4ca17f-3fc0-4e54-9771-2fd93f7c577b	additional new tumor event	NA	male	180.3	colon adenocarcinoma	yes	no	c18.2	8140/3	c18.2	yes	no	NA	NA	yes
37	TCGA-A6-5665	NA	2.22986474598	NA	-1	84	NA	ascending colon	NA	nationwide children's hospital	f9045e83-4ce8-4026-9b5d-1a3f11d20df2	ffpe validation	NA	NA	tcga-a6-5665-f33996	9e93e4b9-524a-4842-9c59-a516ddf6999e	canonical - plus	yes	abnormal	NA	COADREAD	yes	2016-01-28	21	25	-30915	NA	0	0	671	NA	NA	not hispanic or latino	2c54a742-4e4b-4292-87db-e1b29fa5efd8	additional new tumor event	complete remission/response	female	157	colon adenocarcinoma	no	no	c18.2	8140/3	c18.2	yes	no	NA	NA	yes
38	TCGA-A6-5666	6.57383499069	2.61190416735	NA	-1	78	NA	sigmoid colon	NA	nationwide children's hospital	0ff1fe04-be9e-4cbf-b001-626d65e753c8	case matched methylation control	germline comparison	NA	tcga-a6-5666-f39990	9c3d2181-7f46-4ef7-beaa-8da28d3906f2	canonical - plus	no	NA	NA	COADREAD	no	2016-01-28	21	8	-28514	NA	0	0	995	NA	NA	not hispanic or latino	4d717c23-6311-4cbe-a0e4-a10e3289e0ce	additional new tumor event	NA	male	193	colon adenocarcinoma	no	no	c18.9	8140/3	c18.9	yes	no	NA	NA	no
39	TCGA-A6-5667	NA	5.69271452558	NA	1	40	NA	sigmoid colon	NA	nationwide children's hospital	dbfb3aff-68ac-408f-ba68-57ef6aa30567	case matched expression control	case matched methylation control	germline comparison	tcga-a6-5667-f39592	ae22e690-7cb3-4e0f-8b82-4ea5aa07e567	canonical - plus	no	NA	NA	COADREAD	no	2016-01-28	21	25	-14756	NA	0	0	887	NA	NA	not hispanic or latino	1aa25034-a76b-4130-9285-47e7969b4ae0	scheduled follow-up submission	complete remission/response	female	175	colon adenocarcinoma	NA	no	c18.7	8140/3	c18.7	yes	no	NA	NA	yes
40	TCGA-A6-6137	5.63935373355	4.74244822459	1.88448070336	1	55	NA	hepatic flexure	NA	nationwide children's hospital	b2c74b45-b304-4a01-93c3-01f1859b9b26	NA	NA	NA	tcga-a6-6137-f39893	eeba90e6-9663-40ab-835d-d669d23fbcc6	canonical	no	NA	NA	COADREAD	no	2016-01-28	21	5	-20095	NA	0	0	824	NA	NA	not hispanic or latino	2dc04bef-8832-4bdc-a381-defd809ffb0f	scheduled follow-up submission	NA	male	180.3	colon adenocarcinoma	yes	no	c18.2	8140/3	c18.2	yes	no	NA	NA	NA
41	TCGA-A6-6138	0.442226945222	5.23230003794	-1.1427355555	1	61	NA	cecum	NA	nationwide children's hospital	8248eda9-7b52-495d-a330-104f24e1ce55	NA	NA	NA	tcga-a6-6138-f38416	9b8f8966-2426-45c5-9ce8-c9108b81c9d6	canonical	no	NA	NA	COADREAD	yes	2016-01-28	21	13	-22523	NA	0	0	685	NA	NA	not hispanic or latino	efa40cc9-76b2-4644-9600-f4a68871779d	scheduled follow-up submission	NA	male	185.4	colon adenocarcinoma	no	no	c18.0	8140/3	c18.0	yes	no	NA	NA	NA
42	TCGA-A6-6140	2.70714927027	4.19256505123	-1.19958668736	-1	62	NA	descending colon	NA	nationwide children's hospital	93171310-8d81-4b09-9397-705450baec52	NA	NA	NA	tcga-a6-6140-f39598	7d133bfc-e43e-463a-959a-ae7cf6039c59	canonical	no	NA	NA	COADREAD	no	2016-01-28	21	25	-22835	NA	0	0	734	NA	NA	not hispanic or latino	be2f0f8a-8e77-4b96-8dd9-2df21fd5d62a	scheduled follow-up submission	complete remission/response	male	177.8	colon adenocarcinoma	no	no	c18.6	8140/3	c18.6	yes	no	NA	NA	NA
43	TCGA-A6-6141	6.28757941465	4.94274907083	2.62082097594	1	31	NA	cecum	NA	nationwide children's hospital	da845a8e-5ac9-4196-a75a-ce45af256708	NA	NA	NA	tcga-a6-6141-f41639	cd1cf718-a772-4c38-8075-71b8f9f912d2	canonical	no	NA	NA	COADREAD	NA	2016-01-28	21	22	-11391	NA	0	0	255	NA	NA	not hispanic or latino	ed807d40-927f-4508-ba11-49dd0b699ec3	scheduled follow-up submission	NA	male	177.8	colon adenocarcinoma	yes	no	c18.9	8140/3	c18.9	yes	no	NA	NA	yes
44	TCGA-A6-6142	6.44369615414	6.23575577562	1.54646235817	1	56	NA	sigmoid colon	NA	nationwide children's hospital	b22e3504-7aae-4ede-9fb6-d28a23c82a9a	NA	NA	NA	tcga-a6-6142-f39709	160158b0-425c-40af-a8ee-1e0aba0a85f3	canonical	no	NA	NA	COADREAD	no	2016-01-28	21	30	-20485	NA	0	0	763	NA	NA	not hispanic or latino	f4523e89-f007-406e-851e-e61dbd5d1d0b	scheduled follow-up submission	progressive disease	female	162.5	colon adenocarcinoma	NA	no	c18.7	8140/3	c18.7	yes	yes	NA	no	yes
45	TCGA-A6-6648	6.03486277532	3.72407176819	1.34556669533	-1	56	NA	NA	NA	nationwide children's hospital	3c1d706c-5320-4f74-903e-ebc2ed21d6ed	NA	NA	NA	tcga-a6-6648-f36674	37262776-d605-4119-8aa8-e3a47d7bf358	canonical	no	NA	NA	COADREAD	no	2016-01-28	21	8	-20641	NA	0	0	766	NA	NA	not hispanic or latino	da889009-db5b-476a-b350-792fd1aa1301	additional new tumor event	NA	male	182.8	colon adenocarcinoma	NA	no	c18.6	8140/3	c18.6	yes	yes	NA	no	yes
46	TCGA-A6-6649	6.98054633173	5.66407318425	2.52112613711	1	66	NA	hepatic flexure	NA	nationwide children's hospital	b592388a-152c-4abe-9a04-7c75285f5967	NA	NA	NA	tcga-a6-6649-f38993	37a42d30-e25f-4b57-a62f-eca286daaee3	canonical	no	NA	NA	COADREAD	yes	2016-01-28	21	8	-24237	NA	0	0	735	NA	NA	not hispanic or latino	109d3425-5f5b-4922-bcb8-d83d1e6fa374	scheduled follow-up submission	complete remission/response	male	190	colon adenocarcinoma	yes	no	c18.2	8140/3	c18.2	yes	no	NA	NA	NA
47	TCGA-A6-6650	-0.36531380733	4.74325104942	0.63468619267	1	69	NA	cecum	NA	nationwide children's hospital	6d7f29bf-3819-4070-a37e-ede1901df96e	ffpe validation	NA	NA	tcga-a6-6650-f38408	268a0891-fd32-40d0-965c-65123cb53ffc	canonical - plus	no	NA	NA	COADREAD	no	2016-01-28	21	13	-25516	NA	0	0	627	NA	NA	not hispanic or latino	e669a773-a3d1-45bd-9579-6aaea499ca70	scheduled follow-up submission	NA	female	162.6	colon adenocarcinoma	no	no	c18.2	8140/3	c18.2	yes	no	NA	NA	NA
48	TCGA-A6-6651	5.17061412446	5.90421913792	-1.25566665262	1	55	NA	transverse colon	NA	nationwide children's hospital	edf6bff0-bb98-4121-a664-5b29a73b68d8	NA	NA	NA	tcga-a6-6651-f38775	de4817ae-f9aa-4e5e-b343-ee1e531d8eae	canonical	no	NA	NA	COADREAD	yes	2016-01-28	21	21	-20110	NA	0	0	662	NA	NA	not hispanic or latino	d8c662b6-aa6a-49fc-acaf-f2b3bac3409e	scheduled follow-up submission	complete remission/response	female	162.6	colon adenocarcinoma	yes	no	c18.9	8140/3	c18.9	yes	no	NA	NA	no
49	TCGA-A6-6652	4.51203721212	3.66958241366	NA	-1	59	NA	sigmoid colon	NA	nationwide children's hospital	dcedc804-27d1-4027-ae6b-cd1ddb4ed4c1	NA	NA	NA	tcga-a6-6652-f40044	5e26ef80-be5a-4d52-8251-242fe8fb6a88	canonical	no	NA	NA	COADREAD	yes	2016-01-28	21	11	-21638	NA	0	0	751	NA	NA	not hispanic or latino	e72a2014-d84a-43d1-b6e4-7fb6dc86959f	scheduled follow-up submission	stable disease	male	185	colon adenocarcinoma	NA	no	c18.7	8140/3	c18.7	yes	no	NA	NA	yes
50	TCGA-A6-6653	-0.986787888573	3.26115467262	NA	-1	82	NA	ascending colon	NA	nationwide children's hospital	819723b7-d6c4-4037-98a8-e63492b4df4f	NA	NA	NA	tcga-a6-6653-f40812	a393b4be-435a-453b-8318-a7fb76071a63	canonical	yes	abnormal	NA	COADREAD	no	2016-01-28	21	1	-29996	NA	0	0	742	NA	NA	not hispanic or latino	7de2df70-34d5-4bd8-9b6a-fbca302f3091	scheduled follow-up submission	complete remission/response	male	182.8	colon adenocarcinoma	yes	no	c18.9	8140/3	c18.9	yes	no	NA	NA	yes
51	TCGA-A6-6654	0.461004609933	4.94209219133	-0.124062703534	1	65	NA	descending colon	NA	nationwide children's hospital	0668b5ab-743c-4938-bb86-0e05aa46d5b2	NA	NA	NA	tcga-a6-6654-f39973	11ffdc89-245a-45bc-b2cd-dffccbe9b392	canonical	no	NA	NA	COADREAD	NA	2016-01-28	21	7	-23953	NA	0	0	726	NA	NA	not hispanic or latino	20868ce5-522e-4c49-92b0-d7d92016866f	scheduled follow-up submission	complete remission/response	female	173	colon adenocarcinoma	yes	no	c18.9	8140/3	c18.9	yes	no	NA	NA	yes
52	TCGA-A6-6780	7.1584289298	4.40977107863	-1.01654118841	1	74	NA	NA	NA	nationwide children's hospital	fa00177f-9b9e-4dd6-8aa6-f315f3d18482	ffpe validation	NA	NA	tcga-a6-6780-f39386	477a1380-238d-4cf0-860c-8268a168b334	canonical - plus	no	NA	NA	COADREAD	no	2016-01-28	21	22	-27250	NA	0	0	612	NA	NA	not hispanic or latino	7478974e-4cfb-44c9-b78e-30b554e79d68	scheduled follow-up submission	complete remission/response	male	168	colon mucinous adenocarcinoma	yes	no	c18.2	8480/3	c18.2	yes	no	NA	NA	NA
53	TCGA-A6-6781	7.91880063964	4.22121202013	NA	-1	43	NA	transverse colon	NA	nationwide children's hospital	2758beed-4936-4d0e-a2cc-33a5a7f09632	ffpe validation	NA	NA	tcga-a6-6781-f39602	e8074596-31df-48a9-99bf-24efee2a975e	canonical - plus	no	NA	NA	COADREAD	yes	2016-01-28	21	25	-15842	NA	0	0	598	NA	NA	not hispanic or latino	6da6e6bd-b138-4c4a-9e5f-0e77a9899390	scheduled follow-up submission	complete remission/response	male	190.5	colon mucinous adenocarcinoma	NA	no	c18.9	8480/3	c18.9	yes	no	NA	NA	no
54	TCGA-A6-6782	3.81857450865	6.22797013631	-1.18147661793	1	82	NA	transverse colon	NA	nationwide children's hospital	d1a5af8a-59b5-40fb-8994-f121fc5710ec	NA	NA	NA	tcga-a6-6782-f39391	73ba73af-7e68-41b6-9e27-b95fe5f65e56	canonical	no	NA	NA	COADREAD	no	2016-01-28	21	22	-30012	NA	0	0	617	NA	NA	not hispanic or latino	83598f13-e990-4c4c-b50f-cbdc0dbe6258	scheduled follow-up submission	complete remission/response	male	175	colon adenocarcinoma	no	no	c18.2	8140/3	c18.2	yes	no	NA	NA	no
55	TCGA-A6-A565	7.08793376188	5.38455065563	0.564329386843	1	34	NA	transverse colon	NA	nationwide children's hospital	3eab3f62-21b8-4946-b3a1-9f08cab0e98f	NA	NA	NA	tcga-a6-a565-f42133	fe61ad85-7191-41e6-a1c8-607c0ebbb29f	canonical	NA	NA	NA	COADREAD	yes	2016-01-28	21	12	-12526	494	0	0	NA	NA	NA	NA	3805bb2d-7b30-476e-b26a-5d4f41cc98f1	additional new tumor event	progressive disease	female	150	colon mucinous adenocarcinoma	no	no	c18.4	8480/3	c18.4	yes	yes	NA	NA	NA
56	TCGA-A6-A566	0.318577153796	5.96241946143	NA	1	55	NA	descending colon	NA	nationwide children's hospital	3bf53461-927e-43c6-b565-f4b36695f470	NA	NA	NA	tcga-a6-a566-f42248	b606b322-10cc-448d-8676-d394d2e536cd	canonical	NA	NA	NA	COADREAD	no	2016-01-28	21	15	-20181	758	0	0	NA	NA	NA	not hispanic or latino	6efbedcd-f930-4b67-bd91-40927ffecff9	additional new tumor event	progressive disease	female	160	colon mucinous adenocarcinoma	no	no	c18.6	8480/3	c18.6	yes	yes	NA	no	NA
57	TCGA-A6-A567	5.63374796398	4.44110496152	0.0487941802608	1	56	NA	sigmoid colon	NA	nationwide children's hospital	b7ce2cb9-7fce-45a6-84b8-dd17e6cdf5d5	NA	NA	NA	tcga-a6-a567-f42414	5f11cca6-115a-4400-b869-884fb7517976	canonical	NA	NA	NA	COADREAD	yes	2016-01-28	21	18	-20493	1881	0	0	NA	NA	NA	NA	cd247027-b20a-444f-9f6d-e1bbd8afc856	additional new tumor event	progressive disease	male	188	colon adenocarcinoma	no	no	c18.7	8140/3	c18.7	yes	yes	NA	NA	NA
58	TCGA-A6-A56B	4.33728292918	4.49775286029	NA	1	57	NA	sigmoid colon	NA	nationwide children's hospital	43fa07d3-3d2d-458d-a48d-f7a0b7a5e29e	NA	NA	NA	tcga-a6-a56b-f45684	9057886a-bf48-4c84-baa1-32d272e06d4d	canonical	no	NA	15	COADREAD	yes	2016-01-28	21	22	-20903	1711	0	0	NA	NA	NA	not hispanic or latino	c68ad2f1-849f-4a6e-93ae-997102305df0	additional new tumor event	NA	male	180	colon adenocarcinoma	no	no	c18.7	8140/3	c18.7	yes	yes	NA	NA	NA
59	TCGA-A6-A5ZU	2.00432160595	6.5486554785	NA	1	59	NA	transverse colon	NA	nationwide children's hospital	a7994895-edb1-4f8d-addf-d93bb9a586d0	NA	NA	NA	tcga-a6-a5zu-f51209	6ecf4958-2f65-442a-b152-5460b63406e3	canonical	no	NA	NA	COADREAD	no	2016-01-28	21	13	-21554	NA	0	0	293	NA	NA	not hispanic or latino	b5fe060d-1308-479f-b7a1-9a339fa23274	scheduled follow-up submission	complete remission/response	male	170	colon adenocarcinoma	no	no	c18.4	8140/3	c18.4	yes	no	NA	NA	yes
60	TCGA-AA-3488	5.68038343636	3.94341502894	0.773490027496	-1	58	NA	sigmoid colon	NA	nationwide children's hospital	c222026a-93e1-4ca3-bf61-97454a0a1de7	case matched methylation control	NA	NA	NA	NA	canonical - plus	no	NA	NA	COADREAD	NA	2016-01-28	21	18	-21519	153	0	0	NA	NA	NA	NA	f9e2404f-f7bb-493c-a7eb-18a9276dade4	NA	NA	male	NA	colon adenocarcinoma	no	no	c19	8140/3	c19.9	yes	no	NA	NA	no
61	TCGA-AA-3489	5.65693105852	6.30208869858	NA	1	75	NA	sigmoid colon	NA	nationwide children's hospital	2f428238-1a61-48be-ac79-791d11d104d1	case matched expression control	case matched methylation control	NA	tcga-aa-3489-f37296	7aeaba35-8cec-4929-b387-91118928317d	canonical - plus	no	NA	NA	COADREAD	NA	2016-01-28	21	1	-27606	214	0	0	NA	NA	NA	NA	44945d91-8516-44e3-a966-3e891f4c8fc1	scheduled follow-up submission	NA	male	NA	colon adenocarcinoma	no	no	c18.9	8140/3	c18.9	yes	no	NA	NA	no
62	TCGA-AA-3492	-1.03327423128	3.72174449655	2.77420723002	-1	90	NA	ascending colon	NA	nationwide children's hospital	41f4f2ac-412d-478b-9954-68a06dee6cff	case matched methylation control	NA	NA	tcga-aa-3492-f37295	b2e5c2d6-8729-4bdb-951b-57a6b35c799d	canonical - plus	no	NA	NA	COADREAD	NA	2016-01-28	21	1	-32871	92	0	0	NA	NA	NA	NA	17640113-e668-40fd-b32c-002f33f6f1ad	scheduled follow-up submission	NA	female	NA	colon adenocarcinoma	no	no	c18.2	8140/3	c18.2	yes	no	NA	NA	no
63	TCGA-AA-3494	6.9157742345	4.46731209074	NA	1	55	NA	sigmoid colon	NA	nationwide children's hospital	0a501871-658d-4e20-9513-c0163d704940	case matched methylation control	NA	NA	NA	NA	canonical - plus	no	NA	NA	COADREAD	NA	2016-01-28	21	3	-20089	NA	0	0	31	NA	NA	NA	026d51b1-d14e-466a-9d03-aa9588663a7b	NA	NA	male	NA	colon adenocarcinoma	no	no	c18.9	8140/3	c18.9	yes	no	NA	NA	no
64	TCGA-AA-3495	5.9207029903	4.89761799433	1.94343378387	1	79	NA	hepatic flexure	NA	nationwide children's hospital	1a50a678-7cd6-4674-9aa4-63a2653bffea	case matched methylation control	NA	NA	tcga-aa-3495-f37274	3f0f1a83-de10-469b-bebe-e923d79110ce	canonical - plus	no	NA	NA	COADREAD	NA	2016-01-28	21	1	-28886	NA	0	0	1127	NA	NA	NA	9575cfc3-c072-48f9-8c13-f38569b8f9d0	scheduled follow-up submission	complete remission/response	male	NA	colon adenocarcinoma	yes	no	c18.2	8140/3	c18.2	yes	no	NA	NA	no
65	TCGA-AA-3496	5.40002893459	5.56049180854	0.312549009861	1	83	NA	ascending colon	NA	nationwide children's hospital	14044414-9a00-4a68-bec1-801d321f1e7b	case matched expression control	case matched methylation control	NA	NA	NA	canonical - plus	no	NA	NA	COADREAD	NA	2016-01-28	21	18	-30438	NA	0	0	31	NA	NA	NA	c00ddc00-6c1a-4c9f-bc9e-0d1042f06c76	NA	NA	female	NA	colon adenocarcinoma	no	no	c18.2	8140/3	c18.2	yes	no	NA	NA	no
66	TCGA-AA-3502	6.9671778319	4.23577300481	2.53533137232	-1	73	NA	transverse colon	NA	nationwide children's hospital	c06d2bc9-ba64-4cd8-9ce3-ad4edbb79369	case matched methylation control	NA	NA	tcga-aa-3502-f37275	26fd1e03-8b6a-46d4-a2b1-fedfa68a3e53	canonical - plus	no	NA	NA	COADREAD	NA	2016-01-28	21	1	-26724	NA	0	0	1065	NA	NA	NA	a9efa8f5-1cf2-4824-ad10-a05ac49ab5a4	scheduled follow-up submission	NA	male	NA	colon adenocarcinoma	yes	no	c18.9	8140/3	c18.9	yes	no	NA	NA	no
67	TCGA-AA-3506	2.16828901983	5.77709352698	2.01628236013	1	77	NA	hepatic flexure	NA	nationwide children's hospital	94297626-5e87-44de-8d97-1eacc4961406	case matched methylation control	NA	NA	tcga-aa-3506-f37277	c40d3da3-c685-44e7-bb2f-a9479b871988	canonical - plus	no	NA	NA	COADREAD	NA	2016-01-28	21	1	-28275	NA	0	0	1765	NA	NA	NA	9554ac24-73d1-4952-9198-c63c536f55f5	scheduled follow-up submission	NA	male	NA	colon adenocarcinoma	NA	no	c18.9	8140/3	c18.9	yes	no	NA	NA	no
68	TCGA-AA-3509	8.16467265822	4.65196439152	-1.20589610144	1	54	NA	sigmoid colon	NA	nationwide children's hospital	b2611e73-e99b-4c5a-a5f9-cebfaf176c48	case matched methylation control	NA	NA	tcga-aa-3509-f37280	f82867d0-c02a-4bd0-9edf-21a2f99b3f5d	canonical - plus	no	NA	NA	COADREAD	NA	2016-01-28	21	1	-19786	NA	0	0	1915	NA	NA	NA	f01bf03f-5dc1-475f-b2f4-3effc6a11092	scheduled follow-up submission	complete remission/response	female	NA	colon adenocarcinoma	no	no	c18.7	8140/3	c18.7	yes	no	NA	NA	no
69	TCGA-AA-3510	0.826192536237	4.5266698094	NA	1	70	NA	transverse colon	NA	nationwide children's hospital	1346d158-702d-4185-aaf5-812c95631b30	case matched methylation control	NA	NA	tcga-aa-3510-f37281	2cd258e2-1fa2-4226-8a41-8b85515b3dc7	canonical - plus	no	NA	NA	COADREAD	NA	2016-01-28	21	1	-25902	NA	0	0	1946	NA	NA	NA	3550f3df-bb6f-4b01-8367-812bf8d26d2f	scheduled follow-up submission	complete remission/response	male	NA	colon adenocarcinoma	yes	no	c18.2	8140/3	c18.2	yes	no	NA	NA	no
70	TCGA-AA-3511	NA	4.9215458237	-1.22836791873	1	64	NA	sigmoid colon	NA	nationwide children's hospital	9fbb390c-ec2d-4cf7-807e-035bbf040b51	case matched expression control	case matched methylation control	NA	tcga-aa-3511-f37282	0455ce0a-2e50-467d-a71b-b5b65fd7ed51	canonical - plus	no	NA	NA	COADREAD	NA	2016-01-28	21	1	-23407	NA	0	0	212	NA	NA	NA	415310cc-c29d-45a7-9eb1-2ab873267e61	scheduled follow-up submission	complete remission/response	male	NA	colon adenocarcinoma	no	no	c18.9	8140/3	c18.9	yes	no	NA	NA	no
71	TCGA-AA-3514	4.03289428358	7.36788297778	NA	1	81	NA	ascending colon	NA	nationwide children's hospital	40c4e886-c584-43ed-a4f2-9da72152aed6	case matched expression control	case matched methylation control	germline comparison	tcga-aa-3514-f37285	3cc56a86-697c-47bb-ad11-765edcdb8456	canonical - plus	no	NA	NA	COADREAD	NA	2016-01-28	21	1	-29738	NA	0	0	31	NA	NA	NA	6167bc05-145c-414b-b141-4efa9558d7f4	scheduled follow-up submission	NA	female	NA	colon adenocarcinoma	yes	no	c18.9	8140/3	c18.9	yes	no	NA	NA	no
72	TCGA-AA-3516	8.92962473268	1.89254645943	3.477496008	-1	74	NA	ascending colon	NA	nationwide children's hospital	f5b1f45b-a126-4bfc-aaea-b3e74e04e9b6	case matched expression control	case matched methylation control	germline comparison	tcga-aa-3516-f37287	df185582-7617-426f-8aba-564ef8a496ad	canonical - plus	no	NA	NA	COADREAD	NA	2016-01-28	21	1	-27303	396	0	0	NA	NA	NA	NA	e3ffc3af-f716-4f8d-ac7a-2ad27d8ba742	scheduled follow-up submission	NA	female	NA	colon mucinous adenocarcinoma	yes	yes	c18.9	8480/3	c18.9	yes	no	NA	NA	no
73	TCGA-AA-3517	5.21803715898	4.70346620103	3.31115431544	1	60	NA	splenic flexure	NA	nationwide children's hospital	d7b6a506-14ea-478d-b7eb-b50e30a8a95b	case matched expression control	case matched methylation control	germline comparison	tcga-aa-3517-f37289	c1d7f57b-5339-487c-934b-91305b8e0b01	canonical - plus	no	NA	NA	COADREAD	NA	2016-01-28	21	1	-22099	NA	0	0	1186	NA	NA	NA	00208aa9-8017-4927-ade7-ab29693b7304	scheduled follow-up submission	complete remission/response	male	NA	colon adenocarcinoma	yes	no	c18.9	8140/3	c18.9	yes	no	NA	NA	no
74	TCGA-AA-3518	6.78497110807	3.91050242624	NA	-1	81	NA	cecum	NA	nationwide children's hospital	114e87d6-5b9c-41d7-924b-ea8a85b78798	case matched expression control	case matched methylation control	germline comparison	NA	NA	canonical - plus	no	NA	NA	COADREAD	NA	2016-01-28	21	18	-29769	NA	0	0	31	NA	NA	NA	fcc560f5-2243-4b4a-8a59-b6478e35225d	NA	NA	female	NA	colon adenocarcinoma	yes	no	c18.0	8140/3	c18.0	yes	no	NA	NA	no
75	TCGA-AA-3519	1.97335412045	3.78073003648	NA	-1	63	NA	sigmoid colon	NA	nationwide children's hospital	fe0fc756-ce9e-4dbc-96cd-a646fdd8e26f	case matched methylation control	germline comparison	NA	tcga-aa-3519-f37293	f4be0ea6-7463-4e03-a667-39e8ff29ce0c	canonical - plus	no	NA	NA	COADREAD	NA	2016-01-28	21	1	-23131	NA	0	0	276	NA	NA	NA	3e7a3692-9aa8-4894-b7e3-6bb033e0cb5f	scheduled follow-up submission	complete remission/response	male	NA	colon adenocarcinoma	yes	no	c18.9	8140/3	c18.9	yes	no	NA	NA	no
76	TCGA-AA-3520	5.12973224345	4.03662641033	NA	-1	86	NA	ascending colon	NA	nationwide children's hospital	e71c612f-031a-471a-9126-80372f25fdde	case matched expression control	case matched methylation control	germline comparison	tcga-aa-3520-f37299	eb555c35-2840-4e84-a86f-bb59443f3866	canonical - plus	no	NA	NA	COADREAD	NA	2016-01-28	21	1	-31531	NA	0	0	731	NA	NA	NA	9ab6f6e4-45c7-41e0-84f0-fb60499b8f8c	scheduled follow-up submission	NA	female	NA	colon adenocarcinoma	yes	no	c18.2	8140/3	c18.2	yes	no	NA	NA	no
77	TCGA-AA-3521	4.7825605851	4.19759808438	0.390227436841	-1	87	NA	sigmoid colon	NA	nationwide children's hospital	f8fe88f5-6462-4dbe-9e96-ee172042d12f	case matched methylation control	germline comparison	NA	NA	NA	canonical - plus	no	NA	NA	COADREAD	NA	2016-01-28	21	18	-31805	NA	0	0	NA	NA	NA	NA	61cdc33d-51aa-4c86-9ad7-c9aaaaa02e22	NA	NA	male	NA	colon adenocarcinoma	yes	no	c18.7	8140/3	c18.7	yes	no	NA	NA	no
78	TCGA-AA-3522	6.97524038954	3.78259727723	3.78259727723	-1	67	NA	ascending colon	NA	nationwide children's hospital	469e58b2-760e-4096-a2a8-712527326220	case matched expression control	case matched methylation control	germline comparison	tcga-aa-3522-f37302	1f9782d5-2b86-4ab3-b873-eebaaf45910d	canonical - plus	no	NA	NA	COADREAD	NA	2016-01-28	21	1	-24653	NA	0	0	1127	NA	NA	NA	8e65de4a-54bb-44a7-9184-77082d175a81	scheduled follow-up submission	complete remission/response	male	NA	colon adenocarcinoma	yes	no	c18.2	8140/3	c18.2	yes	no	NA	NA	no
79	TCGA-AA-3525	8.94627614541	3.09541812238	NA	-1	90	NA	hepatic flexure	NA	nationwide children's hospital	a43a1515-9dc4-4786-8d47-ab7bf9b191b9	case matched expression control	case matched methylation control	germline comparison	tcga-aa-3525-f37306	95ac1aa9-e012-4d2a-91dc-9ddb8a973ffa	canonical - plus	no	NA	NA	COADREAD	NA	2016-01-28	21	1	-32871	NA	0	0	245	NA	NA	NA	640148c1-d3db-41c0-b40a-c8a576ed90cc	scheduled follow-up submission	partial remission/response	male	NA	colon adenocarcinoma	no	no	c18.2	8140/3	c18.2	yes	no	NA	NA	no
80	TCGA-AA-3526	6.93438321834	2.78058307228	-0.126265532031	-1	57	NA	sigmoid colon	NA	nationwide children's hospital	db2feee1-b54a-46f0-aaec-ada85d43b69f	case matched methylation control	germline comparison	NA	tcga-aa-3526-f37308	a1c51a07-126c-44b3-ad37-202a4711211f	canonical - plus	no	NA	NA	COADREAD	NA	2016-01-28	21	1	-21123	NA	0	0	580	NA	NA	NA	0b80a0df-80d6-48be-a0fc-f9b6a54a73c9	scheduled follow-up submission	complete remission/response	male	NA	colon adenocarcinoma	yes	no	c18.7	8140/3	c18.7	yes	no	NA	NA	no
81	TCGA-AA-3527	5.94563813354	6.14727209648	3.43106128235	1	90	NA	cecum	NA	nationwide children's hospital	3d27ceb2-2b8e-45c9-b55c-a3cba046b48f	case matched expression control	case matched methylation control	germline comparison	NA	NA	canonical - plus	no	NA	NA	COADREAD	NA	2016-01-28	21	18	-32871	NA	0	0	0	NA	NA	NA	2fbe385c-44ac-4806-a5d5-d1e611fd200e	NA	NA	female	NA	colon adenocarcinoma	yes	no	c18.2	8140/3	c18.2	yes	no	NA	NA	no
82	TCGA-AA-3529	7.92377671617	3.72737593859	0.142478790642	-1	78	NA	sigmoid colon	NA	nationwide children's hospital	2bded6f1-8bf1-4acb-b688-f461674ca3c5	case matched methylation control	germline comparison	NA	NA	NA	canonical - plus	no	NA	NA	COADREAD	NA	2016-01-28	21	18	-28609	0	0	0	NA	NA	NA	NA	d6f53f96-e7ab-4ab8-a083-958903afd339	NA	NA	female	NA	colon adenocarcinoma	no	no	c18.7	8140/3	c18.7	yes	no	NA	NA	no
83	TCGA-AA-3530	2.66718819985	4.16970056476	NA	-1	80	NA	cecum	NA	nationwide children's hospital	629b1032-5ab8-4361-9d3a-b45a908636c3	case matched methylation control	germline comparison	NA	tcga-aa-3530-f37312	60caca5d-bc3e-4b00-977d-744a56db765e	canonical - plus	no	NA	NA	COADREAD	NA	2016-01-28	21	1	-29402	NA	0	0	580	NA	NA	NA	9a02ff37-f6c7-419c-be0a-7562b0017add	scheduled follow-up submission	complete remission/response	male	NA	colon adenocarcinoma	yes	no	c18.2	8140/3	c18.2	yes	no	NA	NA	no
84	TCGA-AA-3531	0.416191193895	4.73815172311	NA	1	75	NA	sigmoid colon	NA	nationwide children's hospital	97ed08a9-042d-4463-89fd-a8f6267d3590	case matched expression control	case matched methylation control	germline comparison	tcga-aa-3531-f37315	4b7183c5-7857-4d7a-a996-1495df05f4ca	canonical - plus	no	NA	NA	COADREAD	NA	2016-01-28	21	1	-27514	NA	0	0	1035	NA	NA	NA	60cb2a01-c790-4d39-b871-fbf81c90d5d0	scheduled follow-up submission	complete remission/response	female	NA	colon adenocarcinoma	no	no	c18.7	8140/3	c18.7	yes	no	NA	NA	no
85	TCGA-AA-3532	7.00375176014	4.38081947563	0.736994447778	-1	63	NA	sigmoid colon	NA	nationwide children's hospital	665c3635-4dd7-46e9-aa6e-2227bdc6fbe8	case matched methylation control	germline comparison	NA	tcga-aa-3532-f37317	77db2106-5a6e-462f-ad80-6bdfc1e4209b	canonical - plus	no	NA	NA	COADREAD	NA	2016-01-28	21	1	-23133	NA	0	0	882	NA	NA	NA	103d5e57-2d6c-4e77-b67d-b2a337f82ed9	scheduled follow-up submission	NA	male	NA	colon adenocarcinoma	no	no	c18.9	8140/3	c18.9	yes	no	NA	NA	no
86	TCGA-AA-3534	2.05762355848	4.86498838198	NA	1	78	NA	ascending colon	NA	nationwide children's hospital	e5ef79e8-93cc-4d3e-a0d6-d7fa7604a83a	case matched expression control	case matched methylation control	germline comparison	tcga-aa-3534-f37319	5b6ea674-c1cc-40b6-98b2-2ba694b2ad0d	canonical - plus	no	NA	NA	COADREAD	NA	2016-01-28	21	1	-28489	NA	0	0	882	NA	NA	NA	8d9d8c4d-27da-44d6-ab9e-93134d2fd9a0	scheduled follow-up submission	complete remission/response	female	NA	colon adenocarcinoma	yes	no	c18.2	8140/3	c18.2	yes	no	NA	NA	no
87	TCGA-AA-3538	8.41398876919	4.24406503667	-0.215412263621	-1	54	NA	descending colon	NA	nationwide children's hospital	8632efed-1376-49b4-84fc-e408b8a3929a	NA	NA	NA	tcga-aa-3538-f37321	2c6c369f-484b-4390-acd6-1315eb98ec40	canonical	no	NA	NA	COADREAD	NA	2016-01-28	21	1	-19752	NA	0	0	791	NA	NA	NA	ded9455e-38e6-4a5f-be08-4c54c3031d5a	scheduled follow-up submission	complete remission/response	female	NA	colon adenocarcinoma	no	no	c18.7	8140/3	c18.7	yes	no	NA	NA	no
88	TCGA-AA-3542	8.66919050551	5.03256373644	NA	1	69	NA	sigmoid colon	NA	nationwide children's hospital	3d17e1ce-971c-4ac2-bbdb-3b867e6e44f8	NA	NA	NA	tcga-aa-3542-f37322	fb094a2f-6e19-4ab1-8d1f-78d3895a57cd	canonical	no	NA	NA	COADREAD	NA	2016-01-28	21	1	-25324	NA	0	0	395	NA	NA	NA	24f73485-d2c3-492b-b2d9-72377a27a9e8	scheduled follow-up submission	complete remission/response	male	NA	colon adenocarcinoma	yes	no	c18.7	8140/3	c18.7	yes	no	NA	NA	no
89	TCGA-AA-3543	4.77991629665	4.22352294813	8.49800547679	-1	84	NA	cecum	NA	nationwide children's hospital	1d0ff8cd-618f-4037-9f1f-81c41f70fa6c	NA	NA	NA	tcga-aa-3543-f37502	626fffa0-e469-49f8-a680-86bcbf2aa13d	canonical	no	NA	NA	COADREAD	NA	2016-01-28	21	3	-30772	NA	0	0	30	NA	NA	NA	f83d586c-3100-4a79-8d8e-f446e1f87a5e	scheduled follow-up submission	NA	male	NA	colon mucinous adenocarcinoma	yes	yes	c18.2	8480/3	c18.2	yes	no	NA	NA	no
90	TCGA-AA-3544	8.5667641718	5.16531705623	2.5803625961	1	68	NA	sigmoid colon	NA	nationwide children's hospital	dc345afe-9eab-4dda-bb4c-cfec76a56d52	NA	NA	NA	tcga-aa-3544-f37505	8575946b-7cd5-4a0b-a749-83c08f057172	canonical	no	NA	NA	COADREAD	NA	2016-01-28	21	3	-24959	NA	0	0	426	NA	NA	NA	735af751-cebd-4f67-9a7d-5dba0a274686	scheduled follow-up submission	complete remission/response	male	NA	colon adenocarcinoma	no	no	c18.9	8140/3	c18.9	yes	no	NA	NA	no
91	TCGA-AA-3548	6.13376694521	5.44571015251	1.27578184088	1	71	NA	cecum	NA	nationwide children's hospital	a3bae6c9-f382-4a22-8f6b-ef323bc012d3	NA	NA	NA	tcga-aa-3548-f37506	63124ce1-05b3-4e7a-b8c1-a08bc2750ebe	canonical	no	NA	NA	COADREAD	NA	2016-01-28	21	3	-26175	NA	0	0	1034	NA	NA	NA	096ade3d-287a-440d-9c7d-e017a10471cb	scheduled follow-up submission	complete remission/response	female	NA	colon adenocarcinoma	no	no	c18.9	8140/3	c18.9	yes	no	NA	NA	no
92	TCGA-AA-3549	5.13972733	2.72469392296	1.72469392296	-1	69	NA	cecum	NA	nationwide children's hospital	e7709cb1-6ef2-4477-afe5-c809a70b5c83	NA	NA	NA	tcga-aa-3549-f37507	a318169e-5927-47ed-b574-0d5f52f854af	canonical	no	NA	NA	COADREAD	NA	2016-01-28	21	3	-25415	NA	0	0	639	NA	NA	NA	0b6d856b-24d1-42f8-8fc8-c899ef69af46	scheduled follow-up submission	complete remission/response	male	NA	colon adenocarcinoma	yes	no	c18.9	8140/3	c18.9	yes	no	NA	NA	no
93	TCGA-AA-3552	3.54716600046	5.73159057159	2.40966247671	1	85	NA	cecum	NA	nationwide children's hospital	ab8867e3-eece-4e58-bac4-ea619cd8531d	NA	NA	NA	tcga-aa-3552-f37508	877c5351-9662-4840-846c-66d848a52f4c	canonical	no	NA	NA	COADREAD	NA	2016-01-28	21	3	-31290	396	0	0	NA	NA	NA	NA	bada6337-fa4d-4c4d-ac0e-91f7e1c8e919	scheduled follow-up submission	complete remission/response	male	NA	colon adenocarcinoma	no	no	c18.0	8140/3	c18.0	yes	no	NA	NA	no
94	TCGA-AA-3553	6.36446387591	4.43846585814	-0.205396985351	1	61	NA	sigmoid colon	NA	nationwide children's hospital	cc683ea8-f148-4030-a11a-ba80a195ee53	NA	NA	NA	tcga-aa-3553-f37509	29dbf706-091a-4486-8574-f8a7d2accaf1	canonical	no	NA	NA	COADREAD	NA	2016-01-28	21	3	-22524	NA	0	0	730	NA	NA	NA	aeca44a1-aa06-4870-ae1f-1385ab5c4df7	scheduled follow-up submission	complete remission/response	female	NA	colon adenocarcinoma	yes	no	c18.9	8140/3	c18.9	yes	no	NA	NA	no
95	TCGA-AA-3554	7.21927018331	3.38919507718	8.56356581418	-1	62	NA	ascending colon	NA	nationwide children's hospital	ae7bee35-d52e-4ed7-a978-d13a8f3d1625	NA	NA	NA	tcga-aa-3554-f37510	70ec0efb-fa28-40cd-b9ad-8cac20e2cf16	canonical	no	NA	NA	COADREAD	NA	2016-01-28	21	3	-22799	NA	0	0	546	NA	NA	NA	5d3c6644-4a39-4112-af07-d690edb7daf0	scheduled follow-up submission	complete remission/response	female	NA	colon adenocarcinoma	yes	yes	c18.2	8140/3	c18.2	yes	no	NA	NA	no
96	TCGA-AA-3555	1.1893501702	4.46239920466	2.18938180096	1	81	NA	hepatic flexure	NA	nationwide children's hospital	68473258-3634-4058-8086-9a7d178b437c	NA	NA	NA	tcga-aa-3555-f37511	ece7f482-8211-4dfe-9245-b21423990d1d	canonical	no	NA	NA	COADREAD	NA	2016-01-28	21	3	-29617	NA	0	0	911	NA	NA	NA	26c323a0-d729-4190-bc09-a0c822408332	scheduled follow-up submission	complete remission/response	female	NA	colon mucinous adenocarcinoma	yes	no	c18.9	8140/3	c18.9	yes	no	NA	NA	no
97	TCGA-AA-3556	5.10531769433	3.78339379046	8.22633319163	-1	78	NA	sigmoid colon	NA	nationwide children's hospital	64e1236e-9f41-494a-96e9-7e67c4a70486	NA	NA	NA	tcga-aa-3556-f37512	c9594da2-4604-4f06-bfb6-5ad600ab26ed	canonical	no	NA	NA	COADREAD	NA	2016-01-28	21	3	-28704	NA	0	0	700	NA	NA	NA	19835f84-f091-4a57-9c0b-2960de54e582	scheduled follow-up submission	NA	male	NA	NA	yes	no	c18.7	8480/3	c18.7	yes	no	NA	NA	no
98	TCGA-AA-3560	6.13893321446	5.39047165389	2.33159057587	1	72	NA	sigmoid colon	NA	nationwide children's hospital	dfb1b71d-07ab-476e-8a7a-f7e186a9b282	NA	NA	NA	tcga-aa-3560-f37514	4ed04a14-4e95-45d1-98e7-d07792b41b14	canonical	no	NA	NA	COADREAD	NA	2016-01-28	21	3	-26359	NA	0	0	608	NA	NA	NA	bb227bf7-c5e1-4083-b6ef-4526a7882129	scheduled follow-up submission	complete remission/response	female	NA	colon adenocarcinoma	yes	no	c18.7	8140/3	c18.7	yes	no	NA	NA	no
99	TCGA-AA-3561	7.1146814349	4.34416095413	0.256648389881	-1	72	NA	ascending colon	NA	nationwide children's hospital	a365ac39-0714-4598-8aad-1385dedb7598	NA	NA	NA	tcga-aa-3561-f37515	cf705b43-4f5b-42bb-8dc6-5b6e7f015d20	canonical	no	NA	NA	COADREAD	NA	2016-01-28	21	3	-26420	NA	0	0	424	NA	NA	NA	fa134895-5dcc-4ff7-96ad-e387c38ca7ee	scheduled follow-up submission	complete remission/response	male	NA	colon adenocarcinoma	yes	no	c18.9	8140/3	c18.9	yes	no	NA	NA	no
100	TCGA-AA-3562	2.90238235056	4.70974278579	3.22431816388	1	82	NA	descending colon	NA	nationwide children's hospital	4f51bdb9-081c-4f4b-89d0-24370adbc791	NA	NA	NA	tcga-aa-3562-f37516	514803e9-5964-4c55-b49a-83af0d222a67	canonical	no	NA	NA	COADREAD	NA	2016-01-28	21	3	-30254	NA	0	0	608	NA	NA	NA	f97472ae-6e44-4e85-94e4-9dbaf96b5c0a	scheduled follow-up submission	NA	male	NA	colon adenocarcinoma	yes	no	c18.9	8140/3	c18.9	yes	no	NA	NA	no
101	TCGA-AA-3655	8.01767809865	2.69832962148	2.06091204959	-1	68	NA	sigmoid colon	NA	nationwide children's hospital	1f7c7b0f-bde6-4bfc-b52f-d7e00c399000	case matched expression control	case matched methylation control	NA	tcga-aa-3655-f37517	d0d562ba-4412-4082-ace4-97ccec788de3	canonical - plus	no	NA	NA	COADREAD	NA	2016-01-28	21	3	-24896	NA	0	0	1856	NA	NA	NA	8b8668f5-f4b2-49af-9f47-45225e985870	scheduled follow-up submission	complete remission/response	male	NA	colon adenocarcinoma	yes	no	c18.7	8140/3	c18.7	yes	no	NA	NA	no
102	TCGA-AA-3660	7.36822182309	4.12029387304	1.27232185277	-1	51	NA	sigmoid colon	NA	nationwide children's hospital	b9627485-803e-4c69-9fbe-1e80dca1f04c	case matched expression control	case matched methylation control	NA	tcga-aa-3660-f37518	c344aab6-3523-4ff6-8fc8-93ddcb53c432	canonical - plus	no	NA	NA	COADREAD	NA	2016-01-28	21	3	-18932	NA	0	0	2375	NA	NA	NA	67775516-ba23-4ac3-9ab8-fbb382cd0e10	scheduled follow-up submission	complete remission/response	female	NA	colon adenocarcinoma	no	no	c18.9	8140/3	c18.9	yes	no	NA	NA	no
103	TCGA-AA-3662	8.19307289193	4.57273811686	4.1056110366	1	80	NA	sigmoid colon	NA	nationwide children's hospital	e4dd0750-51ec-4b2a-8b54-b4731b21ecd2	case matched expression control	case matched methylation control	NA	tcga-aa-3662-f37519	f088688f-498e-4403-8fcc-adf69ef64c0c	canonical - plus	no	NA	NA	COADREAD	NA	2016-01-28	21	3	-29554	NA	0	0	184	NA	NA	NA	d408a6b3-6a50-4c59-9dbf-8a72ae4444ef	scheduled follow-up submission	partial remission/response	female	NA	colon adenocarcinoma	yes	no	c18.9	8140/3	c18.9	yes	no	NA	NA	no
104	TCGA-AA-3663	5.56232486158	3.04295945482	4.75077263029	-1	42	NA	cecum	NA	nationwide children's hospital	aba4eadc-896b-4ad9-be16-b7f5e758cb4e	case matched expression control	case matched methylation control	NA	tcga-aa-3663-f37520	f1363562-f9d2-4a2a-90c1-f05e28dc1d47	canonical - plus	no	NA	NA	COADREAD	NA	2016-01-28	21	3	-15675	NA	0	0	212	NA	NA	NA	e724dd69-6b87-4e57-b514-9d83aaf32db5	scheduled follow-up submission	complete remission/response	male	NA	colon adenocarcinoma	no	no	c18.0	8140/3	c18.0	yes	no	NA	NA	no
105	TCGA-AA-3664	7.28251949947	3.75200993084	5.48897124182	-1	74	NA	cecum	NA	nationwide children's hospital	acc9af47-e659-4391-b285-396a4a66cd3a	NA	NA	NA	tcga-aa-3664-f37521	0c8f1a4a-503f-48e3-9d50-af76307d0d44	canonical	no	NA	NA	COADREAD	NA	2016-01-28	21	3	-27363	NA	0	0	1643	NA	NA	NA	6f4cd270-1f0b-41b9-a693-096283c1dc45	scheduled follow-up submission	NA	female	NA	colon adenocarcinoma	no	no	c18.2	8140/3	c18.2	yes	no	NA	NA	no
106	TCGA-AA-3666	7.22561620289	4.54111830402	9.29854789165	1	68	NA	cecum	NA	nationwide children's hospital	23589e69-3b7c-4992-9a82-9e0b1d1638c0	NA	NA	NA	NA	NA	canonical	no	NA	NA	COADREAD	NA	2016-01-28	21	18	-25020	61	0	0	NA	NA	NA	NA	57fa01ec-d3ec-4d98-9c0d-01aa7bfb9d88	NA	NA	male	NA	colon adenocarcinoma	no	no	c18.9	8140/3	c18.9	yes	no	NA	NA	no
107	TCGA-AA-3667	5.93309575252	5.83356058494	1.02623349116	1	36	NA	sigmoid colon	NA	nationwide children's hospital	38dd4c82-3bc0-4cdc-984d-1ed73ac17b0e	NA	NA	NA	tcga-aa-3667-f37522	502c0404-dde0-459c-ad14-9529830f55c3	canonical	no	NA	NA	COADREAD	NA	2016-01-28	21	3	-13302	NA	0	0	426	NA	NA	NA	122d3b9e-19ff-4a7e-878d-80160d680226	scheduled follow-up submission	complete remission/response	female	NA	colon adenocarcinoma	no	no	c18.9	8140/3	c18.9	yes	no	NA	NA	no
108	TCGA-AA-3672	5.26997567862	5.26997567862	3.26997567862	1	90	NA	transverse colon	NA	nationwide children's hospital	7f9b6266-0979-4551-8c85-f531434d347d	NA	NA	NA	tcga-aa-3672-f37523	2fb64ab5-5fc7-4a29-a92b-826b4a5e9ce4	canonical	no	NA	NA	COADREAD	NA	2016-01-28	21	3	-32873	NA	0	0	28	NA	NA	NA	6fc58c05-14d6-42b8-8e21-21a1713669cf	scheduled follow-up submission	NA	female	NA	colon adenocarcinoma	no	no	c18.4	8140/3	c18.4	yes	no	NA	NA	no
109	TCGA-AA-3673	7.86406044515	5.19110068062	NA	1	53	NA	transverse colon	NA	nationwide children's hospital	c3422ba6-72bf-4527-9654-cafe1ab24eb4	NA	NA	NA	tcga-aa-3673-f37524	b4f44533-0295-4464-a514-c8ddbcc17bfa	canonical	no	NA	NA	COADREAD	NA	2016-01-28	21	3	-19509	NA	0	0	1522	NA	NA	NA	ef47aef4-e28f-41bc-b7bc-089392e542d5	scheduled follow-up submission	complete remission/response	female	NA	colon adenocarcinoma	no	no	c18.4	8140/3	c18.4	yes	no	NA	NA	no
110	TCGA-AA-3675	5.64036931359	3.33002768894	-0.313835673939	-1	84	NA	hepatic flexure	NA	nationwide children's hospital	1b16448c-6029-47db-9a56-ee3eccd29819	NA	NA	NA	tcga-aa-3675-f37525	e7a3bdc3-0a78-4b76-bfb8-8d232fda6861	canonical	no	NA	NA	COADREAD	NA	2016-01-28	21	3	-30801	NA	0	0	1431	NA	NA	NA	bf093751-a723-40d2-956d-d8cde6d0d5b8	scheduled follow-up submission	complete remission/response	male	NA	colon adenocarcinoma	yes	no	c18.2	8140/3	c18.2	yes	no	NA	NA	no
111	TCGA-AA-3678	5.08257060871	4.7855923987	2.8262332208	1	60	NA	sigmoid colon	NA	nationwide children's hospital	f8aabca5-ba39-4c45-9c4a-a1e22acc1a5c	NA	NA	NA	tcga-aa-3678-f38085	b25ee50a-4ed3-4e52-8722-931e8e9baa95	canonical	no	NA	NA	COADREAD	NA	2016-01-28	21	10	-22219	NA	0	0	1430	NA	NA	NA	ee035698-58b2-43dc-9d59-552e39c56380	scheduled follow-up submission	complete remission/response	female	NA	colon adenocarcinoma	no	no	c18.7	8140/3	c18.7	yes	no	NA	NA	no
112	TCGA-AA-3679	5.07263320552	5.17954687835	NA	1	59	NA	descending colon	NA	nationwide children's hospital	48f5acc7-613b-4aef-824e-9735c77615bb	NA	NA	NA	tcga-aa-3679-f38086	59725454-43ab-4dd9-8afa-20448c8c34b1	canonical	no	NA	NA	COADREAD	NA	2016-01-28	21	10	-21611	NA	0	0	457	NA	NA	NA	5a66ae66-4906-41c5-a363-6e7fcc6f5e16	scheduled follow-up submission	progressive disease	male	NA	colon adenocarcinoma	no	no	c18.9	8140/3	c18.9	yes	no	NA	NA	no
113	TCGA-AA-3680	6.18439535627	4.55212495865	4.55212495865	1	67	NA	cecum	NA	nationwide children's hospital	1a5997d8-8abf-4da0-a981-9fc5be3ca3ba	NA	NA	NA	tcga-aa-3680-f38089	75d11811-3cee-42ff-82eb-47e11f01886c	canonical	no	NA	NA	COADREAD	NA	2016-01-28	21	10	-24655	335	0	0	NA	NA	NA	NA	e1e1997c-1b0a-4274-945f-2dbac361c64f	scheduled follow-up submission	progressive disease	female	NA	colon adenocarcinoma	no	no	c18.0	8140/3	c18.0	yes	no	NA	NA	no
114	TCGA-AA-3681	4.90228104228	3.5803505352	8.1471682846	-1	77	NA	cecum	NA	nationwide children's hospital	247f1116-81cd-49c5-b09d-47401979425b	NA	NA	NA	tcga-aa-3681-f38090	4422cb61-6976-46c1-a681-dbc2c2541401	canonical	no	NA	NA	COADREAD	NA	2016-01-28	21	10	-28399	NA	0	0	182	NA	NA	NA	c47f396b-1635-433a-a02a-d88a36037108	scheduled follow-up submission	complete remission/response	female	NA	colon adenocarcinoma	yes	no	c18.0	8140/3	c18.0	yes	no	NA	NA	no
115	TCGA-AA-3684	5.06962054449	7.32596019784	4.22162191952	1	65	NA	cecum	NA	nationwide children's hospital	fbb082c4-4d76-4295-aaa5-ec75d695785e	NA	NA	NA	NA	NA	canonical	no	NA	NA	COADREAD	NA	2016-01-28	21	18	-23741	NA	0	0	0	NA	NA	NA	dfdf5d6d-22e2-4906-9ad9-e145fff99f67	NA	NA	female	NA	colon mucinous adenocarcinoma	yes	no	c18.0	8480/3	c18.0	yes	no	NA	NA	no
116	TCGA-AA-3685	7.63124400393	4.16121856808	NA	-1	69	NA	sigmoid colon	NA	nationwide children's hospital	ec13aee0-ac97-4d9a-a3e8-4c4bc892e111	NA	NA	NA	tcga-aa-3685-f38092	556272c5-235f-451d-b5c3-daefe899dbf7	canonical	no	NA	NA	COADREAD	NA	2016-01-28	21	10	-25506	NA	0	0	1127	NA	NA	NA	2ff9de1b-4b6d-4211-b90f-d2868a204d37	scheduled follow-up submission	complete remission/response	male	NA	colon adenocarcinoma	yes	no	c18.9	8140/3	c18.9	yes	no	NA	NA	no
117	TCGA-AA-3688	6.87722031913	4.65482503426	-0.389488908334	1	80	NA	sigmoid colon	NA	nationwide children's hospital	85a1bcb6-0508-498d-8e0f-b0007a316f40	NA	NA	NA	tcga-aa-3688-f38093	e1bc44e9-b580-412a-aca6-1c7eaf2a713f	canonical	no	NA	NA	COADREAD	NA	2016-01-28	21	10	-29220	NA	0	0	578	NA	NA	NA	51b515c9-ec05-47c9-895b-e6d49e5dfaad	scheduled follow-up submission	progressive disease	male	NA	colon adenocarcinoma	no	no	c18.9	8140/3	c18.9	yes	no	NA	NA	no
118	TCGA-AA-3692	5.76507852801	4.65318616139	0.699018518626	1	47	NA	splenic flexure	NA	nationwide children's hospital	e7ad9bbd-8e46-471e-80e2-1ae91b7db212	NA	NA	NA	tcga-aa-3692-f38095	e980278c-4ff6-4b4b-b66d-cfabb2f7970e	canonical	no	NA	NA	COADREAD	NA	2016-01-28	21	10	-17167	1095	0	0	NA	NA	NA	NA	2c4bb8b5-69c1-42c5-ae97-0726d6945187	scheduled follow-up submission	progressive disease	female	NA	colon mucinous adenocarcinoma	yes	no	c18.9	8480/3	c18.9	yes	no	NA	NA	no
119	TCGA-AA-3693	8.25209912264	4.87012301709	NA	1	77	NA	sigmoid colon	NA	nationwide children's hospital	455eb5bb-8388-4428-8d7c-abd24014a815	NA	NA	NA	NA	NA	canonical	no	NA	NA	COADREAD	NA	2016-01-28	21	18	-28459	NA	0	0	0	NA	NA	NA	349d4f30-7d72-4443-b1c0-3618557f197f	NA	NA	female	NA	colon adenocarcinoma	no	no	c18.7	8140/3	c18.7	yes	no	NA	NA	no
120	TCGA-AA-3696	5.52615960342	4.20423463918	NA	-1	75	NA	sigmoid colon	NA	nationwide children's hospital	9e87d403-367a-42a3-979e-3fb85d286c00	NA	NA	NA	tcga-aa-3696-f38096	5e737fe8-f80b-493a-966a-8f8951042c35	canonical	no	NA	NA	COADREAD	yes	2016-01-28	21	10	-27667	153	0	0	NA	NA	NA	NA	4f7e82eb-d3b2-4070-97b6-778bde1cc30a	scheduled follow-up submission	NA	female	NA	colon adenocarcinoma	yes	no	c18.7	8140/3	c18.7	yes	no	NA	NA	no
121	TCGA-AA-3697	4.30846281443	3.9523242466	0.308477376595	-1	77	NA	sigmoid colon	NA	nationwide children's hospital	2ad81d49-6805-408c-a4ad-22afa03a2d83	case matched expression control	case matched methylation control	NA	tcga-aa-3697-f38098	07fd1649-f843-448d-82a0-03dcf86a777a	canonical - plus	no	NA	NA	COADREAD	NA	2016-01-28	21	10	-28367	NA	0	0	2587	NA	NA	NA	3d0c364c-46ea-45af-aaa4-b604b657b347	scheduled follow-up submission	NA	male	NA	colon adenocarcinoma	no	no	c18.9	8140/3	c18.9	yes	no	NA	NA	no
122	TCGA-AA-3710	2.98564614972	3.87872534148	7.27632171523	-1	80	NA	hepatic flexure	NA	nationwide children's hospital	fafa1dbe-c834-457f-a8f5-a61fd99ac3aa	NA	NA	NA	tcga-aa-3710-f38099	7bb6223f-e63d-4581-b21f-b7561591d123	canonical	no	NA	NA	COADREAD	NA	2016-01-28	21	10	-29465	NA	0	0	821	NA	NA	NA	808449bf-dd6c-4ecf-aa25-19e0a0713f18	scheduled follow-up submission	complete remission/response	female	NA	colon adenocarcinoma	yes	no	c18.2	8140/3	c18.2	yes	no	NA	NA	no
123	TCGA-AA-3712	1.92398583409	3.75404301128	0.339023333373	-1	65	NA	descending colon	NA	nationwide children's hospital	5718480a-f011-4ecd-ba4b-7b6d588dda5f	case matched expression control	case matched methylation control	NA	NA	NA	canonical - plus	no	NA	NA	COADREAD	NA	2016-01-28	21	18	-23831	NA	0	0	0	NA	NA	NA	fc0728fb-ef09-47e1-84ac-4ba198433352	NA	NA	male	NA	colon adenocarcinoma	no	no	c18.6	8140/3	c18.6	yes	no	NA	NA	no
124	TCGA-AA-3713	5.58111921615	4.24163428745	5.05318520751	-1	68	NA	ascending colon	NA	nationwide children's hospital	9e9712fb-60a5-4cac-833e-12acbd5553da	case matched expression control	case matched methylation control	NA	tcga-aa-3713-f38102	2eb4e61d-7410-424a-8f8c-6e1af49ce27e	canonical - plus	NA	NA	NA	COADREAD	NA	2016-01-28	21	10	-24927	NA	0	0	579	NA	NA	NA	3e871f56-cbf2-4c24-894f-69ded1890f9f	scheduled follow-up submission	partial remission/response	male	NA	colon adenocarcinoma	yes	no	c18.9	8140/3	c18.9	yes	no	NA	NA	no
125	TCGA-AA-3715	8.61932753513	5.45513978108	3.23275284077	1	77	NA	ascending colon	NA	nationwide children's hospital	0bee55ed-80a0-41a4-b6f9-26bef60aa22b	NA	NA	NA	tcga-aa-3715-f38103	d6b2820c-2b23-4c8d-8f95-f9f7df323a5c	canonical	no	NA	NA	COADREAD	NA	2016-01-28	21	10	-28428	579	0	0	NA	NA	NA	NA	57355618-27be-4e98-8cef-5790b9025634	scheduled follow-up submission	NA	male	NA	colon adenocarcinoma	yes	no	c18.2	8560/3	c18.2	yes	no	NA	NA	no
126	TCGA-AA-3811	7.75494627743	3.94025133599	1.71786831273	-1	84	NA	hepatic flexure	NA	nationwide children's hospital	8ade1528-7331-4bc1-a368-d20e2fe8cf6f	NA	NA	NA	tcga-aa-3811-f38105	5a316774-dc19-48a9-bab0-c37335014c2f	canonical	no	NA	NA	COADREAD	NA	2016-01-28	21	10	-30893	306	0	0	NA	NA	NA	NA	a6f1420f-7cd9-487d-bb66-3e462a954e70	scheduled follow-up submission	NA	female	NA	colon adenocarcinoma	no	no	c18.9	8574/3	c18.9	yes	no	NA	NA	no
127	TCGA-AA-3812	5.07539143524	6.46770824675	1.07539571411	1	82	NA	sigmoid colon	NA	nationwide children's hospital	c3c84207-535f-4b9f-ab58-9949dac623c9	NA	NA	NA	tcga-aa-3812-f38106	44bb46ee-5f4c-4567-a7fb-f04050c4ffc7	canonical	no	NA	NA	COADREAD	NA	2016-01-28	21	10	-29980	NA	0	0	1066	NA	NA	NA	6d530f16-6bc2-4ed9-9040-9bd7f4507abd	scheduled follow-up submission	complete remission/response	female	NA	colon adenocarcinoma	no	no	c18.7	8140/3	c18.7	yes	no	NA	NA	no
128	TCGA-AA-3814	2.63742476812	4.5305140231	-0.169906967867	1	85	NA	ascending colon	NA	nationwide children's hospital	90c5fe9d-ff8d-4b70-bc9e-2e4d79a7dd56	NA	NA	NA	NA	NA	canonical	no	NA	NA	COADREAD	NA	2016-01-28	21	18	-31380	NA	0	0	0	NA	NA	NA	1886eadb-0dcb-4042-a62e-e8fbf803608d	NA	NA	female	NA	colon adenocarcinoma	no	no	c18.9	8255/3	c18.9	yes	no	NA	NA	no
129	TCGA-AA-3815	1.66784672105	3.98979297778	0.0828388147249	-1	65	NA	cecum	NA	nationwide children's hospital	d73a92ea-468c-4433-b692-fbaa0c248498	NA	NA	NA	tcga-aa-3815-f38109	04bf5c9a-0596-4403-9951-fad10eebde8d	canonical	no	NA	NA	COADREAD	NA	2016-01-28	21	10	-23922	NA	0	0	1005	NA	NA	NA	8d4e537e-905d-478c-9de1-055f0e621a00	scheduled follow-up submission	complete remission/response	female	NA	colon adenocarcinoma	no	no	c18.0	8140/3	c18.0	yes	no	NA	NA	no
130	TCGA-AA-3818	3.58301354658	4.43100777786	-0.323913165618	1	78	NA	hepatic flexure	NA	nationwide children's hospital	35a15891-04a9-4fcd-96de-978db9e34437	NA	NA	NA	NA	NA	canonical	no	NA	NA	COADREAD	NA	2016-01-28	21	18	-28763	30	0	0	NA	NA	NA	NA	d1bcd2a4-c091-4ff6-a28e-2b329c50d6e7	NA	NA	female	NA	colon adenocarcinoma	no	no	c18.9	8140/3	c18.9	yes	no	NA	NA	no
131	TCGA-AA-3819	4.191594233	4.31713037873	2.31713037873	-1	41	NA	sigmoid colon	NA	nationwide children's hospital	c4443c83-4148-4e78-8ed0-1ee529d38599	NA	NA	NA	tcga-aa-3819-f38111	cf3d0041-586f-4810-861e-51ce0b3324d3	canonical	no	NA	NA	COADREAD	NA	2016-01-28	21	10	-15280	NA	0	0	761	NA	NA	NA	61887630-c33a-43fb-8e71-b798b19fd1ec	scheduled follow-up submission	complete remission/response	female	NA	colon adenocarcinoma	no	no	c18.9	8140/3	c18.9	yes	no	NA	NA	no
132	TCGA-AA-3821	4.85083941966	3.15039720177	1.15042969819	-1	81	NA	hepatic flexure	NA	nationwide children's hospital	11fb2ad4-abc9-4dae-945f-99514dc9b8cc	NA	NA	NA	tcga-aa-3821-f38112	92e23e83-486c-42e4-b167-e3427f4420c7	canonical	no	NA	NA	COADREAD	NA	2016-01-28	21	10	-29706	NA	0	0	31	NA	NA	NA	cd7f39d5-6e0b-4575-9073-a69c413ee653	scheduled follow-up submission	NA	female	NA	colon mucinous adenocarcinoma	yes	no	c18.2	8480/3	c18.2	yes	no	NA	NA	no
133	TCGA-AA-3831	3.75632947634	4.84379294558	0.756340152252	1	66	NA	sigmoid colon	NA	nationwide children's hospital	161d863d-e4f4-4e53-b7e1-cf617d14ff78	NA	NA	NA	tcga-aa-3831-f38113	d7be3ee5-2807-49cc-8466-cd1aee337ac4	canonical	no	NA	NA	COADREAD	NA	2016-01-28	21	10	-24411	NA	0	0	547	NA	NA	NA	2119fa54-eff4-4d8b-99cc-3d2121e3b8d5	scheduled follow-up submission	complete remission/response	male	NA	colon adenocarcinoma	no	no	c18.9	8140/3	c18.9	yes	no	NA	NA	no
134	TCGA-AA-3833	6.91934842583	2.76283778194	2.98524538591	-1	63	NA	ascending colon	NA	nationwide children's hospital	0f414446-5b3b-4bc8-8d9f-3944647866b5	NA	NA	NA	tcga-aa-3833-f38114	ebdee7a5-cf60-4fbc-84b0-6aad6a6914e7	canonical	no	NA	NA	COADREAD	NA	2016-01-28	21	10	-23011	NA	0	0	485	NA	NA	NA	cff22f0f-56c2-475c-9593-8ef6441d1709	scheduled follow-up submission	complete remission/response	female	NA	colon adenocarcinoma	yes	no	c18.9	8140/3	c18.9	yes	no	NA	NA	no
135	TCGA-AA-3837	6.20024930747	4.68567669523	1.87833298493	1	67	NA	hepatic flexure	NA	nationwide children's hospital	41ba719f-9040-4d4d-9cc5-91e27a3b7a26	NA	NA	NA	tcga-aa-3837-f38115	ac108ff4-dd05-45fd-9ba6-53cd0927d398	canonical	no	NA	NA	COADREAD	NA	2016-01-28	21	10	-24655	NA	0	0	1186	NA	NA	NA	17948ab6-50c5-4aa6-af8d-8c41e08fbcf5	scheduled follow-up submission	complete remission/response	male	NA	colon mucinous adenocarcinoma	yes	no	c18.9	8480/3	c18.9	yes	no	NA	NA	no
136	TCGA-AA-3841	8.1065702684	5.5800248527	NA	1	66	NA	sigmoid colon	NA	nationwide children's hospital	3bde19db-6011-430a-9efe-3c66e643a16c	NA	NA	NA	tcga-aa-3841-f38116	6f563ef6-a97c-4e05-851d-589dd30a013f	canonical	no	NA	NA	COADREAD	NA	2016-01-28	21	10	-24230	NA	0	0	1124	NA	NA	NA	b9dbd0e9-c08b-4f71-b99f-82dd9fae2d32	scheduled follow-up submission	complete remission/response	male	NA	colon adenocarcinoma	yes	no	c18.9	8140/3	c18.9	yes	no	NA	NA	no
137	TCGA-AA-3842	4.59997828254	3.09747595901	6.44325024322	-1	51	NA	sigmoid colon	NA	nationwide children's hospital	7fe2ff30-0da0-4ef6-be0a-6588057015b8	NA	NA	NA	tcga-aa-3842-f38229	3d95e78b-2025-41b4-b8ca-f463b4644d6c	canonical	no	NA	NA	COADREAD	NA	2016-01-28	21	11	-18842	NA	0	0	1126	NA	NA	NA	984cce1d-af5f-4233-bf6a-fd805ad7c797	scheduled follow-up submission	complete remission/response	male	NA	colon adenocarcinoma	yes	no	c18.9	8140/3	c18.9	yes	no	NA	NA	no
138	TCGA-AA-3844	3.30123644077	4.37923972305	5.3407652005	-1	78	NA	sigmoid colon	NA	nationwide children's hospital	5c7b478f-dd17-4f2b-b3dd-79a649b1481d	NA	NA	NA	tcga-aa-3844-f38230	c3740971-ceb9-4d61-ba5f-16b5ee9d2dae	canonical	no	NA	NA	COADREAD	NA	2016-01-28	21	11	-28521	NA	0	0	454	NA	NA	NA	1fa3bf35-cb7f-44f3-8e9b-40f2805855ee	scheduled follow-up submission	progressive disease	female	NA	colon adenocarcinoma	no	no	c18.9	8140/3	c18.9	yes	no	NA	NA	no
139	TCGA-AA-3845	1.7099522707	4.51732609216	NA	1	86	NA	ascending colon	NA	nationwide children's hospital	4af2c66f-b3b8-4a70-aaae-86b7e3efea53	NA	NA	NA	NA	NA	canonical	no	NA	NA	COADREAD	NA	2016-01-28	21	18	-31593	0	0	0	NA	NA	NA	NA	18b2d3dc-a9cb-41bc-8178-eea06769300e	NA	NA	female	NA	colon adenocarcinoma	no	no	c18.2	8140/3	c18.2	yes	no	NA	NA	no
140	TCGA-AA-3846	6.50788183342	4.40354723447	1.08161232286	-1	74	NA	sigmoid colon	NA	nationwide children's hospital	18075f18-91df-47c4-a640-39deeb8da6fd	NA	NA	NA	tcga-aa-3846-f38006	8328b6ce-a20c-4933-94c9-70f97d45b279	canonical	no	NA	NA	COADREAD	NA	2016-01-28	21	8	-27057	NA	0	0	518	NA	NA	NA	58fe84ed-01e9-4c62-b34d-37843f8ac01f	scheduled follow-up submission	NA	female	NA	colon adenocarcinoma	yes	no	c18.7	8140/3	c18.7	yes	no	NA	NA	no
141	TCGA-AA-3848	5.64281130027	5.49080756516	1.73591204219	1	82	NA	sigmoid colon	NA	nationwide children's hospital	3affabea-aa21-4ad3-8014-7ce68551da30	NA	NA	NA	tcga-aa-3848-f38005	a9b405f7-95ee-42f4-91ee-4b56e948f007	canonical	no	NA	NA	COADREAD	NA	2016-01-28	21	8	-30194	306	0	0	NA	NA	NA	NA	e9c74621-e3fd-4a95-ac34-35cdd52e4c02	scheduled follow-up submission	NA	female	NA	colon adenocarcinoma	yes	no	c18.7	8140/3	c18.7	yes	no	NA	NA	no
142	TCGA-AA-3850	5.79498763215	4.79498763215	1.40266761095	1	74	NA	transverse colon	NA	nationwide children's hospital	a8937070-7d16-4df4-90d2-19bc8f612c2d	NA	NA	NA	NA	NA	canonical	no	NA	NA	COADREAD	NA	2016-01-28	21	18	-27090	0	0	0	NA	NA	NA	NA	e482fd82-d4e8-4d16-ac08-dd09466d8682	NA	NA	male	NA	colon adenocarcinoma	yes	no	c18.4	8140/3	c18.4	yes	no	NA	NA	no
143	TCGA-AA-3851	8.65835574504	3.47392974564	2.33642622189	-1	74	NA	ascending colon	NA	nationwide children's hospital	d46bbdfd-0c5a-48f7-9962-d0179a0f4d00	NA	NA	NA	tcga-aa-3851-f38003	dfc12f42-56a9-44a7-9390-f15db394871c	canonical	no	NA	NA	COADREAD	NA	2016-01-28	21	8	-27090	NA	0	0	1006	NA	NA	NA	6c035c14-fbb4-490b-8b26-0f34f2c6a6a8	scheduled follow-up submission	NA	male	NA	colon adenocarcinoma	yes	no	c18.9	8140/3	c18.9	yes	no	NA	NA	no
144	TCGA-AA-3852	7.51618223269	4.90147031982	NA	1	88	NA	transverse colon	NA	nationwide children's hospital	254f7119-613e-4e15-b730-880989e11ede	NA	NA	NA	NA	NA	canonical	no	NA	NA	COADREAD	NA	2016-01-28	21	18	-32203	0	0	0	NA	NA	NA	NA	882b6856-fee9-49ef-a56f-44eec9d07eaf	NA	NA	male	NA	colon mucinous adenocarcinoma	yes	no	c18.9	8480/3	c18.9	yes	no	NA	NA	no
145	TCGA-AA-3854	6.02011545147	3.93265650046	6.86811260502	-1	71	NA	sigmoid colon	NA	nationwide children's hospital	18b0693e-8319-41ab-a906-8bbe623cda28	NA	NA	NA	tcga-aa-3854-f38001	eb5a947d-2dd0-45e4-8d03-02b97240da5c	canonical	no	NA	NA	COADREAD	NA	2016-01-28	21	8	-26022	NA	0	0	1096	NA	NA	NA	70fc5815-83fa-4980-8e0b-cfa5c1daf69f	scheduled follow-up submission	complete remission/response	female	NA	colon mucinous adenocarcinoma	yes	no	c18.9	8480/3	c18.9	yes	no	NA	NA	no
146	TCGA-AA-3855	5.56074246323	4.59390946609	3.13448382151	1	72	NA	sigmoid colon	NA	nationwide children's hospital	2d796bdc-23f8-47d5-b5e0-827e1807387f	NA	NA	NA	tcga-aa-3855-f38000	2e5e8d2e-24b6-496f-a860-87a0ca7ad72e	canonical	no	NA	NA	COADREAD	NA	2016-01-28	21	8	-26541	NA	0	0	975	NA	NA	NA	d4d17561-0a9b-4bf1-8ea8-d5b53822ebe8	scheduled follow-up submission	NA	male	NA	colon adenocarcinoma	yes	no	c18.9	8140/3	c18.9	yes	no	NA	NA	no
147	TCGA-AA-3856	5.46147944729	4.67298533841	2.62858697747	1	59	NA	sigmoid colon	NA	nationwide children's hospital	72ec9a14-19ee-40c1-833a-d857aa0b83bd	NA	NA	NA	NA	NA	canonical	no	NA	NA	COADREAD	NA	2016-01-28	21	18	-21670	NA	0	0	30	NA	NA	NA	9e8ff457-7bc8-4e33-afb0-fccb607c2bbc	NA	NA	male	NA	colon adenocarcinoma	yes	no	c18.9	8140/3	c18.9	yes	no	NA	NA	no
148	TCGA-AA-3858	7.72913738524	4.57209536135	NA	1	67	NA	sigmoid colon	NA	nationwide children's hospital	ce8d966f-01d5-47cf-ba0c-28bcddb78f30	NA	NA	NA	tcga-aa-3858-f37998	3477aa26-de8e-4c5e-ac8a-b1b6f381af35	canonical	no	NA	NA	COADREAD	NA	2016-01-28	21	8	-24806	NA	0	0	945	NA	NA	NA	510a8555-195a-478e-9338-cd59785f6248	scheduled follow-up submission	complete remission/response	male	NA	colon adenocarcinoma	yes	no	c18.9	8140/3	c18.9	yes	no	NA	NA	no
149	TCGA-AA-3860	4.54573366503	2.60712906225	0.0221902396341	-1	53	NA	sigmoid colon	NA	nationwide children's hospital	f6da02dd-c137-43f6-8cec-0a4124533571	NA	NA	NA	tcga-aa-3860-f37997	2ef46c9e-fc1b-440f-a15a-ee37772766a5	canonical	no	NA	NA	COADREAD	NA	2016-01-28	21	8	-19449	NA	0	0	945	NA	NA	NA	97808090-0c2f-48c4-a957-f262b65ccba8	scheduled follow-up submission	complete remission/response	female	NA	colon adenocarcinoma	yes	no	c18.7	8140/3	c18.7	yes	no	NA	NA	no
150	TCGA-AA-3861	6.14560613376	2.33825324951	0.338224719989	-1	72	NA	cecum	NA	nationwide children's hospital	9534916e-ecd5-4264-9d59-084e1faa6016	NA	NA	NA	tcga-aa-3861-f37996	72bf7711-dbda-4ff2-9fe2-43bb072b5e0f	canonical	no	NA	NA	COADREAD	NA	2016-01-28	21	8	-26602	NA	0	0	914	NA	NA	NA	e8624a62-84f9-463b-b470-c5731c4955cf	scheduled follow-up submission	complete remission/response	male	NA	colon adenocarcinoma	no	no	c18.0	8140/3	c18.0	yes	no	NA	NA	no
151	TCGA-AA-3862	5.54257379825	2.82009724994	NA	-1	82	NA	transverse colon	NA	nationwide children's hospital	22dee403-3ef0-4cb9-97b0-67a8e3e87d22	NA	NA	NA	tcga-aa-3862-f37995	d6f7944f-1e66-4166-b9e6-1b9efdd9db90	canonical	no	NA	NA	COADREAD	NA	2016-01-28	21	8	-30163	NA	0	0	914	NA	NA	NA	fc7b7508-b323-4941-b092-d8a2d6a50a4d	scheduled follow-up submission	complete remission/response	male	NA	colon adenocarcinoma	no	no	c18.2	8140/3	c18.2	yes	no	NA	NA	no
152	TCGA-AA-3864	7.79853336342	2.69899630127	0.891652487934	-1	71	NA	cecum	NA	nationwide children's hospital	5620c935-4255-4db3-ad8c-24ad769ec94a	NA	NA	NA	tcga-aa-3864-f37994	3098ef39-c768-4ca8-8638-d0772354cf6d	canonical	no	NA	NA	COADREAD	NA	2016-01-28	21	8	-26237	NA	0	0	1612	NA	NA	NA	da4eb3e3-6460-4a1e-9a3a-2e2fdb396a17	scheduled follow-up submission	complete remission/response	male	NA	colon adenocarcinoma	no	no	c18.0	8140/3	c18.0	yes	no	NA	NA	no
153	TCGA-AA-3866	1.41889155601	3.83392231068	1.83394254441	-1	78	NA	cecum	NA	nationwide children's hospital	f46a9b38-13fd-4e51-b9bd-85efb546fc77	NA	NA	NA	tcga-aa-3866-f37991	f8289b38-8527-4bfe-b8da-dfa5044814be	canonical	no	NA	NA	COADREAD	NA	2016-01-28	21	8	-28672	NA	0	0	518	NA	NA	NA	a18b6952-2d2c-4f4c-a7e9-997b02f2caa6	scheduled follow-up submission	complete remission/response	female	NA	colon adenocarcinoma	no	no	c18.9	8140/3	c18.9	yes	no	NA	NA	no
154	TCGA-AA-3867	4.64903481554	3.87142970121	1.06405506441	-1	74	NA	sigmoid colon	NA	nationwide children's hospital	3b0786b1-85d0-4521-857e-bc170c97dca1	NA	NA	NA	tcga-aa-3867-f37990	9d943de2-f368-4514-b60d-2ad6315a5da9	canonical	no	NA	NA	COADREAD	NA	2016-01-28	21	8	-27028	NA	0	0	731	NA	NA	NA	9b69c37d-bcf4-48c9-9b18-e468dc9bafaf	scheduled follow-up submission	NA	male	NA	colon adenocarcinoma	yes	no	c18.7	8140/3	c18.7	yes	no	NA	NA	no
155	TCGA-AA-3869	7.12306294735	4.55602469284	1.80111725822	1	76	NA	cecum	NA	nationwide children's hospital	d6cf4b93-5db4-4bca-9bc0-47fdc81d36b3	NA	NA	NA	tcga-aa-3869-f37989	a9036708-7ca4-4f63-b1b6-3a7c82c9fbc7	canonical	no	NA	NA	COADREAD	NA	2016-01-28	21	8	-28062	822	0	0	NA	NA	NA	NA	d8dd34df-6cfe-43e7-80c0-16c49260111d	scheduled follow-up submission	partial remission/response	male	NA	colon adenocarcinoma	no	no	c18.0	8140/3	c18.0	yes	no	NA	NA	no
156	TCGA-AA-3870	10.1029799569	4.62339282917	3.40100235891	1	71	NA	ascending colon	NA	nationwide children's hospital	122bc1aa-6337-46a9-9813-55d7c308ac9b	NA	NA	NA	tcga-aa-3870-f37988	e2fba897-7789-4dc4-8e4c-c430a3ac06bf	canonical	no	NA	NA	COADREAD	NA	2016-01-28	21	8	-26086	NA	0	0	912	NA	NA	NA	e3ee8209-b922-4f44-8433-5f2aac10aa6b	scheduled follow-up submission	complete remission/response	female	NA	colon adenocarcinoma	yes	no	c18.2	8140/3	c18.2	yes	no	NA	NA	no
157	TCGA-AA-3872	9.64647824819	5.51532137683	NA	1	45	NA	sigmoid colon	NA	nationwide children's hospital	77646118-bc63-4721-be50-8826ac5e707a	NA	NA	NA	NA	NA	canonical	no	NA	NA	COADREAD	NA	2016-01-28	21	18	-16651	NA	0	0	0	NA	NA	NA	92cb667a-2adc-4d89-a1eb-992860f54beb	NA	NA	male	NA	colon adenocarcinoma	no	no	c18.9	8140/3	c18.9	yes	no	NA	NA	no
158	TCGA-AA-3875	4.85769740306	3.85769242726	NA	-1	78	NA	ascending colon	NA	nationwide children's hospital	579c8edb-091f-4e38-b7cc-862424b82cf7	NA	NA	NA	tcga-aa-3875-f37987	6838ad54-9c45-43ae-af67-65edbaab6436	canonical	no	NA	NA	COADREAD	NA	2016-01-28	21	8	-28640	NA	0	0	549	NA	NA	NA	c8213deb-51e4-4094-98bb-280c0087bbc7	scheduled follow-up submission	NA	female	NA	colon adenocarcinoma	no	no	c18.2	8140/3	c18.2	yes	no	NA	NA	no
159	TCGA-AA-3877	1.01342652698	4.18333564688	0.0133550586691	-1	83	NA	transverse colon	NA	nationwide children's hospital	d1199943-79d5-453d-8644-9739af4a3f56	NA	NA	NA	tcga-aa-3877-f37986	943caa49-964b-4317-8cd8-c791d92b9488	canonical	no	NA	NA	COADREAD	NA	2016-01-28	21	8	-30377	NA	0	0	943	NA	NA	NA	3dbf0d03-2976-4eed-a9d4-094a31d12d07	scheduled follow-up submission	complete remission/response	female	NA	colon mucinous adenocarcinoma	yes	no	c18.4	8480/3	c18.4	yes	no	NA	NA	no
160	TCGA-AA-3930	4.43774707957	1.63040547148	1.63040547148	-1	66	NA	ascending colon	NA	nationwide children's hospital	6a94b8ab-3df6-4d81-9d41-aed51f437559	NA	NA	NA	tcga-aa-3930-f37985	4c38428c-e96c-4135-9e4e-0416f3a601a7	canonical	no	NA	NA	COADREAD	NA	2016-01-28	21	8	-24321	61	0	0	NA	NA	NA	NA	84f41c36-e25a-456d-ab42-3f838536a6de	scheduled follow-up submission	progressive disease	male	NA	colon adenocarcinoma	no	no	c18.2	8140/3	c18.2	yes	no	NA	NA	no
161	TCGA-AA-3939	8.42238018979	2.66748343618	1.93051027261	-1	83	NA	ascending colon	NA	nationwide children's hospital	207bab3d-943c-483f-8eb1-aee5a3d2f7fe	NA	NA	NA	tcga-aa-3939-f37984	f8dcb4dc-6dea-4aab-98c0-336db5b0dd20	canonical	no	NA	NA	COADREAD	NA	2016-01-28	21	8	-30439	NA	0	0	395	NA	NA	NA	2f00ff95-129e-44e0-acbb-ba5599ed4c97	scheduled follow-up submission	NA	male	NA	colon adenocarcinoma	yes	no	c18.9	8140/3	c18.9	yes	no	NA	NA	no
162	TCGA-AA-3941	7.98840236803	4.75958197323	3.87506246816	1	84	NA	ascending colon	NA	nationwide children's hospital	08e1a2f0-4b42-4fdc-af0b-a93940cdac1b	NA	NA	NA	tcga-aa-3941-f37983	6cc1236d-57b5-4c61-ad13-dfdafbaf19f0	canonical	no	NA	NA	COADREAD	NA	2016-01-28	21	8	-31015	NA	0	0	730	NA	NA	NA	db05bdab-7762-4c6c-8abf-d15e4309cc0d	scheduled follow-up submission	NA	female	NA	colon adenocarcinoma	no	no	c18.9	8140/3	c18.9	yes	no	NA	NA	no
163	TCGA-AA-3947	6.21881215983	2.67448324999	4.08953204835	-1	60	NA	ascending colon	NA	nationwide children's hospital	9ec46bf2-0b72-48dc-84c9-0da5f6ff3596	NA	NA	NA	tcga-aa-3947-f37982	2f441c1e-987a-495c-8488-df77bba7d3ba	canonical	no	NA	NA	COADREAD	NA	2016-01-28	21	8	-22035	NA	0	0	1004	NA	NA	NA	4329c934-f11b-4cc4-8523-5734252ba7de	scheduled follow-up submission	complete remission/response	female	NA	colon mucinous adenocarcinoma	yes	no	c18.9	8480/3	c18.9	yes	no	NA	NA	no
164	TCGA-AA-3949	7.37848908097	4.59887729975	NA	1	87	NA	ascending colon	NA	nationwide children's hospital	2b6e80b7-a7c4-42cf-89a6-46b70c5ba40c	NA	NA	NA	tcga-aa-3949-f37981	aef77669-a4d5-4595-b86e-5001f2bcdee8	canonical	no	NA	NA	COADREAD	NA	2016-01-28	21	8	-32081	NA	0	0	791	NA	NA	NA	2917a569-fa92-4047-bb5b-0af27a1dd690	scheduled follow-up submission	complete remission/response	female	NA	colon mucinous adenocarcinoma	no	no	c18.2	8480/3	c18.2	yes	no	NA	NA	no
165	TCGA-AA-3950	2.3603080848	3.3603080848	2.94527058552	-1	79	NA	ascending colon	NA	nationwide children's hospital	566a864c-7899-4797-967c-f4071990934b	NA	NA	NA	tcga-aa-3950-f37980	f6fb6ccd-daa1-4f96-a6ec-a69815e2ab1d	canonical	no	NA	NA	COADREAD	NA	2016-01-28	21	8	-29130	NA	0	0	730	NA	NA	NA	78d9a8eb-fa34-491b-861e-7ece634e137f	scheduled follow-up submission	complete remission/response	female	NA	colon mucinous adenocarcinoma	no	no	c18.2	8480/3	c18.2	yes	no	NA	NA	no
166	TCGA-AA-3952	9.38536567438	4.32041246925	NA	-1	68	NA	descending colon	NA	nationwide children's hospital	99c43e8a-4245-4ee2-a66e-a4ef98cdb12d	NA	NA	NA	NA	NA	canonical	no	NA	NA	COADREAD	NA	2016-01-28	21	18	-24868	61	0	0	NA	NA	NA	NA	4f488f7b-5727-4849-a9dd-310939e84f4f	NA	NA	male	NA	colon adenocarcinoma	yes	no	c18.6	8140/3	c18.6	yes	no	NA	NA	no
167	TCGA-AA-3955	8.36235415991	3.94527058552	NA	-1	38	NA	descending colon	NA	nationwide children's hospital	6a4ec856-07cc-43fb-b034-47cf100372e2	NA	NA	NA	tcga-aa-3955-f37979	9b65ec20-49d8-46ca-a6d0-5a0b54e49744	canonical	no	NA	NA	COADREAD	NA	2016-01-28	21	8	-14186	NA	0	0	638	NA	NA	NA	fd2014fa-0d96-4a92-89b4-e45364b61047	scheduled follow-up submission	complete remission/response	male	NA	colon adenocarcinoma	yes	no	c18.9	8140/3	c18.9	yes	no	NA	NA	no
168	TCGA-AA-3956	3.29572302454	4.41119572152	2.71074583235	1	65	NA	cecum	NA	nationwide children's hospital	f3b3a709-48b8-425e-ba85-43290c029e23	NA	NA	NA	tcga-aa-3956-f37978	8423c589-dad2-4222-ad99-ba5a1fd92075	canonical	no	NA	NA	COADREAD	NA	2016-01-28	21	8	-24045	NA	0	0	1035	NA	NA	NA	92c5f917-7a91-49b1-b973-820e67abdf6b	scheduled follow-up submission	NA	male	NA	colon adenocarcinoma	yes	no	c18.0	8140/3	c18.0	yes	no	NA	NA	no
169	TCGA-AA-3966	6.86767411372	5.11278769251	-0.209061186224	1	89	NA	hepatic flexure	NA	nationwide children's hospital	ec353971-f797-4923-8406-1a22c15fdb6d	NA	NA	NA	NA	NA	canonical	no	NA	NA	COADREAD	NA	2016-01-28	21	18	-32537	NA	0	0	61	NA	NA	NA	8cb27852-a17d-47dd-9796-5dd6ae491396	NA	NA	female	NA	colon mucinous adenocarcinoma	yes	no	c18.9	8480/3	c18.9	yes	no	NA	NA	no
170	TCGA-AA-3968	3.77314184479	4.42521758207	1.96576581805	1	55	NA	sigmoid colon	NA	nationwide children's hospital	0526f7e6-e809-47d6-906b-13411f548209	NA	NA	NA	tcga-aa-3968-f37951	c4c7ab20-9c5d-4a4b-8b26-ac3f1ed65703	canonical	no	NA	NA	COADREAD	NA	2016-01-28	21	6	-20089	NA	0	0	669	NA	NA	NA	76e2e3d1-930b-4e63-982b-90a3110f7ce1	scheduled follow-up submission	complete remission/response	female	NA	colon adenocarcinoma	no	no	c18.7	8140/3	c18.7	yes	no	NA	NA	no
171	TCGA-AA-3970	4.1046972885	4.9120510126	2.91205580441	1	65	NA	sigmoid colon	NA	nationwide children's hospital	86febdde-1f47-4fcd-b237-4fd85e0218ab	NA	NA	NA	tcga-aa-3970-f37949	ff73958f-360c-43c3-9677-3e75fb84464b	canonical	no	NA	NA	COADREAD	NA	2016-01-28	21	6	-23741	NA	0	0	1096	NA	NA	NA	252b3d2e-ee49-4dc2-b9de-f73252fde6fa	scheduled follow-up submission	complete remission/response	male	NA	colon adenocarcinoma	yes	no	c18.6	8140/3	c18.6	yes	no	NA	NA	no
172	TCGA-AA-3971	1.67577077569	4.17826845997	1.67577077569	-1	58	NA	sigmoid colon	NA	nationwide children's hospital	cb2694af-21ec-416f-bafc-7ec1c84066f7	NA	NA	NA	tcga-aa-3971-f37948	2e430c9c-d4fa-4b21-b122-bfe742f043d0	canonical	no	NA	NA	COADREAD	NA	2016-01-28	21	6	-21518	NA	0	0	489	NA	NA	NA	f18a1c36-4213-4749-845e-8df118ce8695	scheduled follow-up submission	complete remission/response	male	NA	colon adenocarcinoma	no	no	c18.9	8140/3	c18.9	yes	no	NA	NA	no
173	TCGA-AA-3972	7.25020270885	3.28057035613	1.69559300882	-1	72	NA	sigmoid colon	NA	nationwide children's hospital	1f8dc826-05f0-486b-80db-3ccdfe2293ec	NA	NA	NA	tcga-aa-3972-f37947	1461b87d-2a34-4f25-8075-53cf6a9b9262	canonical	no	NA	NA	COADREAD	NA	2016-01-28	21	6	-26360	NA	0	0	1551	NA	NA	NA	55373ebd-438e-4feb-b30d-db48524d8aea	scheduled follow-up submission	progressive disease	male	NA	colon adenocarcinoma	no	no	c18.7	8140/3	c18.7	yes	no	NA	NA	no
174	TCGA-AA-3973	5.96502926909	5.13786824997	NA	1	69	NA	sigmoid colon	NA	nationwide children's hospital	49c0caf7-95c4-4312-8cc2-5beac0911a4d	NA	NA	NA	tcga-aa-3973-f37946	8b813650-4deb-41f0-b373-efa3fb00a0cc	canonical	no	NA	NA	COADREAD	NA	2016-01-28	21	6	-25536	NA	0	0	397	NA	NA	NA	d1af6482-5aa5-4dfa-9aeb-634b89b34360	scheduled follow-up submission	stable disease	male	NA	colon adenocarcinoma	no	no	c18.9	8140/3	c18.9	yes	no	NA	NA	no
175	TCGA-AA-3975	5.43260536922	5.46913057717	0.147176426981	1	80	NA	sigmoid colon	NA	nationwide children's hospital	dd59789d-d02e-417e-9c27-dbcb2e2c7327	NA	NA	NA	tcga-aa-3975-f37945	fa8e3df4-1413-4b2e-8c89-09093d15e907	canonical	no	NA	NA	COADREAD	NA	2016-01-28	21	6	-29310	NA	0	0	1036	NA	NA	NA	d02ff63d-ec92-4f44-9584-24306188a12a	scheduled follow-up submission	complete remission/response	male	NA	colon adenocarcinoma	no	no	c18.9	8140/3	c18.9	yes	no	NA	NA	no
176	TCGA-AA-3976	5.86058792646	3.58756901824	3.58756901824	-1	70	NA	sigmoid colon	NA	nationwide children's hospital	dbdc8598-ec24-43f4-8b1c-bc45dd0f518a	NA	NA	NA	tcga-aa-3976-f37943	ef8165f7-3507-4141-9e35-bd662066009a	canonical	no	NA	NA	COADREAD	NA	2016-01-28	21	6	-25599	NA	0	0	791	NA	NA	NA	63e95c5d-2ae5-49de-85e4-627affb71d11	scheduled follow-up submission	complete remission/response	male	NA	colon adenocarcinoma	no	no	c19	8140/3	c19.9	yes	no	NA	NA	no
177	TCGA-AA-3977	7.00885324417	4.38081947563	NA	-1	65	NA	sigmoid colon	NA	nationwide children's hospital	c11a8b47-2f78-49a8-9b63-d07a9d3962de	NA	NA	NA	tcga-aa-3977-f37942	7e76868d-8dd7-462c-95f2-664196fd580d	canonical	no	NA	NA	COADREAD	NA	2016-01-28	21	6	-23832	NA	0	0	761	NA	NA	NA	99959300-40b2-4650-af03-f4e86b088c52	scheduled follow-up submission	complete remission/response	male	NA	colon adenocarcinoma	yes	no	c18.7	8140/3	c18.7	yes	no	NA	NA	no
178	TCGA-AA-3979	7.75984957772	0.895690390464	NA	-1	84	NA	sigmoid colon	NA	nationwide children's hospital	e0310946-5b34-46f9-b990-6c7250811cc2	NA	NA	NA	tcga-aa-3979-f37940	626714a4-4e90-4bad-8039-117ac1d46d3c	canonical	no	NA	NA	COADREAD	NA	2016-01-28	21	6	-30742	NA	0	0	730	NA	NA	NA	2049aa0f-8355-4af2-97c9-320257a73bd4	scheduled follow-up submission	complete remission/response	male	NA	colon adenocarcinoma	no	no	c18.7	8140/3	c18.7	yes	no	NA	NA	no
179	TCGA-AA-3980	6.6570311326	4.68302828127	3.04560023272	1	89	NA	sigmoid colon	NA	nationwide children's hospital	985bc97c-d9fe-4ea2-bc80-14079774a387	NA	NA	NA	tcga-aa-3980-f37938	8e8d6fd6-0697-4f04-ab07-f2887afe211e	canonical	no	NA	NA	COADREAD	NA	2016-01-28	21	6	-32630	NA	0	0	822	NA	NA	NA	ad4d16c9-fb4d-4cbe-88b8-426b30679a53	scheduled follow-up submission	complete remission/response	female	NA	colon adenocarcinoma	yes	no	c18.9	8140/3	c18.9	yes	no	NA	NA	no
180	TCGA-AA-3982	5.15179794566	5.51952932434	5.84145490317	1	75	NA	sigmoid colon	NA	nationwide children's hospital	aa9d40b4-55cd-4d5c-8d7a-2ccc19925044	NA	NA	NA	tcga-aa-3982-f37939	6774694d-864e-4280-b673-729bdda233e6	canonical	no	NA	NA	COADREAD	NA	2016-01-28	21	6	-27608	NA	0	0	822	NA	NA	NA	9fa79b7c-f185-4393-8398-ce31c5844e6e	scheduled follow-up submission	NA	male	NA	colon adenocarcinoma	yes	no	c18.9	8140/3	c18.9	yes	no	NA	NA	no
181	TCGA-AA-3986	2.87699817392	4.57743487072	1.87699817392	1	73	NA	transverse colon	NA	nationwide children's hospital	461349c0-4888-4dbf-9453-696d1770754f	NA	NA	NA	tcga-aa-3986-f37937	bcaae367-c52e-4d07-8fb1-39952154fea8	canonical	no	NA	NA	COADREAD	NA	2016-01-28	21	6	-26967	NA	0	0	580	NA	NA	NA	ce360efc-2488-4e84-9286-7f5cc0477f3b	scheduled follow-up submission	complete remission/response	male	NA	colon adenocarcinoma	yes	no	c18.9	8140/3	c18.9	yes	no	NA	NA	no
182	TCGA-AA-3989	0.0668125098999	4.71071828544	1.06688137856	1	84	NA	transverse colon	NA	nationwide children's hospital	4ad4d7a1-7d21-440a-a785-d11cf18429fe	NA	NA	NA	tcga-aa-3989-f37936	9dc9b43a-5510-4d0c-b38e-36b93205f5c1	canonical	no	NA	NA	COADREAD	NA	2016-01-28	21	6	-30712	242	0	0	NA	NA	NA	NA	90458f69-a1a8-49c4-99da-c9497b15cae8	scheduled follow-up submission	NA	male	NA	colon adenocarcinoma	yes	no	c18.9	8140/3	c18.9	yes	no	NA	NA	no
183	TCGA-AA-3994	7.01179751051	4.49722274064	1.10487337673	1	69	NA	transverse colon	NA	nationwide children's hospital	e69063d6-abfb-4fc5-b6fd-6434466600e2	NA	NA	NA	tcga-aa-3994-f37935	32eeb948-e325-44ce-bca5-13765a63879f	canonical	no	NA	NA	COADREAD	NA	2016-01-28	21	6	-25323	NA	0	0	822	NA	NA	NA	70b54acd-f6b3-4c70-b21c-36efa66cb0ee	scheduled follow-up submission	complete remission/response	male	NA	colon mucinous adenocarcinoma	yes	no	c18.9	8480/3	c18.9	yes	no	NA	NA	no
184	TCGA-AA-A004	7.2288186905	8.55074678538	6.2288186905	1	76	NA	sigmoid colon	NA	nationwide children's hospital	a9dee6cc-6a69-4097-9668-c9920f3b3dd7	NA	NA	NA	tcga-aa-a004-f37918	f6d48268-49cf-448f-90c9-9b97adb1fef4	canonical	no	NA	NA	COADREAD	NA	2016-01-28	21	6	-27943	NA	0	0	424	NA	NA	NA	0a106827-853d-4fb7-aa05-b45f554388e6	scheduled follow-up submission	complete remission/response	male	NA	colon adenocarcinoma	yes	no	c18.7	8140/3	c18.7	yes	no	NA	NA	no
185	TCGA-AA-A00A	NA	3.08773438182	NA	-1	80	NA	ascending colon	NA	nationwide children's hospital	e2d3b009-101b-453a-b61f-332998c50b45	NA	NA	NA	tcga-aa-a00a-f37921	4274fade-c589-4bce-b8fb-07317015b2a9	canonical	no	NA	NA	COADREAD	NA	2016-01-28	21	6	-29463	NA	0	0	1157	NA	NA	NA	bd3b0ba3-d9bf-4827-9f1d-59425cd94318	scheduled follow-up submission	NA	male	NA	colon adenocarcinoma	no	no	c18.2	8140/3	c18.2	yes	no	NA	NA	no
186	TCGA-AA-A00D	7.9848707077	5.19759808438	4.49133363261	1	70	NA	ascending colon	NA	nationwide children's hospital	cbe71724-7d46-47ab-8242-d268551a1ae4	NA	NA	NA	tcga-aa-a00d-f37925	9acdd043-f212-4f96-aef3-f58040edee2b	canonical	no	NA	NA	COADREAD	NA	2016-01-28	21	6	-25689	NA	0	0	578	NA	NA	NA	1ad10b49-02e2-4ea3-bc14-dff7f05ee26f	scheduled follow-up submission	complete remission/response	male	NA	colon adenocarcinoma	yes	no	c18.2	8140/3	c18.2	yes	no	NA	NA	no
187	TCGA-AA-A00E	3.54793097629	4.13289758869	NA	-1	65	NA	ascending colon	NA	nationwide children's hospital	7f9435e9-2c98-46d2-b619-e9c4cfcd946c	NA	NA	NA	tcga-aa-a00e-f37929	eaa0c903-f259-42fe-b068-c337aaadc9cf	canonical	no	NA	NA	COADREAD	NA	2016-01-28	21	6	-23741	NA	0	0	913	NA	NA	NA	47da3fc4-89d2-4eea-ae0b-863f5468a156	scheduled follow-up submission	complete remission/response	male	NA	colon adenocarcinoma	no	no	c18.2	8140/3	c18.2	yes	no	NA	NA	no
188	TCGA-AA-A00F	5.52772720789	5.52772720789	3.2476237562	1	66	NA	sigmoid colon	NA	nationwide children's hospital	24148ebd-6893-42b4-9236-8bc8155bcd72	NA	NA	NA	tcga-aa-a00f-f37931	118c2d51-6961-4975-8e8e-2895c8a36910	canonical	no	NA	NA	COADREAD	NA	2016-01-28	21	6	-24379	NA	0	0	1035	NA	NA	NA	a3fd1ec7-a869-42ee-afa7-fe3a72beed0c	scheduled follow-up submission	partial remission/response	male	NA	colon adenocarcinoma	no	no	c18.7	8140/3	c18.7	yes	no	NA	NA	no
189	TCGA-AA-A00J	7.47107931925	4.26392078981	0.176450439119	-1	80	NA	ascending colon	NA	nationwide children's hospital	227b128f-1ad4-4454-9205-cc206918373f	NA	NA	NA	tcga-aa-a00j-f37934	58f5600a-7ed6-4de3-8793-e927257c4ef3	canonical	no	NA	NA	COADREAD	NA	2016-01-28	21	6	-29371	NA	0	0	549	NA	NA	NA	b3f4f04a-ff31-4a75-bfa8-be05df2fe1be	scheduled follow-up submission	partial remission/response	male	NA	colon mucinous adenocarcinoma	yes	no	c18.2	8480/3	c18.2	yes	no	NA	NA	no
190	TCGA-AA-A00K	6.98737089547	4.57708435291	0.329181015847	1	79	NA	sigmoid colon	NA	nationwide children's hospital	5b47834f-b992-40f5-8ea0-64cfc9ee34ee	NA	NA	NA	tcga-aa-a00k-f72574	276c9d30-a166-4aeb-a63d-a499c579271a	canonical	no	NA	NA	COADREAD	NA	2016-01-28	21	24	-29189	NA	0	0	549	NA	NA	NA	08b73add-3dd6-4381-aa39-967c15000710	scheduled follow-up submission	NA	male	NA	colon adenocarcinoma	no	no	c18.7	8140/3	c18.7	yes	no	NA	NA	no
191	TCGA-AA-A00L	2.63487202316	4.12029387304	NA	-1	66	NA	transverse colon	NA	nationwide children's hospital	f3851c33-8960-479b-8dac-5d1e19d5b8bd	NA	NA	NA	tcga-aa-a00l-f37320	98a32611-7271-4a70-a38a-74bc81f2c611	canonical	no	NA	NA	COADREAD	NA	2016-01-28	21	1	-24319	NA	0	0	1157	NA	NA	NA	0c6d5a6f-a1e3-4681-95e9-ab00cf3496c2	scheduled follow-up submission	complete remission/response	male	NA	colon adenocarcinoma	yes	no	c18.4	8140/3	c18.4	yes	no	NA	NA	no
192	TCGA-AA-A00N	7.55550022424	4.21446678304	3.3075742446	-1	75	NA	cecum	NA	nationwide children's hospital	e8cb97d3-bfb3-4c6b-97fe-8189d3222921	NA	NA	NA	NA	NA	canonical	no	NA	NA	COADREAD	NA	2016-01-28	21	15	-27667	122	0	0	NA	NA	NA	NA	c95d803b-a6b5-44d4-b9cf-118e4f448de0	NA	NA	male	NA	colon mucinous adenocarcinoma	yes	no	c18.0	8480/3	c18.0	yes	no	NA	NA	no
193	TCGA-AA-A00O	3.66461936656	6.30020244817	-0.142735555499	1	83	NA	sigmoid colon	NA	nationwide children's hospital	13e05041-e62a-490b-8c7e-eeef508ba05a	NA	NA	NA	tcga-aa-a00o-f37318	ca52500b-891d-48d2-b9c0-61527674ad59	canonical	no	NA	NA	COADREAD	NA	2016-01-28	21	1	-30316	NA	0	0	822	NA	NA	NA	9be5c312-6040-4da0-8e48-e8b82918056c	scheduled follow-up submission	complete remission/response	female	NA	colon adenocarcinoma	no	no	c18.7	8140/3	c18.7	yes	no	NA	NA	no
194	TCGA-AA-A00Q	4.60864959136	5.42578825115	NA	1	66	NA	sigmoid colon	NA	nationwide children's hospital	cf03bfea-b429-4ef5-a905-56f7c48e6362	NA	NA	NA	tcga-aa-a00q-f37316	cf962324-805e-4a84-afe0-43118e001c25	canonical	no	NA	NA	COADREAD	NA	2016-01-28	21	1	-24199	NA	0	0	1278	NA	NA	NA	85deccbd-91e6-424e-abf2-41d09b534d69	scheduled follow-up submission	complete remission/response	female	NA	colon adenocarcinoma	no	no	c18.7	8140/3	c18.7	yes	no	NA	NA	no
195	TCGA-AA-A00R	9.88483339585	5.1552108736	8.45899341545	1	64	NA	cecum	NA	nationwide children's hospital	8448e692-5adf-4834-81ea-024ad34389ff	NA	NA	NA	NA	NA	canonical	no	NA	NA	COADREAD	NA	2016-01-28	21	15	-23528	NA	0	0	30	NA	NA	NA	44da957e-bc78-4942-84e0-ef272a6b665d	NA	NA	female	NA	colon adenocarcinoma	yes	no	c18.0	8140/3	c18.0	yes	no	NA	NA	no
196	TCGA-AA-A00U	7.54378893976	4.29186873495	2.62891354266	-1	50	NA	ascending colon	NA	nationwide children's hospital	0a23c457-cbcd-4424-9b36-015df54480fa	NA	NA	NA	tcga-aa-a00u-f37314	68edbd99-5315-477a-a969-8a979fd02a8f	canonical	no	NA	NA	COADREAD	NA	2016-01-28	21	1	-18263	NA	0	0	518	NA	NA	NA	c3ab41a7-717b-47c7-9d49-b514d946893e	scheduled follow-up submission	complete remission/response	male	NA	colon adenocarcinoma	yes	no	c18.2	8140/3	c18.2	yes	no	NA	NA	no
197	TCGA-AA-A00W	4.71627759888	3.1313096099	NA	-1	80	NA	sigmoid colon	NA	nationwide children's hospital	7b12ce3f-bea9-442f-b877-ba32860a6aa2	NA	NA	NA	tcga-aa-a00w-f37313	6c202792-4958-4348-856d-ed281cc43a63	canonical	no	NA	NA	COADREAD	NA	2016-01-28	21	1	-29311	NA	0	0	456	NA	NA	NA	888162b1-f37a-4fda-b054-7313cc748fb2	scheduled follow-up submission	partial remission/response	male	NA	colon adenocarcinoma	yes	no	c18.7	8140/3	c18.7	yes	no	NA	NA	no
198	TCGA-AA-A00Z	5.31664900443	4.57968099696	NA	1	70	NA	sigmoid colon	NA	nationwide children's hospital	0563b446-05d3-47a8-98ab-a48c8c6319ab	NA	NA	NA	tcga-aa-a00z-f37311	2cd8a5d2-ef19-4961-b1bd-ca6728fd960c	canonical	no	NA	NA	COADREAD	NA	2016-01-28	21	1	-25872	NA	0	0	669	NA	NA	NA	17872219-18b1-4743-859f-c8596fa1044c	scheduled follow-up submission	complete remission/response	male	NA	colon adenocarcinoma	yes	no	c18.7	8140/3	c18.7	yes	no	NA	NA	no
199	TCGA-AA-A010	6.4068172501	4.40681554978	3.18442312844	1	46	NA	transverse colon	NA	nationwide children's hospital	da817330-fb3b-4010-9efe-9c1fc365a39d	NA	NA	NA	tcga-aa-a010-f37310	322ea713-ed84-4859-8741-62719504b7c0	canonical	no	NA	NA	COADREAD	NA	2016-01-28	21	1	-16922	NA	0	0	1064	NA	NA	NA	3e325b47-d12c-4e04-b489-6580e0c28a94	scheduled follow-up submission	complete remission/response	female	NA	colon adenocarcinoma	no	no	c18.4	8140/3	c18.4	yes	no	NA	NA	no
200	TCGA-AA-A017	3.15735097794	4.44686494523	-0.0126063644033	1	57	NA	sigmoid colon	NA	nationwide children's hospital	8a694309-6285-444e-8fda-3fa4c9644671	NA	NA	NA	tcga-aa-a017-f37309	55613c48-f696-4e1e-8215-9daa5b91e579	canonical	no	NA	NA	COADREAD	NA	2016-01-28	21	1	-21032	NA	0	0	457	NA	NA	NA	0b0b98d4-7e8b-4933-ba79-8c43376711ba	scheduled follow-up submission	complete remission/response	female	NA	colon adenocarcinoma	no	no	c18.7	8140/3	c18.7	yes	no	NA	NA	no
201	TCGA-AA-A01C	4.28489903747	5.05043204241	2.96297464308	1	75	NA	ascending colon	NA	nationwide children's hospital	ba00205a-da03-401f-a3bf-a375bc2c8d86	NA	NA	NA	tcga-aa-a01c-f37307	46508480-8e1f-419e-baf0-708998f1ff2a	canonical	no	NA	NA	COADREAD	NA	2016-01-28	21	1	-27729	NA	0	0	457	NA	NA	NA	ef08cdb2-84ea-4d54-a805-9a40fe57cbd1	scheduled follow-up submission	complete remission/response	male	NA	colon adenocarcinoma	yes	no	c18.2	8140/3	c18.2	yes	no	NA	NA	no
202	TCGA-AA-A01D	6.23168968046	4.52714542178	2.77226574088	1	47	NA	sigmoid colon	NA	nationwide children's hospital	f080bd91-b29d-4c5e-9d7c-893db9f400e8	NA	NA	NA	tcga-aa-a01d-f37305	26344a26-417d-42dc-b6a6-3c793d445365	canonical	no	NA	NA	COADREAD	NA	2016-01-28	21	1	-17318	334	0	0	NA	NA	NA	NA	4d6f9a4c-e0b6-4438-9878-d66835478920	scheduled follow-up submission	progressive disease	female	NA	colon mucinous adenocarcinoma	no	no	c19	8480/3	c19.9	yes	no	NA	NA	no
203	TCGA-AA-A01F	0.267475871796	3.85247832364	NA	-1	72	NA	sigmoid colon	NA	nationwide children's hospital	f8b248a8-77d3-4141-b72b-f8b82496c9bf	NA	NA	NA	tcga-aa-a01f-f37303	72c00353-3fbc-46e8-a778-98182fb4f3b0	canonical	no	NA	NA	COADREAD	NA	2016-01-28	21	1	-26298	NA	0	0	974	NA	NA	NA	e82538fa-c985-4bef-abb4-3981ac8a3526	scheduled follow-up submission	NA	male	NA	colon adenocarcinoma	yes	no	c18.7	8140/3	c18.7	yes	no	NA	NA	no
204	TCGA-AA-A01G	7.10581005633	3.68259576906	1.80813788687	-1	63	NA	cecum	NA	nationwide children's hospital	96c61530-6326-4d6b-ae31-6103a465eeda	NA	NA	NA	tcga-aa-a01g-f37301	3d7de0af-daf1-4c5a-9c19-5e6f3b70f99e	canonical	no	NA	NA	COADREAD	NA	2016-01-28	21	1	-23133	NA	0	0	365	NA	NA	NA	d87513b9-253f-487f-b4e6-b79f2f131f8b	scheduled follow-up submission	complete remission/response	male	NA	colon mucinous adenocarcinoma	no	no	c18.0	8480/3	c18.0	yes	no	NA	NA	no
205	TCGA-AA-A01I	4.64037220596	3.49353205722	NA	-1	76	NA	sigmoid colon	NA	nationwide children's hospital	257745a4-8560-44e4-9606-e6bc9a8263c1	NA	NA	NA	tcga-aa-a01i-f37300	ed9f7290-e92c-4628-a0cf-1f9b300f2fe6	canonical	no	NA	NA	COADREAD	NA	2016-01-28	21	1	-27759	NA	0	0	943	NA	NA	NA	8bff3e15-14e6-47bb-a690-a015257560f2	scheduled follow-up submission	complete remission/response	male	NA	colon adenocarcinoma	yes	no	c18.7	8140/3	c18.7	yes	no	NA	NA	no
206	TCGA-AA-A01K	7.01471681419	5.42975319781	2.10782175591	1	74	NA	sigmoid colon	NA	nationwide children's hospital	93728f73-dedf-4a5b-9a3b-8b234012c99a	NA	NA	NA	tcga-aa-a01k-f37298	e5aa78a4-0be9-43f2-93dd-3c7ce6b26ea0	canonical	no	NA	NA	COADREAD	NA	2016-01-28	21	1	-27029	NA	0	0	943	NA	NA	NA	8c386a22-e849-483f-84f8-fa9d41982d67	scheduled follow-up submission	complete remission/response	female	NA	colon adenocarcinoma	no	no	c18.7	8140/3	c18.7	yes	no	NA	NA	no
207	TCGA-AA-A01P	4.29204549249	4.38933965201	7.08494760249	-1	80	NA	ascending colon	NA	nationwide children's hospital	b33d6131-4ab5-459d-a9f5-1aad62d7ba8f	case matched methylation control	NA	NA	tcga-aa-a01p-f37297	3acb864c-2c63-4a17-b328-9b4146d83682	canonical - plus	no	NA	NA	COADREAD	NA	2016-01-28	21	1	-29554	1158	0	0	NA	NA	NA	NA	499e62db-4f1f-47c7-9778-b61bbe1dbcf3	scheduled follow-up submission	NA	female	NA	colon adenocarcinoma	no	no	c18.2	8140/3	c18.2	yes	no	NA	NA	no
208	TCGA-AA-A01Q	7.36517634688	5.98126130107	NA	1	48	NA	ascending colon	NA	nationwide children's hospital	5ffa95ac-6724-4de2-9873-7468f9ad8d57	NA	NA	NA	NA	NA	canonical	no	NA	NA	COADREAD	NA	2016-01-28	21	15	-17715	NA	0	0	31	NA	NA	NA	55f17aa1-23ab-403f-b04d-54f66e585180	NA	NA	female	NA	colon adenocarcinoma	no	no	c18.2	8140/3	c18.2	yes	no	NA	NA	no
209	TCGA-AA-A01R	7.98019956965	3.35292797809	NA	-1	47	NA	ascending colon	NA	nationwide children's hospital	b82fe022-2397-4279-b5da-5c9281887f99	case matched methylation control	NA	NA	tcga-aa-a01r-f37294	00d1dbc1-d0df-4d5c-bed3-84288e4f04d4	canonical - plus	no	NA	NA	COADREAD	NA	2016-01-28	21	1	-17289	NA	0	0	1065	NA	NA	NA	e3960ff5-2e55-4c0d-a2cf-d0144ff0a961	scheduled follow-up submission	partial remission/response	male	NA	colon mucinous adenocarcinoma	no	no	c18.2	8480/3	c18.2	yes	no	NA	NA	no
210	TCGA-AA-A01S	5.45175840773	2.99233338175	1.99233338175	-1	47	NA	sigmoid colon	NA	nationwide children's hospital	95cb55cd-5517-40ee-a49e-fb5b6f6d8ba9	case matched methylation control	NA	NA	NA	NA	canonical - plus	no	NA	NA	COADREAD	NA	2016-01-28	21	15	-17257	NA	0	0	31	NA	NA	NA	069a3959-2109-4358-a9c0-54fae61a39a7	NA	NA	female	NA	colon adenocarcinoma	no	no	c18.7	8140/3	c18.7	yes	no	NA	NA	no
211	TCGA-AA-A01T	2.64611656393	2.96803543999	1.64611656393	-1	63	NA	sigmoid colon	NA	nationwide children's hospital	18c8fddc-81f6-472c-902a-898cfba41be0	case matched methylation control	NA	NA	tcga-aa-a01t-f37292	789dd55e-9b97-45a5-a8b1-0a62864ea7a5	canonical - plus	no	NA	NA	COADREAD	NA	2016-01-28	21	1	-23192	NA	0	0	1005	NA	NA	NA	ec2d85f6-bba4-4b30-9f37-c9a65e935409	scheduled follow-up submission	complete remission/response	female	NA	colon adenocarcinoma	no	no	c18.7	8140/3	c18.7	yes	no	NA	NA	no
212	TCGA-AA-A01V	5.44901984968	5.32702981098	NA	1	59	NA	cecum	NA	nationwide children's hospital	aec92a9a-9d6e-4379-b0af-4e130dee21e3	case matched methylation control	NA	NA	NA	NA	canonical - plus	no	NA	NA	COADREAD	NA	2016-01-28	21	15	-21792	NA	0	0	31	NA	NA	NA	9047f1d8-8619-4a2a-aab3-9e53e02073ac	NA	NA	male	NA	colon adenocarcinoma	no	no	c18.0	8140/3	c18.0	yes	no	NA	NA	no
213	TCGA-AA-A01X	4.39423973491	4.8565873753	-0.0975790576846	1	80	NA	sigmoid colon	NA	nationwide children's hospital	d60d5a33-64f1-441f-b2a8-8c012bd5a5f4	case matched methylation control	NA	NA	tcga-aa-a01x-f37291	da968e56-35f5-4a1e-ae22-fce41c38d5ac	canonical - plus	no	NA	NA	COADREAD	NA	2016-01-28	21	1	-29281	NA	0	0	791	NA	NA	NA	dde7a445-c428-46f9-9bca-6b0d3c075c2e	scheduled follow-up submission	NA	female	NA	colon adenocarcinoma	yes	no	c18.7	8140/3	c18.7	yes	no	NA	NA	no
214	TCGA-AA-A01Z	3.30322547767	3.10159965484	0.779637944799	-1	68	NA	ascending colon	NA	nationwide children's hospital	8ad32717-123f-459b-a5e0-71f38965c42e	case matched methylation control	NA	NA	tcga-aa-a01z-f37290	b46558d6-d06c-417e-ac84-0b7110ca1c36	canonical - plus	no	NA	NA	COADREAD	NA	2016-01-28	21	1	-24990	NA	0	0	1126	NA	NA	NA	83a09fcc-6927-47b9-81cf-11f05a8d99b0	scheduled follow-up submission	progressive disease	male	NA	colon adenocarcinoma	yes	no	c18.2	8140/3	c18.2	yes	no	NA	NA	no
215	TCGA-AA-A022	7.90638015195	3.54563483084	2.40814119082	-1	88	NA	cecum	NA	nationwide children's hospital	6e26dee6-3e7f-4f80-8653-79f15d17cd48	case matched methylation control	NA	NA	NA	NA	canonical - plus	no	NA	NA	COADREAD	NA	2016-01-28	21	15	-32446	NA	0	0	0	NA	NA	NA	f029a471-9658-4ae6-b374-5a6993f2ba08	NA	NA	female	NA	colon adenocarcinoma	no	no	c18.0	8140/3	c18.0	yes	no	NA	NA	no
216	TCGA-AA-A024	7.83144026334	4.4544720365	8.54193371652	1	81	NA	descending colon	NA	nationwide children's hospital	a8fe3781-9284-4a23-8280-17a703dad882	NA	NA	NA	tcga-aa-a024-f37288	a68da852-7f42-4c35-8871-76d24dec29d0	canonical	no	NA	NA	COADREAD	NA	2016-01-28	21	1	-29708	1188	0	0	NA	NA	NA	NA	444aa818-7ea3-4539-8d1e-be8ea2e634e0	scheduled follow-up submission	complete remission/response	male	NA	colon mucinous adenocarcinoma	no	no	c18.6	8140/3	c18.6	yes	no	NA	NA	no
217	TCGA-AA-A029	7.85924528656	3.56856723807	NA	-1	67	NA	cecum	NA	nationwide children's hospital	5c5adf26-e516-47d5-88b7-3c769258a6b2	NA	NA	NA	tcga-aa-a029-f37286	f6105d3d-79f1-41b3-b0bb-f3b4365bcd2b	canonical	no	NA	NA	COADREAD	NA	2016-01-28	21	1	-24686	NA	0	0	1581	NA	NA	NA	b6a32386-da87-465f-bb9e-401177a7df19	scheduled follow-up submission	complete remission/response	male	NA	colon adenocarcinoma	yes	no	c18.0	8140/3	c18.0	yes	no	NA	NA	no
218	TCGA-AA-A02E	6.34759302371	4.70373749827	1.7037208897	1	82	NA	cecum	NA	nationwide children's hospital	ecdfe873-09e4-4357-9241-2bc1085cb42b	NA	NA	NA	NA	NA	canonical	no	NA	NA	COADREAD	NA	2016-01-28	21	15	-30256	90	0	0	NA	NA	NA	NA	9e37dcf1-dc50-4c48-ba92-ef996f203eb4	NA	NA	female	NA	colon adenocarcinoma	no	no	c18.0	8140/3	c18.0	yes	no	NA	NA	no
219	TCGA-AA-A02F	6.51332492719	3.97143319218	NA	-1	68	NA	sigmoid colon	NA	nationwide children's hospital	f8ce7df8-5c7f-4aeb-8e4d-37e7b61c6e74	NA	NA	NA	tcga-aa-a02f-f37284	b2dd90e7-dae0-4b5b-b680-86b485017428	canonical	no	NA	NA	COADREAD	NA	2016-01-28	21	1	-25051	NA	0	0	1216	NA	NA	NA	9d8da190-950f-419f-8792-32d8b6d782f2	scheduled follow-up submission	partial remission/response	female	NA	colon adenocarcinoma	no	no	c18.7	8010/3	c18.7	yes	no	NA	NA	no
220	TCGA-AA-A02H	NA	4.49701191605	NA	1	74	NA	sigmoid colon	NA	nationwide children's hospital	ecd5fc07-a886-42c1-b11d-867ebe3489a0	NA	NA	NA	NA	NA	canonical	no	NA	NA	COADREAD	NA	2016-01-28	21	15	-27362	61	0	0	NA	NA	NA	NA	4160d6f3-5fb1-4a2e-87ac-782c263982f2	NA	NA	female	NA	colon adenocarcinoma	no	no	c18.7	8140/3	c18.7	yes	no	NA	NA	no
221	TCGA-AA-A02J	3.31164842393	2.78112886385	NA	-1	70	NA	sigmoid colon	NA	nationwide children's hospital	5dd77015-2527-40e3-ba61-39826fefa95f	NA	NA	NA	NA	NA	canonical	no	NA	NA	COADREAD	NA	2016-01-28	21	15	-25749	153	0	0	NA	NA	NA	NA	d6f63beb-57ac-4743-8b72-a7d025c93d4d	NA	NA	female	NA	colon adenocarcinoma	no	no	c18.7	8140/3	c18.7	yes	no	NA	NA	no
222	TCGA-AA-A02K	6.83439772824	3.31334744645	NA	-1	50	NA	ascending colon	NA	nationwide children's hospital	9514d066-73f4-4b64-a726-b6c522ff5fd4	NA	NA	NA	tcga-aa-a02k-f37283	0705ed4d-dc6a-4aad-9525-e2eea03a47d7	canonical	no	NA	NA	COADREAD	NA	2016-01-28	21	1	-18506	426	0	0	NA	NA	NA	NA	c1490367-b580-4125-ab16-0856a8d6ce72	scheduled follow-up submission	progressive disease	male	NA	colon adenocarcinoma	no	no	c18.2	8140/3	c18.2	yes	no	NA	NA	no
223	TCGA-AA-A02O	7.53106013265	5.1325110398	NA	1	82	NA	transverse colon	NA	nationwide children's hospital	0da50f3a-2c0b-4b15-a164-f87d157d45af	case matched methylation control	NA	NA	NA	NA	canonical - plus	no	NA	NA	COADREAD	NA	2016-01-28	21	15	-30288	NA	0	0	28	NA	NA	NA	61df1859-13a3-40ed-afa2-6817f03752bc	NA	NA	male	NA	colon adenocarcinoma	no	no	c18.4	8140/3	c18.4	yes	no	NA	NA	no
224	TCGA-AA-A02R	-0.221623189092	3.86589902436	-0.221623189092	-1	84	NA	cecum	NA	nationwide children's hospital	35cafa7e-d138-4dfe-96e1-ea6cb171689c	NA	NA	NA	NA	NA	canonical	no	NA	NA	COADREAD	NA	2016-01-28	21	15	-30834	670	0	0	NA	NA	NA	NA	f3361d7f-035f-42b6-9934-1e4c44d7b3cc	NA	NA	female	NA	colon adenocarcinoma	no	no	c18.0	8140/3	c18.0	yes	no	NA	NA	no
225	TCGA-AA-A02W	8.82577863272	4.14821827215	2.01070823921	-1	73	NA	sigmoid colon	NA	nationwide children's hospital	9ee40a7b-d7ba-4123-b869-c8df1f5b3f5a	NA	NA	NA	tcga-aa-a02w-f37279	5e1742b6-6cbd-4623-ba87-384cd18456d0	canonical	no	NA	NA	COADREAD	NA	2016-01-28	21	1	-26693	NA	0	0	1247	NA	NA	NA	82ca2e0f-814c-495b-a49e-8ce596fe53ce	scheduled follow-up submission	complete remission/response	female	NA	colon adenocarcinoma	yes	no	c18.7	8140/3	c18.7	yes	no	NA	NA	no
226	TCGA-AA-A02Y	-0.220950447163	3.10097764772	1.36401205356	-1	73	NA	cecum	NA	nationwide children's hospital	1ac73255-9aa8-487a-8f09-05b47faf0d3b	NA	NA	NA	tcga-aa-a02y-f37278	3af503b2-8405-4bfd-a28d-3ce34f771865	canonical	no	NA	NA	COADREAD	NA	2016-01-28	21	1	-26724	NA	0	0	1216	NA	NA	NA	19860be9-fac1-47c6-8fd7-a51b4b29998a	scheduled follow-up submission	complete remission/response	male	NA	colon adenocarcinoma	no	no	c18.0	8140/3	c18.0	yes	no	NA	NA	no
227	TCGA-AA-A03F	7.34822445068	2.49023637235	4.66016993266	-1	90	NA	cecum	NA	nationwide children's hospital	83e58005-b5d1-4aa5-85b2-2898986eff34	case matched methylation control	NA	NA	tcga-aa-a03f-f72573	33151cf1-b174-4aa8-9cc4-41354018b4f6	canonical - plus	no	NA	NA	COADREAD	NA	2016-01-28	21	24	-32873	549	0	0	NA	NA	NA	NA	83ebd0c5-c270-4bbe-b590-3f647608f0aa	scheduled follow-up submission	NA	female	NA	colon mucinous adenocarcinoma	no	no	c18.0	8480/3	c18.0	yes	no	NA	NA	no
228	TCGA-AA-A03J	4.03550074758	4.2419545576	NA	-1	65	NA	sigmoid colon	NA	nationwide children's hospital	5e9a17d6-5a77-4adb-9039-ec5e7bd2ae55	case matched methylation control	NA	NA	tcga-aa-a03j-f37276	f597b718-ac8a-4aa1-86b3-94aef446f5e6	canonical - plus	no	NA	NA	COADREAD	NA	2016-01-28	21	1	-23986	NA	0	0	1246	NA	NA	NA	3646f244-3289-4da6-899e-ba6db859e260	scheduled follow-up submission	complete remission/response	female	NA	colon adenocarcinoma	yes	no	c18.7	8140/3	c18.7	yes	no	NA	NA	no
229	TCGA-AD-5900	NA	4.09729053672	2.22280456105	-1	67	NA	ascending colon	NA	nationwide children's hospital	7d8bdaed-43af-44bc-a754-dceee3c3f592	NA	NA	NA	tcga-ad-5900-f42776	f5239f86-7bb6-436a-bfd0-1b0c782886b1	canonical	NA	NA	NA	COADREAD	no	2016-01-28	21	30	-24776	NA	0	0	370	NA	NA	not hispanic or latino	0f0ff862-6823-45c3-9c4b-2226f04e33ac	scheduled follow-up submission	complete remission/response	male	NA	colon mucinous adenocarcinoma	no	no	c18.2	8480/3	c18.2	yes	NA	NA	NA	NA
230	TCGA-AD-6548	3.61543983974	3.66274099794	-1.29159201652	-1	81	NA	splenic flexure	NA	nationwide children's hospital	9628c1d3-30b9-4115-9886-6942c141f708	NA	NA	NA	tcga-ad-6548-f42777	d4b7d882-e20c-4891-b587-258174c8b3bb	canonical	NA	NA	4	COADREAD	yes	2016-01-28	21	30	-29758	NA	0	0	650	NA	NA	not hispanic or latino	ba73cac2-711e-4b7b-8666-97b8395efc5f	scheduled follow-up submission	complete remission/response	female	157.5	colon adenocarcinoma	yes	no	c18.5	8140/3	c18.5	yes	NA	NA	NA	NA
231	TCGA-AD-6888	1.5708029201	1.8927018762	1.8927018762	-1	73	NA	hepatic flexure	NA	nationwide children's hospital	09ba9c51-0c43-4bb5-9db8-4dc6dcee1100	NA	NA	NA	tcga-ad-6888-f37065	b32ef3e1-daa3-4fea-a05a-fdc5809d1030	canonical	no	NA	90	COADREAD	yes	2016-01-28	21	26	-26816	472	0	0	NA	NA	NA	not hispanic or latino	55be2d41-7574-4e04-86f8-f10cc8f80661	scheduled follow-up submission	progressive disease	male	183	colon adenocarcinoma	yes	no	c18.2	8140/3	c18.2	yes	no	NA	NA	no
232	TCGA-AD-6889	NA	1.35625651637	-0.965784284662	-1	76	NA	ascending colon	NA	nationwide children's hospital	f5101d81-b338-4981-a3c1-05e698459186	NA	NA	NA	tcga-ad-6889-f47706	0ba4320d-4ac3-4dff-9c94-81da6c218cee	canonical	no	NA	NA	COADREAD	NA	2016-01-28	21	28	NA	2532	0	0	NA	NA	NA	NA	3a36bcc1-f3dc-453f-9c61-71a31c49de99	scheduled follow-up submission	complete remission/response	male	NA	colon adenocarcinoma	NA	no	c18.2	8140/3	c18.2	yes	no	NA	NA	no
233	TCGA-AD-6890	1.8262332208	4.59882371699	-0.758769964485	1	65	NA	ascending colon	NA	nationwide children's hospital	ed7a0be2-61ab-4699-9598-b7fee0d038bd	NA	NA	NA	tcga-ad-6890-f48782	38f632b0-5d0f-497a-aed9-bca2171b5fc0	canonical	no	NA	10	COADREAD	yes	2016-01-28	21	20	-23769	NA	0	0	746	NA	NA	NA	852c3762-2704-4131-91ce-b975fab4bb09	scheduled follow-up submission	complete remission/response	male	NA	colon adenocarcinoma	NA	no	c18.2	8140/3	c18.2	yes	no	NA	NA	no
234	TCGA-AD-6895	6.65242769601	4.94008685962	NA	1	84	NA	cecum	NA	nationwide children's hospital	c1905c53-8265-4605-a4fb-f3f3a56fd284	NA	NA	NA	tcga-ad-6895-f47141	783101a7-e808-4f09-a2e9-5d0bdef470ae	canonical	no	NA	1	COADREAD	no	2016-01-28	21	22	-30879	NA	0	0	763	NA	NA	not hispanic or latino	130e48c0-6066-4b15-9b2a-2d34ad1430a7	scheduled follow-up submission	complete remission/response	male	170	colon adenocarcinoma	NA	no	c18.0	8140/3	c18.0	yes	no	NA	NA	no
235	TCGA-AD-6899	7.59106524932	6.34812085539	0.508935661864	1	84	NA	cecum	NA	nationwide children's hospital	da9972bf-156c-4369-a272-079d884820c8	NA	NA	NA	tcga-ad-6899-f47188	1c49af32-bff3-4b1c-96b5-4be89d2c0ab5	canonical	NA	NA	1	COADREAD	no	2016-01-28	21	22	-30693	176	0	0	NA	NA	NA	NA	2b28ee25-77e0-4cfd-b957-14e967371cde	scheduled follow-up submission	complete remission/response	male	175	colon mucinous adenocarcinoma	no	no	c18.9	8480/3	c18.9	yes	no	NA	NA	NA
236	TCGA-AD-6901	4.85694088489	4.77601974065	NA	1	78	NA	cecum	NA	nationwide children's hospital	ffa5692e-87d8-40c1-9158-a420eafcf658	NA	NA	NA	tcga-ad-6901-f47111	b92e9923-b382-4122-addc-0da7859f0a80	canonical	no	NA	1	COADREAD	no	2016-01-28	21	22	-28579	682	0	0	NA	NA	NA	NA	c89b32d3-d706-49f0-87f6-7348ea226b70	scheduled follow-up submission	progressive disease	male	170	colon adenocarcinoma	NA	no	c18.0	8140/3	c18.0	yes	no	NA	NA	no
237	TCGA-AD-6963	6.65946936425	2.94897455428	0.0745054363636	-1	58	NA	ascending colon	NA	nationwide children's hospital	ab822283-1436-4a46-b1b7-e622072b4108	NA	NA	NA	tcga-ad-6963-f47190	3bfe1894-8f19-4850-8f76-c5da73aaf49a	canonical	no	NA	48	COADREAD	NA	2016-01-28	21	22	-21294	NA	0	0	834	NA	NA	NA	34c4cbd0-bde1-40d2-b250-7097fc2ac7d3	scheduled follow-up submission	complete remission/response	male	193	colon adenocarcinoma	NA	no	c18.2	8140/3	c18.2	yes	no	NA	NA	no
238	TCGA-AD-6964	6.12779421213	6.3221733322	NA	1	58	NA	cecum	NA	nationwide children's hospital	ad0078cf-bc99-4867-98fb-8b28c19f3984	NA	NA	NA	tcga-ad-6964-f47088	185c7219-945c-44e9-8726-b8e986fb2145	canonical	yes	normal	0	COADREAD	no	2016-01-28	21	22	-21457	331	0	0	NA	NA	NA	not hispanic or latino	56a688d8-34d2-49bb-8d76-3f374d2c0156	scheduled follow-up submission	progressive disease	male	183	colon adenocarcinoma	no	no	c18.2	8140/3	c18.2	yes	no	NA	NA	yes
239	TCGA-AD-6965	7.23674516358	5.23674516358	-0.953159745797	1	62	NA	cecum	NA	nationwide children's hospital	899b4237-0eb6-4189-ae1c-3aea4f1697f4	NA	NA	NA	tcga-ad-6965-f47143	35430d11-7ee9-42eb-ac57-5148a88e8d95	canonical	no	NA	NA	COADREAD	NA	2016-01-28	21	22	-22853	NA	0	0	805	NA	NA	not hispanic or latino	a6a3c260-0bea-4b62-a664-650402d7205d	scheduled follow-up submission	progressive disease	male	183	colon adenocarcinoma	NA	no	c18.0	8140/3	c18.0	yes	no	NA	NA	no
240	TCGA-AD-A5EJ	4.74432796482	2.54794331129	1.2848694331	-1	74	NA	cecum	NA	nationwide children's hospital	6139cab7-959f-4c49-b9e7-cc25ea8e041c	NA	NA	NA	NA	NA	canonical	NA	NA	1	COADREAD	yes	2016-01-28	21	12	-27180	NA	0	0	0	NA	NA	not hispanic or latino	7e36dcc4-c878-476f-a240-7147475aa532	NA	NA	female	163	colon adenocarcinoma	NA	no	c18.0	8140/3	c18.0	yes	NA	NA	NA	NA
241	TCGA-AD-A5EK	6.57595214265	5.05889224636	NA	1	51	NA	ascending colon	NA	nationwide children's hospital	6561fb5d-cf17-4bb7-994c-154de073caa1	NA	NA	NA	tcga-ad-a5ek-f66010	807fd883-0a18-4540-a30f-14bc7e8a1839	canonical	no	NA	15	COADREAD	yes	2016-01-28	21	1	-18731	NA	0	0	500	NA	NA	not hispanic or latino	a8ac0897-540f-49e8-a076-732467291cc6	scheduled follow-up submission	complete remission/response	male	190	colon adenocarcinoma	yes	no	c18.2	8140/3	c18.2	yes	no	NA	NA	yes
242	TCGA-AF-2687	NA	4.81234932741	NA	1	57	NA	rectum	NA	nationwide children's hospital	9257dece-ac98-4195-9161-f71d9739a709	NA	NA	NA	tcga-af-2687-f40084	fd8be15c-49be-4b72-aac4-1816b383712d	canonical	no	NA	NA	COADREAD	no	2016-01-28	21	13	-21098	NA	0	0	1427	NA	NA	not hispanic or latino	bfbe5799-019d-469f-a07a-b16ddc549f71	scheduled follow-up submission	complete remission/response	male	163	rectal adenocarcinoma	no	no	c19	8140/3	c19.9	yes	no	NA	NA	NA
243	TCGA-AF-2690	5.2807856145	6.19224940966	NA	1	76	NA	rectum	NA	nationwide children's hospital	0fa10106-bbf2-4a88-bcc2-13a01cc02e04	NA	NA	NA	tcga-af-2690-f13123	3fd6b428-d0ee-43ee-aaf2-75ad6733a537	canonical	no	NA	NA	COADREAD	no	2016-01-28	21	20	-28119	524	0	0	NA	NA	NA	not hispanic or latino	a703db60-ec76-457c-b20b-efd20eb6d2e7	NA	NA	female	160	rectal adenocarcinoma	no	no	c20	8140/3	c20.9	yes	no	NA	NA	NA
244	TCGA-AF-2691	3.01029647285	5.36393148122	NA	1	48	NA	rectum	NA	nationwide children's hospital	e3d12a82-638a-4734-9d40-d5f67c3c188e	case matched expression control	case matched methylation control	germline comparison	tcga-af-2691-f41268	7020ffed-888a-4fb5-af5e-d23b31e38e6a	canonical - plus	no	NA	NA	COADREAD	no	2016-01-28	21	14	-17759	NA	0	0	1309	NA	NA	not hispanic or latino	308a1780-a809-4c46-8452-5023012c74b2	scheduled follow-up submission	complete remission/response	female	167.6	rectal adenocarcinoma	no	no	c19	8140/3	c19.9	yes	no	NA	NA	no
245	TCGA-AF-2692	4.465217014	4.0057862118	NA	-1	54	NA	NA	NA	nationwide children's hospital	924dbbaa-ac17-4192-bdc5-758bb52da592	case matched expression control	case matched methylation control	germline comparison	tcga-af-2692-f10351	d6a1d481-8e01-4139-9d11-7f3b23f130c1	canonical - plus	no	NA	NA	COADREAD	yes	2016-01-28	21	10	-19830	NA	0	0	412	NA	NA	not hispanic or latino	e446d93c-97dd-45d6-8f41-1c2544398a9e	NA	NA	female	170	NA	no	no	c20	8140/3	c20.9	yes	yes	12	yes	no
246	TCGA-AF-2693	1.11356715705	4.25106765015	4.18395489746	-1	75	NA	sigmoid colon	NA	nationwide children's hospital	142144c7-0f35-41d9-aa55-86c436ff920e	NA	NA	NA	tcga-af-2693-f38391	20699c1c-39c6-44b3-adba-c5e93e7b1b10	canonical	no	NA	NA	COADREAD	no	2016-01-28	21	13	-27443	NA	0	0	1155	NA	NA	not hispanic or latino	12cbf918-33a2-4677-b349-c1b5bc04586a	scheduled follow-up submission	NA	male	180.3	NA	no	no	c19	8140/3	c19.9	yes	no	NA	NA	no
247	TCGA-AF-3400	7.66395510204	3.29937655196	4.78480756605	-1	54	NA	rectosigmoid junction	NA	nationwide children's hospital	d02810b7-ff5f-4925-887f-392263b892b1	case matched expression control	case matched methylation control	germline comparison	tcga-af-3400-f38603	b0e9c198-7e07-4627-9cd3-1e1ddf9f2ead	canonical - plus	no	NA	NA	COADREAD	yes	2016-01-28	21	18	-19826	NA	0	0	1049	NA	NA	not hispanic or latino	a00340f9-6740-4d42-b92e-ed5b917f483c	scheduled follow-up submission	complete remission/response	male	177.8	rectal mucinous adenocarcinoma	no	no	c19	8480/3	c19.9	yes	no	NA	NA	no
248	TCGA-AF-3911	7.47273875907	3.86607712631	-1.59335449233	-1	48	NA	rectum	NA	nationwide children's hospital	aeedcf98-5a65-4d6f-93e6-940a8ebddff9	NA	NA	NA	tcga-af-3911-f39018	7e2dae1d-5040-4d17-b55d-9f67d65ff61c	canonical	no	NA	NA	COADREAD	yes	2016-01-28	21	11	-17609	NA	0	0	1148	NA	NA	not hispanic or latino	f6627c5f-a05f-4e95-8457-b773e59bcfde	scheduled follow-up submission	progressive disease	male	180.3	rectal adenocarcinoma	NA	no	c20	8140/3	c20.9	yes	no	NA	NA	no
249	TCGA-AF-3913	6.20459461842	4.66617712555	NA	1	60	NA	rectosigmoid junction	NA	nationwide children's hospital	c552a161-fedb-4c94-aec6-cb63a52823ca	case matched methylation control	germline comparison	NA	tcga-af-3913-f4474	b71024aa-c00c-4044-b065-106e1a7e4755	canonical - plus	no	NA	NA	COADREAD	yes	2016-01-28	21	7	-21970	316	0	0	NA	NA	NA	not hispanic or latino	ee7b08ab-cc56-4717-8629-6c75c5af9098	NA	NA	male	180	rectal adenocarcinoma	no	no	c19	8140/3	c19.9	yes	yes	NA	no	no
250	TCGA-AF-4110	6.30546899153	5.43605187361	1.73560882305	1	77	NA	rectosigmoid junction	NA	nationwide children's hospital	f1501a47-873e-47ad-8007-ce1c0ad95445	NA	NA	NA	tcga-af-4110-f40320	ca7ada59-e99e-4f3c-88c9-6e30e422fdba	canonical	no	NA	NA	COADREAD	yes	2016-01-28	21	15	-28289	NA	0	0	912	NA	NA	not hispanic or latino	f92992c7-661e-4b27-ab18-d75aa065ac19	scheduled follow-up submission	complete remission/response	male	188	NA	no	no	c20	8140/3	c20.9	yes	no	NA	NA	no
251	TCGA-AF-5654	NA	3.87675266982	NA	-1	73	NA	rectosigmoid junction	NA	nationwide children's hospital	2a2b6240-12af-4c68-b070-3779cf848ea0	case matched expression control	case matched methylation control	germline comparison	tcga-af-5654-f32800	3b0debf6-962e-4f3a-91ee-5b2f71d13608	canonical - plus	no	NA	NA	COADREAD	no	2016-01-28	21	12	-26738	512	0	0	NA	257	NA	not hispanic or latino	250c7ffd-f145-4898-b79a-3bc42cf9271c	NA	NA	female	165	rectal adenocarcinoma	no	no	c19	8140/3	c19.9	yes	no	NA	NA	yes
252	TCGA-AF-6136	5.89901607428	3.41662359163	3.02959423294	-1	72	NA	rectosigmoid junction	NA	nationwide children's hospital	a0f49854-5d6d-4777-aaa0-625d634cb614	NA	NA	NA	tcga-af-6136-f40235	a13c75da-41ed-4fb4-a7e2-efa73d2c25f5	canonical	NA	NA	NA	COADREAD	no	2016-01-28	21	14	-26490	NA	0	0	741	NA	NA	not hispanic or latino	a5e867da-2a47-4283-82b8-5d8e91244414	scheduled follow-up submission	progressive disease	female	161.3	rectal adenocarcinoma	no	no	c19	8140/3	c19.9	yes	NA	NA	NA	yes
253	TCGA-AF-6655	1.17868277567	3.5710214422	-0.821380957467	-1	66	NA	rectum	NA	nationwide children's hospital	d64a970c-0201-42e9-b391-a6fa05ec2c92	NA	NA	NA	tcga-af-6655-f39414	b3b69ddc-12fe-4dcd-826a-c2e517f69848	canonical	no	NA	NA	COADREAD	no	2016-01-28	21	22	-24417	NA	0	0	609	NA	NA	not hispanic or latino	d0a5e7b3-932d-4601-8e86-28374c6d4a59	scheduled follow-up submission	complete remission/response	male	173	rectal adenocarcinoma	yes	no	c19	8140/3	c19.9	yes	no	NA	NA	yes
254	TCGA-AF-6672	6.27280331781	3.80813788687	3.74924462695	-1	43	NA	rectosigmoid junction	NA	nationwide children's hospital	b6d14788-963c-4f26-bc6b-365349fb6bcd	NA	NA	NA	tcga-af-6672-f40027	9cc906c8-5b65-4f33-80f9-41a23caef708	canonical	no	NA	NA	COADREAD	no	2016-01-28	21	11	-15965	NA	0	0	748	NA	NA	not hispanic or latino	19a07619-9730-4202-9cfb-e7d55180b30d	scheduled follow-up submission	progressive disease	male	172.7	rectal adenocarcinoma	yes	no	c19	8140/3	c19.9	yes	yes	12	yes	no
255	TCGA-AF-A56K	4.09867220267	6.23444575458	NA	1	56	NA	sigmoid colon	NA	nationwide children's hospital	e5ecb569-6f2c-4921-bf0b-d29f07d3cdf8	NA	NA	NA	tcga-af-a56k-f51084	49ef5bdd-8904-4fb6-aba5-e17d5074611b	canonical	no	NA	0	COADREAD	no	2016-01-28	21	7	-20527	NA	0	0	2635	NA	NA	not hispanic or latino	7cf7855a-3d7d-4d28-a25a-eff1af831770	scheduled follow-up submission	complete remission/response	male	182.5	rectal adenocarcinoma	no	no	c19	8140/3	c19.9	yes	no	NA	NA	NA
256	TCGA-AF-A56L	5.03695163365	4.4766538685	NA	1	48	NA	sigmoid colon	NA	nationwide children's hospital	1c718a52-9441-4e5a-8352-6515f8c101a6	NA	NA	NA	tcga-af-a56l-f51137	68bc9047-2c54-41c8-84b1-75cad2dd4da8	canonical	NA	NA	NA	COADREAD	no	2016-01-28	21	8	-17734	NA	0	0	2007	NA	NA	NA	c14d2b70-8d1a-44b1-bff7-db3adcf2fa5e	scheduled follow-up submission	complete remission/response	female	159	rectal adenocarcinoma	no	no	c19	8140/3	c19.9	yes	NA	NA	NA	yes
257	TCGA-AF-A56N	NA	4.80226043773	NA	1	47	NA	rectum	NA	nationwide children's hospital	d4be4df1-2246-4b01-aec2-08c36fc2e702	NA	NA	NA	tcga-af-a56n-f51140	0a37bf85-a860-4a9a-a6c8-a44e2786799f	canonical	NA	NA	NA	COADREAD	no	2016-01-28	21	8	-17480	NA	0	0	360	NA	NA	not hispanic or latino	16cdfd6a-60b1-4fb5-8b56-8585f8499a33	scheduled follow-up submission	complete remission/response	female	165.1	rectal adenocarcinoma	no	no	c19	8140/3	c19.9	yes	NA	NA	NA	yes
258	TCGA-AG-3574	4.22495865003	5.08056813162	-0.16731248356	1	89	NA	rectum	NA	nationwide children's hospital	471c5dbc-8767-4f89-b889-4f5629d9b05c	NA	NA	NA	tcga-ag-3574-f37944	19dcf384-411f-4ca9-b8b8-e2d42800c04a	canonical	no	NA	NA	COADREAD	no	2016-01-28	21	6	-32781	1096	0	0	NA	NA	NA	NA	b393c6aa-6dcb-4514-8756-42229d172256	scheduled follow-up submission	NA	female	NA	rectal adenocarcinoma	yes	no	c20	8140/3	c20.9	yes	no	NA	NA	no
259	TCGA-AG-3575	8.75597645942	-0.0253238557984	NA	-1	51	NA	rectum	NA	nationwide children's hospital	d121562a-b082-409d-8df6-e4dd4cbc8594	NA	NA	NA	tcga-ag-3575-f37950	c607ffa9-f026-48e8-b561-5437a501d11e	canonical	no	NA	1	COADREAD	NA	2016-01-28	21	6	-18932	NA	0	0	365	NA	NA	NA	04598f59-61b6-4e67-bb27-2b69dc450a24	scheduled follow-up submission	complete remission/response	male	NA	rectal adenocarcinoma	no	no	c20	8140/3	c20.9	yes	no	NA	NA	no
260	TCGA-AG-3578	7.28379493843	4.20850945637	NA	-1	76	NA	rectum	NA	nationwide children's hospital	2c196ae0-2231-4367-9f87-4aba49606831	NA	NA	NA	tcga-ag-3578-f37953	68dee803-a0c8-48ae-a74a-c4afe038ff25	canonical	no	NA	NA	COADREAD	NA	2016-01-28	21	6	-27851	NA	0	0	974	NA	NA	NA	f53eb9b0-a947-4ea5-a4d7-caf22223ff3e	scheduled follow-up submission	complete remission/response	female	NA	rectal mucinous adenocarcinoma	yes	no	c19	8480/3	c19.9	yes	no	NA	NA	no
261	TCGA-AG-3580	0.029134804053	4.55270905443	1.02913480405	1	67	NA	rectum	NA	nationwide children's hospital	89290e43-e48b-4a1f-850e-2e4c1105fc72	NA	NA	NA	tcga-ag-3580-f37955	a616bc22-19e3-4565-a5f9-db08889b9d83	canonical	no	NA	NA	COADREAD	NA	2016-01-28	21	6	-24775	NA	0	0	244	NA	NA	NA	03e1e1a2-1e70-470c-9359-390fa545f8c5	scheduled follow-up submission	complete remission/response	male	NA	rectal adenocarcinoma	yes	no	c19	8140/3	c19.9	yes	no	NA	NA	no
262	TCGA-AG-3581	4.29475306645	4.78017884352	1.38785879551	1	63	NA	rectum	NA	nationwide children's hospital	16fbec29-ffaf-44f3-a47c-854e50fab5ca	NA	NA	NA	tcga-ag-3581-f37957	a3b4e567-d491-41a7-acad-05643786269e	canonical	no	NA	NA	COADREAD	NA	2016-01-28	21	6	-23345	NA	0	0	215	NA	NA	NA	cb4e826a-c885-43da-b193-d8439ce78052	scheduled follow-up submission	complete remission/response	male	NA	rectal adenocarcinoma	no	no	c19	8140/3	c19.9	yes	no	NA	NA	no
263	TCGA-AG-3582	5.21303615492	3.15414570711	0.569199412534	-1	75	NA	rectum	NA	nationwide children's hospital	c29a8143-6701-41ea-895e-2f43ebf75c83	NA	NA	NA	tcga-ag-3582-f37958	a1610969-6dff-40fe-815e-81b303261ee9	canonical	no	NA	NA	COADREAD	NA	2016-01-28	21	6	-27636	1096	0	0	NA	NA	NA	NA	40ebbfc7-a72d-49da-adde-75361f18f013	scheduled follow-up submission	NA	male	NA	rectal adenocarcinoma	no	no	c18.9	8140/3	c18.9	yes	no	NA	NA	no
264	TCGA-AG-3583	4.08151006812	3.49655182816	1.17459816853	-1	66	NA	rectum	NA	nationwide children's hospital	8e01e259-39d4-41dd-89f6-4ea8745f5fba	NA	NA	NA	tcga-ag-3583-f37959	f861bb3f-7736-4cde-b4c6-00496512b52a	canonical	no	NA	NA	COADREAD	NA	2016-01-28	21	6	-24107	610	0	0	NA	NA	NA	NA	bf933d7e-af91-492b-bd53-c8ffa83513f3	scheduled follow-up submission	NA	male	NA	rectal mucinous adenocarcinoma	no	no	c19	8140/3	c19.9	yes	no	NA	NA	no
265	TCGA-AG-3584	7.24808411329	5.00260801761	NA	1	60	NA	rectum	NA	nationwide children's hospital	9cb555ea-969c-4db7-bc96-f02639e63fd4	NA	NA	NA	tcga-ag-3584-f37960	7d8d99f8-7d40-4c9f-a65b-4f1e027c1b12	canonical	no	NA	2	COADREAD	NA	2016-01-28	21	6	-22189	730	0	0	NA	NA	NA	NA	11d60899-fb3f-4b9c-9eaa-548ef4bbee5f	scheduled follow-up submission	progressive disease	male	NA	rectal adenocarcinoma	no	no	c20	8140/3	c20.9	yes	no	NA	NA	no
266	TCGA-AG-3586	6.20968339866	3.97264670757	NA	-1	72	NA	rectum	NA	nationwide children's hospital	07a02355-8627-41ab-972a-a21d25294b12	NA	NA	NA	NA	NA	canonical	no	NA	NA	COADREAD	NA	2016-01-28	21	18	-26542	NA	0	0	31	NA	NA	NA	6cab371f-513c-4b51-9c2f-ac6fe83858ee	NA	NA	female	NA	NA	no	no	c19	8480/3	c19.9	yes	no	NA	NA	no
267	TCGA-AG-3587	1.87656605875	5.14957235994	NA	1	65	NA	rectum	NA	nationwide children's hospital	9870d77d-e73f-4a0a-9a0e-2b01a22a47ad	NA	NA	NA	tcga-ag-3587-f37961	c944ae17-f197-4b93-b985-b63fc6463c55	canonical	no	NA	NA	COADREAD	NA	2016-01-28	21	6	-24075	NA	0	0	1400	NA	NA	NA	8b0f3f3a-c990-4922-90e6-370edb31a966	scheduled follow-up submission	NA	male	NA	rectal adenocarcinoma	no	no	c20	8140/3	c20.9	yes	NA	NA	no	no
268	TCGA-AG-3591	8.80396156718	3.36268028105	2.9476474568	-1	66	NA	rectum	NA	nationwide children's hospital	ebe35b43-8703-45b1-abd5-2e62e4a9a705	NA	NA	NA	tcga-ag-3591-f37962	517f641f-615b-49df-9e92-d15e5a102f03	canonical	no	NA	2	COADREAD	NA	2016-01-28	21	6	-24167	NA	0	0	1035	NA	NA	NA	47e71aba-8043-4b88-8f6e-392c4e5949da	scheduled follow-up submission	complete remission/response	female	NA	rectal adenocarcinoma	yes	no	c19	8140/3	c19.9	yes	no	NA	NA	no
269	TCGA-AG-3592	4.13935488693	4.00184726987	1.1653652991	-1	68	NA	rectum	NA	nationwide children's hospital	5c2df115-0689-410a-831c-78c277bafc65	NA	NA	NA	tcga-ag-3592-f37964	4f10ce94-c30d-4351-9251-83994fcd1d5d	canonical	NA	NA	NA	COADREAD	NA	2016-01-28	21	6	-25141	NA	0	0	1035	NA	NA	NA	72806fc4-7af8-4560-9a99-835cd45b2ae3	scheduled follow-up submission	complete remission/response	male	NA	rectal adenocarcinoma	yes	no	c19	8140/3	c19.9	yes	no	NA	NA	no
270	TCGA-AG-3593	3.50934114108	5.29783336841	NA	1	72	NA	rectum	NA	nationwide children's hospital	bf1084bc-7514-4e40-ae37-3373e3b566ba	NA	NA	NA	tcga-ag-3593-f37965	4e44995a-b8e7-4642-93af-4b02c6e1876e	canonical	no	NA	2	COADREAD	NA	2016-01-28	21	6	-26480	NA	0	0	1035	NA	NA	NA	22ad0876-5e55-46ce-8cb6-c0d9b3841754	scheduled follow-up submission	complete remission/response	female	NA	rectal adenocarcinoma	no	no	c19	8140/3	c19.9	yes	no	NA	NA	no
271	TCGA-AG-3594	8.14065137159	5.87216142031	10.9780235499	1	77	NA	rectum	NA	nationwide children's hospital	953f69f5-b66a-4159-afb4-79a8ffa1dac1	NA	NA	NA	tcga-ag-3594-f37967	d79bc200-c885-4e23-bfa5-839bd9f3cb14	canonical	no	NA	0	COADREAD	NA	2016-01-28	21	6	-28277	61	0	0	NA	NA	NA	NA	97055104-1229-4340-871d-e2254ab05f70	scheduled follow-up submission	NA	male	NA	rectal mucinous adenocarcinoma	yes	no	c19	8480/3	c19.9	yes	no	NA	NA	no
272	TCGA-AG-3598	6.54805740501	4.06693302789	0.481918877835	-1	69	NA	rectum	NA	nationwide children's hospital	1434a87f-412a-4fe7-b7d5-3eff4e1a377b	NA	NA	NA	tcga-ag-3598-f37968	d179a4fd-195c-4d8b-a694-cafa7c21bcbf	canonical	no	NA	NA	COADREAD	NA	2016-01-28	21	6	-25324	NA	0	0	1522	NA	NA	NA	aba6d430-3d46-4df9-bcec-4a4982a5a0ce	scheduled follow-up submission	complete remission/response	male	NA	rectal adenocarcinoma	no	no	c19	8140/3	c19.9	yes	no	NA	NA	no
273	TCGA-AG-3599	5.62842366715	3.95600087704	5.38226260511	-1	70	NA	rectum	NA	nationwide children's hospital	8037f5d1-2759-441d-9327-d5ecaf60982f	NA	NA	NA	tcga-ag-3599-f37992	6576f8bc-a53a-45b0-a285-e2c6b99040f4	canonical	no	NA	NA	COADREAD	NA	2016-01-28	21	8	-25749	NA	0	0	366	NA	NA	NA	767ab41d-a5eb-41bd-82a1-cc763e824b82	scheduled follow-up submission	complete remission/response	male	NA	NA	no	no	c19	8480/3	c19.9	yes	no	NA	NA	no
274	TCGA-AG-3600	9.39627553516	3.49596372447	0.0364681670693	-1	62	NA	rectum	NA	nationwide children's hospital	51c63c37-4a4d-495b-a4be-031c4874fe66	NA	NA	NA	tcga-ag-3600-f37993	962bd6cb-56df-4352-b79a-fc742a8c6ac0	canonical	no	NA	10	COADREAD	NA	2016-01-28	21	8	-22767	NA	0	0	184	NA	NA	NA	ee2e72fa-ed57-49cc-b55a-fdf6c4336581	scheduled follow-up submission	complete remission/response	male	NA	rectal adenocarcinoma	yes	no	c19	8140/3	c19.9	yes	no	NA	NA	no
275	TCGA-AG-3601	4.95128471497	4.13185284596	NA	-1	68	NA	rectum	NA	nationwide children's hospital	25698beb-9f2b-4d4e-b572-bafd90e867d4	NA	NA	NA	NA	NA	canonical	no	NA	NA	COADREAD	NA	2016-01-28	21	18	-24837	NA	0	0	0	NA	NA	NA	b6892cf6-e52c-49cd-a02a-44adb7e0ef1a	NA	NA	male	NA	rectal adenocarcinoma	no	no	c19	8140/3	c19.9	yes	no	NA	NA	no
276	TCGA-AG-3602	6.1323979341	3.04493612113	0.459956139654	-1	66	NA	rectum	NA	nationwide children's hospital	f4f6c914-4283-4b41-b552-3031eac42405	NA	NA	NA	NA	NA	canonical	no	NA	9	COADREAD	NA	2016-01-28	21	18	-24350	NA	0	0	0	NA	NA	NA	73f5914b-7622-4948-b74b-e021b32a1b28	NA	NA	female	NA	rectal adenocarcinoma	yes	no	c19	8140/3	c19.9	yes	no	NA	NA	no
277	TCGA-AG-3605	5.16912729119	3.77057536306	1.31115431544	-1	85	NA	rectum	NA	nationwide children's hospital	397fe855-2dfe-4b4b-9610-c1c494ba40ab	NA	NA	NA	NA	NA	canonical	no	NA	NA	COADREAD	NA	2016-01-28	21	18	-31078	NA	0	0	30	NA	NA	NA	2fc1a87f-aaf1-4dba-9700-18462def2047	NA	NA	female	NA	rectal adenocarcinoma	no	no	c19	8140/3	c19.9	yes	no	NA	NA	no
278	TCGA-AG-3608	3.00111765562	4.80846742918	NA	1	79	NA	rectum	NA	nationwide children's hospital	faa5994c-6a6b-48fd-b828-eae23192095f	NA	NA	NA	tcga-ag-3608-f37999	a5563a17-c406-4c7f-a3b4-06b121205e6f	canonical	no	NA	0	COADREAD	NA	2016-01-28	21	8	-29008	NA	0	0	485	NA	NA	NA	967f6b59-6de4-4ca5-beb8-7add406ac773	scheduled follow-up submission	complete remission/response	female	NA	rectal adenocarcinoma	yes	no	c20	8140/3	c20.9	yes	no	NA	NA	no
279	TCGA-AG-3609	2.99506838381	4.94259426188	3.99505933606	1	65	NA	rectum	NA	nationwide children's hospital	60e54a5e-1b49-4493-8a3b-ad6a863aa568	NA	NA	NA	tcga-ag-3609-f38002	4079154d-89c9-43b5-8a09-c640d11057ab	canonical	no	NA	NA	COADREAD	NA	2016-01-28	21	8	-23925	NA	0	0	608	NA	NA	NA	b4b546ab-d20e-4b79-9232-1d00464c9ffd	scheduled follow-up submission	complete remission/response	female	NA	rectal adenocarcinoma	no	no	c19	8140/3	c19.9	yes	no	NA	NA	no
280	TCGA-AG-3611	6.45744326454	3.40682235105	NA	-1	72	NA	rectum	NA	nationwide children's hospital	71f453b7-9ff4-419b-8b1b-d07ce545ad7d	NA	NA	NA	tcga-ag-3611-f38004	24c1eeb8-9025-45f0-b7dc-61dc856f24a6	canonical	no	NA	NA	COADREAD	NA	2016-01-28	21	8	-26420	NA	0	0	424	31	NA	NA	df9ce586-7f36-4c35-828e-35f1e23d145c	scheduled follow-up submission	complete remission/response	male	NA	rectal adenocarcinoma	yes	no	c19	8140/3	c19.9	yes	no	NA	NA	no
281	TCGA-AG-3612	8.44097212462	5.15557115116	NA	1	55	NA	rectum	NA	nationwide children's hospital	1712950a-8b77-48e7-bb83-7f4955cb6b1e	NA	NA	NA	tcga-ag-3612-f38007	bf9872b6-16f1-4edd-8d92-607eb0c962ec	canonical	no	NA	0	COADREAD	NA	2016-01-28	21	8	-20242	NA	0	0	608	NA	NA	NA	d63135ff-b4e2-4bf5-9fbb-95ae33fa0ff3	scheduled follow-up submission	complete remission/response	female	NA	rectal adenocarcinoma	no	no	c20	8140/3	c20.9	yes	no	NA	NA	no
282	TCGA-AG-3725	4.31092173523	3.61430936706	4.18259696209	-1	90	NA	rectum	NA	nationwide children's hospital	7122e692-18e3-46d1-b644-56f715dcc87d	case matched expression control	case matched methylation control	NA	tcga-ag-3725-f38008	2217de25-ddb6-4010-acf8-2a1d42f8449c	canonical - plus	no	NA	NA	COADREAD	NA	2016-01-28	21	8	-32872	NA	0	0	638	NA	NA	NA	5c7f8dc5-6b32-48b1-8174-f86e78621e94	scheduled follow-up submission	partial remission/response	female	NA	rectal adenocarcinoma	yes	no	c19	8140/3	c19.9	yes	no	NA	NA	no
283	TCGA-AG-3726	4.75675645131	6.16392938332	NA	1	63	NA	rectum	NA	nationwide children's hospital	04813018-f0b2-448b-ba7b-20e373da6d83	NA	NA	NA	tcga-ag-3726-f38009	870c0b80-2d08-465e-be2b-b7c27fd27218	canonical	no	NA	NA	COADREAD	NA	2016-01-28	21	8	-23345	NA	0	0	243	NA	NA	NA	10acf8ab-d0f1-431c-8e0b-93eefa2a9299	scheduled follow-up submission	complete remission/response	female	NA	rectal adenocarcinoma	no	no	c20	8140/3	c20.9	yes	no	NA	NA	no
284	TCGA-AG-3727	6.49958442473	6.31402939684	NA	1	78	NA	rectum	NA	nationwide children's hospital	76786731-6972-4c27-9e06-b8f8a0952b0c	NA	NA	NA	NA	NA	canonical	no	NA	NA	COADREAD	NA	2016-01-28	21	18	-28641	NA	0	0	30	NA	NA	NA	e546ec01-839e-4a46-b08a-b5a67d545d90	NA	NA	female	NA	rectal adenocarcinoma	no	no	c19	8140/3	c19.9	yes	no	NA	NA	no
285	TCGA-AG-3728	5.43032207595	6.71043176639	1.03801469019	1	73	NA	rectum	NA	nationwide children's hospital	35d1c85a-395f-4964-9ece-11318e131a7d	NA	NA	NA	tcga-ag-3728-f38295	577cd483-0c80-4a1f-bab7-67274f2cb012	canonical	no	NA	10	COADREAD	NA	2016-01-28	21	12	-26906	NA	0	0	912	NA	NA	NA	b2f21d54-9d80-4226-8b2a-41d99e21b1f7	scheduled follow-up submission	NA	male	NA	rectal adenocarcinoma	yes	no	c20	8140/3	c20.9	yes	no	NA	NA	no
286	TCGA-AG-3731	3.19773960601	4.34069755985	-1.38722289471	-1	65	NA	rectum	NA	nationwide children's hospital	9d08e072-9035-432c-a3f4-8b272bdf12e2	case matched expression control	case matched methylation control	NA	tcga-ag-3731-f38010	c1f2c360-d785-4fc6-b913-948feb5bd0c8	canonical - plus	no	NA	NA	COADREAD	NA	2016-01-28	21	8	-23923	NA	0	0	1126	NA	NA	NA	617ef5d6-e24c-46d7-9a6a-6c631f42b9b8	scheduled follow-up submission	complete remission/response	male	NA	rectal adenocarcinoma	yes	no	c20	8140/3	c20.9	yes	no	NA	NA	no
287	TCGA-AG-3732	1.44418997638	4.2515373243	2.76610746746	-1	78	NA	rectum	NA	nationwide children's hospital	d77bd91c-aeef-4224-afc4-0c13274c0fcc	case matched expression control	case matched methylation control	NA	tcga-ag-3732-f38011	7fd58a13-0001-4312-9e34-59afd13434c0	canonical - plus	no	NA	NA	COADREAD	NA	2016-01-28	21	8	-28521	NA	0	0	1003	NA	NA	NA	27727ec6-23fe-47ce-b3e2-d0307a9a83c6	scheduled follow-up submission	complete remission/response	female	NA	rectal adenocarcinoma	no	no	c19	8140/3	c19.9	yes	no	NA	NA	NA
288	TCGA-AG-3742	5.32333764049	4.48934383204	1.55075294087	1	85	NA	rectum	NA	nationwide children's hospital	e561e1e2-61c6-448c-b802-3c02554f5d7a	case matched expression control	case matched methylation control	NA	NA	NA	canonical - plus	no	NA	NA	COADREAD	NA	2016-01-28	21	18	-31078	NA	0	0	30	NA	NA	NA	1a4979b7-65cc-4af2-9635-6d13d728e5ce	NA	NA	female	NA	rectal adenocarcinoma	no	no	c18.9	8140/3	c18.9	yes	no	NA	NA	no
289	TCGA-AG-3878	3.93029263515	6.27606297308	0.345282817594	1	64	NA	rectum	NA	nationwide children's hospital	e51b630f-8d36-4e30-b06a-e6181919785b	NA	NA	NA	NA	NA	canonical	no	NA	NA	COADREAD	NA	2016-01-28	21	18	-23527	NA	0	0	30	NA	NA	NA	59cf609c-4638-4685-876e-901dab518573	NA	NA	male	NA	rectal adenocarcinoma	yes	no	c20	8140/3	c20.9	yes	no	NA	NA	no
290	TCGA-AG-3881	9.54116071219	5.81484262421	6.81484262421	1	83	NA	rectum	NA	nationwide children's hospital	8bd66079-7f83-4f8e-9c12-15a54716a900	NA	NA	NA	tcga-ag-3881-f38012	cb5cc182-6e3f-4a74-a3a6-afc8daf02855	canonical	no	NA	NA	COADREAD	NA	2016-01-28	21	8	-30467	NA	0	0	579	NA	NA	NA	ea33859e-552d-4d12-a41e-d68dd9e074c6	scheduled follow-up submission	complete remission/response	female	NA	NA	no	no	c80.1	8480/3	c80.9	yes	no	NA	NA	no
291	TCGA-AG-3882	5.92139110306	6.99177918405	NA	1	66	NA	rectum	NA	nationwide children's hospital	4afd27c5-3aa6-4919-9da3-1b644ad5f2b1	NA	NA	NA	tcga-ag-3882-f38013	6403b608-fb0d-4b72-a758-fd8225e97e8e	canonical	no	NA	NA	COADREAD	NA	2016-01-28	21	8	-24198	NA	0	0	608	NA	NA	NA	31ddbffc-ebeb-4f71-8a40-aa26c7d8af1c	scheduled follow-up submission	complete remission/response	female	NA	rectal adenocarcinoma	no	no	c18.9	8140/3	c18.9	yes	no	NA	NA	no
292	TCGA-AG-3883	4.8247729438	4.18734019504	NA	-1	69	NA	rectum	NA	nationwide children's hospital	9bc84eae-7d91-4116-b8ec-c0668bdba1ef	NA	NA	NA	NA	NA	canonical	no	NA	NA	COADREAD	NA	2016-01-28	21	18	-25415	NA	0	0	31	NA	NA	NA	9604b8a3-8ca2-459f-9e20-1ae7da6100ec	NA	NA	male	NA	rectal adenocarcinoma	no	no	c20	8140/3	c20.9	yes	no	NA	NA	no
293	TCGA-AG-3885	7.13409975157	5.32674585658	9.77520564394	1	71	NA	rectum	NA	nationwide children's hospital	2d6381f0-83cd-410a-9671-4929cc403fc9	NA	NA	NA	tcga-ag-3885-f38014	bcac2361-83fb-4ad8-b897-24deab6dd42a	canonical	no	NA	0	COADREAD	NA	2016-01-28	21	8	-26145	NA	0	0	546	NA	NA	NA	07190b0e-326a-4ea8-81bf-b8915e41530e	scheduled follow-up submission	complete remission/response	female	NA	rectal adenocarcinoma	no	no	c20	8140/3	c20.9	yes	no	NA	NA	no
294	TCGA-AG-3887	8.00194407366	4.98758918589	NA	1	68	NA	rectum	NA	nationwide children's hospital	0e59085c-7968-4633-a0a3-a9aa8837425e	NA	NA	NA	tcga-ag-3887-f38015	e26d0933-7503-4204-a9bc-d2c98c23e183	canonical	no	NA	NA	COADREAD	NA	2016-01-28	21	8	-24960	NA	0	0	1124	NA	NA	NA	a0979380-fc6c-4a5d-a9f8-01cd330f2eeb	scheduled follow-up submission	progressive disease	male	NA	rectal mucinous adenocarcinoma	yes	no	c20	8480/3	c20.9	yes	no	NA	NA	no
295	TCGA-AG-3890	7.23934839269	6.22652394313	1.41916131443	1	62	NA	rectum	NA	nationwide children's hospital	94ab9167-a89c-4618-ab2b-ec13bada5dfb	NA	NA	NA	tcga-ag-3890-f38016	5d2bab20-e659-4551-baa2-ca11d0084633	canonical	no	NA	NA	COADREAD	NA	2016-01-28	21	8	-22950	NA	0	0	518	NA	NA	NA	2aa3f7c4-6afc-4150-8ba8-328c81bfa5b5	scheduled follow-up submission	complete remission/response	male	NA	rectal adenocarcinoma	yes	no	c20	8140/3	c20.9	yes	no	NA	NA	no
296	TCGA-AG-3892	7.28672223564	3.36918727037	4.52118896761	-1	57	NA	rectum	NA	nationwide children's hospital	0fb8fa59-25bb-4bfc-8602-2560d4142ce3	NA	NA	NA	tcga-ag-3892-f38018	c50631c8-cd29-4443-970b-3ab492922e7e	canonical	no	NA	NA	COADREAD	NA	2016-01-28	21	8	-20880	NA	0	0	396	NA	NA	NA	2fb5a13a-9b57-415b-a8e5-82e44d162e6d	scheduled follow-up submission	complete remission/response	female	NA	rectal adenocarcinoma	no	no	c20	8140/3	c20.9	yes	no	NA	NA	no
297	TCGA-AG-3893	8.51710676515	5.29335944763	1.04544297076	1	74	NA	rectum	NA	nationwide children's hospital	d67bd03d-f3ac-4eb7-9547-664666fd90d2	NA	NA	NA	tcga-ag-3893-f38019	2f3d7fd0-d5d2-4d85-8db3-626b668281d1	canonical	no	NA	NA	COADREAD	NA	2016-01-28	21	8	-27272	NA	0	0	1065	NA	NA	NA	6cca5111-f829-4c70-a856-001b968f253c	scheduled follow-up submission	complete remission/response	male	NA	rectal adenocarcinoma	no	no	c19	8140/3	c19.9	yes	no	NA	NA	no
298	TCGA-AG-3894	4.75332640989	4.56890159562	NA	1	65	NA	rectum	NA	nationwide children's hospital	e623f1e9-2593-40f7-b263-aefb04a2440a	NA	NA	NA	tcga-ag-3894-f38020	2022e30d-185c-4bf5-8602-17aafaed7cc6	canonical	no	NA	NA	COADREAD	NA	2016-01-28	21	8	-23954	NA	0	0	426	NA	NA	NA	ee34e098-925f-4782-af17-f808324526eb	scheduled follow-up submission	complete remission/response	male	NA	rectal adenocarcinoma	yes	no	c20	8140/3	c20.9	yes	no	NA	NA	no
299	TCGA-AG-3896	5.59655057118	5.15842993968	1.78918670438	1	85	NA	rectum	NA	nationwide children's hospital	54e50133-114c-45db-bd93-c68a48c49390	NA	NA	NA	NA	NA	canonical	no	NA	NA	COADREAD	NA	2016-01-28	21	18	-31046	NA	0	0	31	NA	NA	NA	4681e4ae-581f-4cc4-a28f-afc56db3b1eb	NA	NA	female	NA	rectal adenocarcinoma	no	no	c20	8140/3	c20.9	yes	no	NA	NA	no
300	TCGA-AG-3898	5.91304257702	4.6803806231	NA	1	61	NA	rectum	NA	nationwide children's hospital	4963ca8b-7d21-44bd-ad66-261d57508cf9	NA	NA	NA	tcga-ag-3898-f38021	5f29fb6e-d451-492a-a14a-d14512960128	canonical	no	NA	NA	COADREAD	NA	2016-01-28	21	8	-22492	NA	0	0	1461	NA	NA	NA	80d1f0da-dbf0-4933-971e-8aafdbcde56f	scheduled follow-up submission	complete remission/response	male	NA	rectal adenocarcinoma	yes	no	c20	8140/3	c20.9	yes	no	NA	NA	no
301	TCGA-AG-3901	6.64055007553	5.95907923928	0.231186613228	1	67	NA	rectum	NA	nationwide children's hospital	2dde8d14-8def-4bcc-923c-7438f0bca32e	NA	NA	NA	tcga-ag-3901-f38022	49e1ece9-a495-4072-b759-530da98392dc	canonical	no	NA	NA	COADREAD	NA	2016-01-28	21	20	-24502	NA	0	0	761	NA	NA	NA	567f39ab-aca0-4849-967d-6a411a0b64ea	scheduled follow-up submission	NA	female	NA	rectal mucinous adenocarcinoma	no	no	c19	8480/3	c19.9	yes	no	NA	NA	no
302	TCGA-AG-3902	9.07036598052	4.83282926783	2.28030309414	1	61	NA	rectum	NA	nationwide children's hospital	58dc9643-81c6-4b84-8fd4-ae291402651b	NA	NA	NA	tcga-ag-3902-f38023	6ce120f7-f5d0-406e-8039-7a055e83cbae	canonical	no	NA	NA	COADREAD	NA	2016-01-28	21	8	-22492	NA	0	0	974	NA	NA	NA	356dfe30-aea9-4e2d-aee9-e935514b694a	scheduled follow-up submission	complete remission/response	male	NA	rectal adenocarcinoma	yes	no	c19	8140/3	c19.9	yes	no	NA	NA	no
303	TCGA-AG-3909	2.1584986103	5.15851476762	1.15853092476	1	69	NA	rectum	NA	nationwide children's hospital	f99ba868-689b-45c9-abdf-f80acc118aeb	NA	NA	NA	tcga-ag-3909-f38302	f4b63998-15dd-4d28-8f92-0a49cfd46c76	canonical	no	NA	NA	COADREAD	no	2016-01-28	21	12	-25537	NA	0	0	608	NA	NA	NA	122b47f2-f96f-4c51-9ac5-875b5f27ca6a	scheduled follow-up submission	complete remission/response	female	NA	rectal adenocarcinoma	no	no	c19	8140/3	c19.9	yes	no	NA	NA	no
304	TCGA-AG-3999	8.54180675	5.34409702425	2.02215472233	1	61	NA	rectum	NA	nationwide children's hospital	294d8d14-a4e4-41a6-8119-658d2ccd3df2	NA	NA	NA	tcga-ag-3999-f38308	2288b663-b051-497a-bde8-6e66274e268b	canonical	no	NA	5	COADREAD	no	2016-01-28	21	12	-22311	NA	0	0	853	NA	NA	NA	637a0a61-d710-4312-ab67-12c59e87c160	scheduled follow-up submission	progressive disease	female	NA	rectal adenocarcinoma	no	no	c19	8140/3	c19.9	yes	no	NA	NA	no
305	TCGA-AG-4001	-0.0689977984819	5.10091038765	NA	1	74	NA	rectum	NA	nationwide children's hospital	791fecf2-1804-4972-8c85-401c9dace060	NA	NA	NA	tcga-ag-4001-f38309	8e956586-d2c3-4499-80e4-62a975087484	canonical	no	NA	NA	COADREAD	NA	2016-01-28	21	12	-27302	NA	0	0	1096	NA	NA	NA	11cfac89-e2ff-4ab7-8505-b9d7386bfdda	scheduled follow-up submission	complete remission/response	female	NA	rectal adenocarcinoma	no	no	c19	8140/3	c19.9	yes	no	NA	NA	no
306	TCGA-AG-4005	7.48579148022	4.43949681311	1.5009040067	1	64	NA	rectum	NA	nationwide children's hospital	9cad9071-560a-4138-8047-7a8e1a3b3fc1	NA	NA	NA	tcga-ag-4005-f38310	f203af61-1da0-4ffd-9cce-37caf0c3a7ab	canonical	no	NA	6	COADREAD	NA	2016-01-28	21	12	-23407	NA	0	0	427	NA	NA	NA	b6593292-a174-42b1-929c-e5e77a5a28ca	scheduled follow-up submission	complete remission/response	male	NA	rectal adenocarcinoma	no	no	c20	8140/3	c20.9	yes	no	NA	NA	no
307	TCGA-AG-4007	5.02370335223	4.26881612725	2.26882361121	-1	87	NA	rectum	NA	nationwide children's hospital	bf9f80df-6e6d-4f5e-bfe0-826e29004631	NA	NA	NA	NA	NA	canonical	no	NA	2	COADREAD	NA	2016-01-28	21	18	-31776	NA	0	0	31	NA	NA	NA	1d0b3d46-fc2d-42c8-9365-7c69101617e3	NA	NA	male	NA	rectal adenocarcinoma	no	no	c18.9	8140/3	c18.9	yes	no	NA	NA	no
308	TCGA-AG-4008	7.66610112434	5.43580192038	0.150429698194	1	63	NA	rectum	NA	nationwide children's hospital	55de4ad4-66b2-4fce-8d37-f0ef5f75d784	NA	NA	NA	tcga-ag-4008-f38314	8d76876d-3055-4bcb-b936-84ad2692a892	canonical	no	NA	NA	COADREAD	NA	2016-01-28	21	12	-23192	NA	0	0	518	NA	NA	NA	e3501534-305c-4eb0-ad80-7845554cf57c	scheduled follow-up submission	complete remission/response	male	NA	rectal adenocarcinoma	no	no	c18.9	8140/3	c18.9	yes	no	NA	NA	no
309	TCGA-AG-4015	5.81996956493	4.28391436626	1.54695617814	-1	85	NA	rectum	NA	nationwide children's hospital	a7616b90-9d95-4271-ac99-7acfb9a00758	NA	NA	NA	NA	NA	canonical	no	NA	NA	COADREAD	NA	2016-01-28	21	18	-31291	NA	0	0	0	NA	NA	NA	8479eae4-afb4-44ca-a418-cc9744b1908d	NA	NA	female	NA	rectal adenocarcinoma	no	no	c18.9	8140/3	c18.9	yes	no	NA	NA	no
310	TCGA-AG-4021	8.14278560274	2.82085291381	2.66040385529	-1	84	NA	rectum	NA	nationwide children's hospital	30e6dbd6-7cdd-4aff-8157-b926324a6057	NA	NA	NA	tcga-ag-4021-f38318	3b59f395-585d-48a1-9e25-96b50c5b8380	canonical	yes	NA	NA	COADREAD	NA	2016-01-28	21	12	-31015	121	0	0	NA	NA	NA	NA	85dc8f18-749f-42e5-889f-a7b0d045e96f	scheduled follow-up submission	progressive disease	female	NA	rectal adenocarcinoma	yes	no	c20	8140/3	c20.9	yes	no	NA	NA	no
311	TCGA-AG-4022	2.52348668305	5.6432183776	0.407950917239	1	59	NA	rectum	NA	nationwide children's hospital	eca7b4fe-601c-4823-ba41-ca2eaf11a049	NA	NA	NA	tcga-ag-4022-f38320	c27d26c8-5ee2-4623-855a-329c85715a5b	canonical	no	NA	NA	COADREAD	NA	2016-01-28	21	12	-21823	NA	0	0	1400	NA	NA	NA	43557c05-46d8-4742-95af-701fcfb8c05b	scheduled follow-up submission	complete remission/response	female	NA	rectal adenocarcinoma	no	no	c20	8140/3	c20.9	yes	no	NA	NA	no
312	TCGA-AG-A002	8.04548665636	0.212631589721	NA	-1	35	NA	rectum	NA	nationwide children's hospital	c20eb53d-7e9c-4871-a573-1ecf72a20b2d	NA	NA	NA	tcga-ag-a002-f38304	e0e9d11d-f3c1-41af-a770-76308215647b	canonical	no	NA	NA	COADREAD	NA	2016-01-28	21	12	-13090	NA	0	0	638	NA	NA	NA	2a2e8679-aebc-4e7d-a15b-6b55d36bc46b	scheduled follow-up submission	complete remission/response	male	NA	rectal adenocarcinoma	no	no	c20	8140/3	c20.9	yes	no	NA	NA	no
313	TCGA-AG-A008	7.35927956484	4.1222419993	5.44416678046	-1	50	NA	rectum	NA	nationwide children's hospital	f13b383c-3983-459e-84f2-63c86c690613	NA	NA	NA	tcga-ag-a008-f38306	dc1d0381-ed7b-4c3c-9eed-323b032e6057	canonical	no	NA	NA	COADREAD	NA	2016-01-28	21	12	-18416	NA	0	0	424	NA	NA	NA	e3f3145f-7055-4808-a700-f8ea36d48490	scheduled follow-up submission	complete remission/response	female	NA	rectal mucinous adenocarcinoma	yes	no	c20	8480/3	c20.9	yes	no	NA	NA	no
314	TCGA-AG-A00C	5.56583780804	3.15080335448	0.565792121472	-1	49	NA	rectum	NA	nationwide children's hospital	b7cc7ffd-6e98-470f-9905-6ff633604829	NA	NA	NA	tcga-ag-a00c-f38313	b2e6175a-488f-4340-8048-4ef3dc25477d	canonical	no	NA	6	COADREAD	NA	2016-01-28	21	12	-18201	NA	0	0	183	NA	NA	NA	52697923-8ecb-43bf-9374-1a72e1bf93bf	scheduled follow-up submission	complete remission/response	female	NA	rectal adenocarcinoma	no	no	c20	8140/3	c20.9	yes	no	NA	NA	no
315	TCGA-AG-A00H	5.56917814194	3.91710708861	2.43167644139	-1	75	NA	rectum	NA	nationwide children's hospital	2c169bf5-c054-4346-b4e4-11a96098e666	NA	NA	NA	tcga-ag-a00h-f38315	7cbeb7c0-1ec1-4303-be70-7c210d667199	canonical	no	NA	10	COADREAD	NA	2016-01-28	21	12	-27485	NA	0	0	790	NA	NA	NA	c6d27658-3ccb-4aa4-87b0-55b6a5374440	scheduled follow-up submission	progressive disease	male	NA	rectal adenocarcinoma	no	no	c20	8140/3	c20.9	yes	no	NA	NA	no
316	TCGA-AG-A00Y	8.03504704628	3.68712789307	NA	-1	68	NA	rectum	NA	nationwide children's hospital	a1a3f7d4-3b36-4f1a-8e32-fb4ae9790fc2	NA	NA	NA	tcga-ag-a00y-f38317	9ab30c5d-e8ca-452c-b427-b88a9c1bf474	canonical	no	NA	NA	COADREAD	NA	2016-01-28	21	12	-24837	NA	0	0	700	NA	NA	NA	01f0b575-680e-49aa-ba5a-6db3978d9f0f	scheduled follow-up submission	complete remission/response	male	NA	rectal adenocarcinoma	yes	no	c20	8140/3	c20.9	yes	no	NA	NA	no
317	TCGA-AG-A011	4.62059813963	4.82223557053	0.298658315565	1	80	NA	rectum	NA	nationwide children's hospital	ea60de94-755a-49ed-a549-288040de41b9	NA	NA	NA	tcga-ag-a011-f38509	1fb047ef-e293-40b1-ba39-edb3780dcba0	canonical	no	NA	1	COADREAD	NA	2016-01-28	21	16	-29463	NA	0	0	1126	NA	NA	NA	d20c7bf2-e87c-46e1-acae-747d277e0476	scheduled follow-up submission	complete remission/response	male	NA	rectal adenocarcinoma	no	no	c20	8140/3	c20.9	yes	no	NA	NA	no
318	TCGA-AG-A014	9.37701548219	3.13622420427	NA	-1	86	NA	rectum	NA	nationwide children's hospital	2435ee12-548e-4463-8ec5-984451d29501	NA	NA	NA	NA	NA	canonical	no	NA	NA	COADREAD	NA	2016-01-28	21	15	-31718	NA	0	0	485	NA	NA	NA	5d8af988-4165-4e9c-a287-8b16ad6f0264	NA	NA	male	NA	rectal adenocarcinoma	no	no	c20	8140/3	c20.9	yes	no	NA	NA	no
319	TCGA-AG-A015	6.07586631207	3.05032755356	NA	-1	64	NA	rectum	NA	nationwide children's hospital	16505ca7-bc14-4847-8dff-5d54834ba579	NA	NA	NA	tcga-ag-a015-f38511	929b4674-d970-476f-9968-d98282fc031b	canonical	no	NA	NA	COADREAD	NA	2016-01-28	21	16	-23496	NA	0	0	1096	NA	NA	NA	0f309fe3-ff74-47e0-9aaa-99c1b13515e7	scheduled follow-up submission	complete remission/response	female	NA	rectal adenocarcinoma	yes	no	c20	8140/3	c20.9	yes	no	NA	NA	no
320	TCGA-AG-A016	3.98295707918	3.4975229528	3.17560443812	-1	55	NA	rectum	NA	nationwide children's hospital	f73015b8-8755-485a-8463-54e29fc29179	NA	NA	NA	tcga-ag-a016-f38512	2e9ca8a0-0b0b-4b40-88f8-ae3d2b4010fd	canonical	no	NA	NA	COADREAD	NA	2016-01-28	21	16	-20178	NA	0	0	276	NA	NA	NA	2b51d73d-1172-4fa9-b025-5b9ddd1cfd1e	scheduled follow-up submission	progressive disease	male	NA	rectal adenocarcinoma	no	no	c20	8140/3	c20.9	yes	no	NA	NA	no
321	TCGA-AG-A01J	7.61938733181	4.37146128573	NA	-1	59	NA	rectum	NA	nationwide children's hospital	620cf8c9-49c3-42bf-897a-a32964b264b4	NA	NA	NA	NA	NA	canonical	no	NA	1	COADREAD	NA	2016-01-28	21	15	-21581	NA	0	0	31	NA	NA	NA	46ed6c2c-e8a7-4974-8bc8-06de7f7577f8	NA	NA	female	NA	rectal adenocarcinoma	no	no	c20	8140/3	c20.9	yes	no	NA	NA	no
322	TCGA-AG-A01L	5.52460596397	4.21794413089	-0.0300298988407	-1	58	NA	rectum	NA	nationwide children's hospital	c3ef001c-d4c1-4efc-8d31-a07884d41394	NA	NA	NA	NA	NA	canonical	no	NA	NA	COADREAD	NA	2016-01-28	21	13	-21369	NA	0	0	0	NA	NA	NA	1d42fc9e-1b17-48f8-b9b8-a40f5bcdd492	NA	NA	male	NA	rectal adenocarcinoma	no	no	c20	8140/3	c20.9	yes	no	NA	NA	no
323	TCGA-AG-A01N	3.97994301491	4.62379664462	-0.0200478420483	1	68	NA	rectum	NA	nationwide children's hospital	163bf8aa-30b2-4282-b9e8-41e7f0d00b4a	NA	NA	NA	tcga-ag-a01n-f38513	5d5d2321-ac02-49d8-90c1-de6da5b80533	canonical	no	NA	NA	COADREAD	NA	2016-01-28	21	16	-25049	NA	0	0	943	NA	NA	NA	14bce4e2-9dc1-4ea9-8e36-67e7f342b0cf	scheduled follow-up submission	partial remission/response	female	NA	rectal adenocarcinoma	yes	no	c20	8140/3	c20.9	yes	no	NA	NA	no
324	TCGA-AG-A01W	6.10780292886	3.17491769524	NA	-1	67	NA	rectum	NA	nationwide children's hospital	6b397fbf-37df-4a87-b979-4117642aafd1	case matched methylation control	NA	NA	NA	NA	canonical - plus	no	NA	NA	COADREAD	NA	2016-01-28	21	13	-24745	NA	0	0	0	NA	NA	NA	0be9d566-86c3-42ef-8290-520a5ed7deaa	NA	NA	female	NA	rectal adenocarcinoma	no	no	c20	8140/3	c20.9	yes	no	NA	NA	no
325	TCGA-AG-A01Y	5.11136105742	2.52639438318	NA	-1	49	NA	rectum	NA	nationwide children's hospital	059f4898-3f57-4e6e-888e-b68805a91cfe	case matched methylation control	NA	NA	NA	NA	canonical - plus	no	NA	NA	COADREAD	NA	2016-01-28	21	13	-18112	NA	0	0	0	NA	NA	NA	0f93964c-5ec4-4761-8809-867a62cb9fbe	NA	NA	female	NA	rectal adenocarcinoma	no	no	c20	8140/3	c20.9	yes	no	NA	NA	no
326	TCGA-AG-A020	7.66490517644	2.4949787532	NA	-1	57	NA	rectum	NA	nationwide children's hospital	4333c23f-7392-4d26-9ab4-5cbdf15f8a9e	case matched methylation control	NA	NA	NA	NA	canonical - plus	no	NA	NA	COADREAD	NA	2016-01-28	21	5	-20851	NA	0	0	31	NA	NA	NA	c4d7e21d-d9bb-4382-932b-1a6095923f72	NA	NA	female	NA	rectal mucinous adenocarcinoma	no	no	c20	8480/3	c20.9	yes	no	NA	NA	no
327	TCGA-AG-A023	6.50793414682	4.77675147593	0.132905812012	1	62	NA	rectum	NA	nationwide children's hospital	23973bd3-87f6-4061-86e2-fea9ed2215fa	NA	NA	NA	tcga-ag-a023-f38514	22a4ea99-88e0-4117-9f6a-46bee8b92076	canonical	no	NA	NA	COADREAD	NA	2016-01-28	21	16	-22830	1581	0	0	NA	NA	NA	NA	4e7f33d4-8e4e-41fc-9061-c9897476109e	scheduled follow-up submission	progressive disease	female	NA	rectal adenocarcinoma	no	no	c20	8140/3	c20.9	yes	no	NA	NA	no
328	TCGA-AG-A025	2.25876010748	4.18477221875	NA	-1	62	NA	rectum	NA	nationwide children's hospital	96a108d4-d5e2-4a65-8aa1-326c6fd73342	NA	NA	NA	NA	NA	canonical	no	NA	NA	COADREAD	NA	2016-01-28	21	15	-22952	NA	0	0	1520	NA	NA	NA	d94cf13f-b6bf-4558-9d57-e4e3bdf073c0	NA	NA	female	NA	rectal adenocarcinoma	no	no	c20	8140/3	c20.9	yes	no	NA	NA	no
329	TCGA-AG-A026	6.84355554318	4.07096457371	NA	-1	66	NA	rectum	NA	nationwide children's hospital	91651740-db83-431f-89d7-1543c60d7a96	NA	NA	NA	NA	NA	canonical	no	NA	NA	COADREAD	NA	2016-01-28	21	15	-24413	59	0	0	NA	NA	NA	NA	4c863e08-34bd-459a-a6f3-9822a52c5970	NA	NA	male	NA	rectal adenocarcinoma	no	no	c20	8140/3	c20.9	yes	no	NA	NA	no
330	TCGA-AG-A02G	6.50965625911	3.09462456538	NA	-1	66	NA	rectum	NA	nationwide children's hospital	10fd5af3-ac3d-44b9-a46a-55da28b70752	NA	NA	NA	tcga-ag-a02g-f38515	76e8c5e1-6ac3-4633-91b8-5de5ea85a1a2	canonical	no	NA	NA	COADREAD	NA	2016-01-28	21	16	-24259	1185	0	0	NA	NA	NA	NA	887760e6-46b3-498b-80b8-c5070db997f0	scheduled follow-up submission	partial remission/response	male	NA	rectal adenocarcinoma	no	no	c20	8140/3	c20.9	yes	no	NA	NA	no
331	TCGA-AG-A02N	9.70216315974	2.53826499413	3.21633069024	-1	67	NA	rectum	NA	nationwide children's hospital	75ea3a2d-6975-439c-b8c0-0473d142be34	case matched methylation control	NA	NA	NA	NA	canonical - plus	no	NA	NA	COADREAD	NA	2016-01-28	21	13	-24687	NA	0	0	1885	NA	NA	NA	ae363d8c-4bff-4cee-a9ea-453366be8d55	NA	NA	male	NA	rectal adenocarcinoma	no	no	c20	8140/3	c20.9	yes	no	NA	NA	no
332	TCGA-AG-A02X	NA	3.71997194207	NA	-1	77	NA	rectum	NA	nationwide children's hospital	60e51b7f-5c18-489d-977e-678240c633b5	NA	NA	NA	NA	NA	canonical	no	NA	NA	COADREAD	NA	2016-01-28	21	15	-28399	NA	0	0	1247	NA	NA	NA	a4218dd3-1c9a-4f38-a3da-eb7fcf26c4a1	NA	NA	male	NA	rectal adenocarcinoma	no	no	c20	8140/3	c20.9	yes	no	NA	NA	no
333	TCGA-AG-A032	7.58043571317	4.77307852981	1.77306797705	1	68	NA	rectum	NA	nationwide children's hospital	ce66b50d-7124-417c-82f2-8933232708d7	NA	NA	NA	tcga-ag-a032-f38516	bdfae041-b1b1-4165-9e13-7decd1f78d56	canonical	no	NA	NA	COADREAD	NA	2016-01-28	21	16	-24865	NA	0	0	1157	NA	NA	NA	bbd12769-e04e-4bfe-a8b3-ca20e1e3ef05	scheduled follow-up submission	partial remission/response	male	NA	rectal adenocarcinoma	no	no	c20	8140/3	c20.9	yes	no	NA	NA	no
334	TCGA-AG-A036	4.44084591824	4.92626989852	NA	1	71	NA	rectum	NA	nationwide children's hospital	9e496b59-e5ad-4224-a3a0-ea2ac06626eb	case matched methylation control	NA	NA	tcga-ag-a036-f38517	056c033f-17db-419c-ac3a-3a1db7f3971a	canonical - plus	no	NA	1	COADREAD	NA	2016-01-28	21	16	-26206	NA	0	0	3562	NA	NA	NA	e52dce97-f02b-42e4-90c8-b06fbda4a23b	scheduled follow-up submission	complete remission/response	male	NA	rectal adenocarcinoma	no	no	c20	8140/3	c20.9	yes	no	NA	NA	no
335	TCGA-AH-6544	9.22904854159	1.51939093452	0.519340607656	-1	60	NA	rectosigmoid junction	NA	nationwide children's hospital	0c8d2908-11d0-42a0-83d5-4fb35f02d8d5	NA	NA	NA	tcga-ah-6544-f58961	a7cc21f2-5d55-42f0-8c9e-55e9bd5b1b48	canonical	no	NA	6	COADREAD	NA	2016-01-28	21	29	-21977	NA	0	0	1173	NA	NA	NA	984fefca-ee77-4fdf-b63f-ea7d54143da5	scheduled follow-up submission	stable disease	male	177.8	rectal adenocarcinoma	yes	no	c19	8140/3	c19.9	yes	yes	12	yes	no
336	TCGA-AH-6547	3.50066185503	5.24388610861	0.977096712497	1	79	NA	rectosigmoid junction	NA	nationwide children's hospital	17ecdc87-10cf-4bc3-b680-5fc8a57bd39e	case matched methylation control	NA	NA	tcga-ah-6547-f42779	1b86c4db-b760-410e-8de8-ad7e62873cc9	canonical - plus	no	NA	22	COADREAD	yes	2016-01-28	21	30	-29030	76	0	0	NA	NA	NA	NA	06337c55-def3-4a6a-ad5f-6945d6ebe629	scheduled follow-up submission	complete remission/response	female	NA	rectal adenocarcinoma	yes	no	c19	8140/3	c19.9	yes	no	NA	NA	no
337	TCGA-AH-6549	4.709660086	4.50185947188	6.51198188573	1	66	NA	rectum	NA	nationwide children's hospital	094861a5-ff22-4163-b564-0da6fb79647f	NA	NA	NA	tcga-ah-6549-f43206	5bb1a23a-31fc-4468-b638-937e583e37e9	canonical	NA	NA	10	COADREAD	yes	2016-01-28	21	15	-24337	NA	0	0	532	NA	NA	NA	98956d44-1574-4ff1-b13f-8c8c223145eb	scheduled follow-up submission	complete remission/response	male	NA	rectal adenocarcinoma	yes	no	c20	8140/3	c20.9	yes	NA	NA	NA	NA
338	TCGA-AH-6643	6.61736901705	3.82295443645	NA	-1	50	NA	rectosigmoid junction	NA	nationwide children's hospital	45248734-e462-42d0-b81e-346b75c74b51	case matched expression control	case matched methylation control	NA	tcga-ah-6643-f57833	e55fef42-0380-4c61-b1de-b0916442927f	canonical - plus	no	NA	4	COADREAD	no	2016-01-28	21	27	-18273	1314	0	0	NA	NA	NA	NA	503cbd43-0af4-438d-8598-141a2f438e00	scheduled follow-up submission	progressive disease	male	180.5	rectal adenocarcinoma	no	no	c19	8140/3	c19.9	yes	no	NA	NA	no
339	TCGA-AH-6644	6.74036364447	5.20309933386	4.43050607675	1	73	NA	rectosigmoid junction	NA	nationwide children's hospital	f2ceee47-1adc-4f75-b9fa-3c2c4b5879b1	NA	NA	NA	tcga-ah-6644-f42780	05d8e4bd-4800-4f9f-8b8e-3a8692f6fd26	canonical	NA	NA	30	COADREAD	no	2016-01-28	21	30	-26892	NA	0	0	838	NA	NA	NA	29cbef10-63c5-421c-9626-3ae85d1c4396	scheduled follow-up submission	complete remission/response	male	NA	rectal adenocarcinoma	yes	no	c19	8140/3	c19.9	yes	NA	NA	NA	NA
340	TCGA-AH-6897	2.03611645322	3.75230972276	NA	-1	48	NA	rectosigmoid junction	NA	nationwide children's hospital	c6fb0d99-0af4-489c-806f-efdf5ba125d6	NA	NA	NA	tcga-ah-6897-f45570	a1d2e669-7af0-442d-92cb-4040f8619c46	canonical	NA	NA	30	COADREAD	no	2016-01-28	21	17	-17536	NA	0	0	804	NA	NA	not hispanic or latino	d315bed3-f799-4396-a7d6-0c73634049ad	scheduled follow-up submission	complete remission/response	male	180.5	rectal adenocarcinoma	no	no	c19	8140/3	c19.9	yes	NA	NA	NA	no
341	TCGA-AH-6903	5.82110556443	3.39179521007	0.932363591435	-1	46	NA	rectosigmoid junction	NA	nationwide children's hospital	630f3233-a6a0-4656-ab7b-5be7af21810f	NA	NA	NA	tcga-ah-6903-f45564	f7def277-33cb-4d2a-8ebc-a4bd9699894b	canonical	no	NA	45	COADREAD	no	2016-01-28	21	17	-17030	NA	0	0	592	NA	NA	not hispanic or latino	a8d1e91d-3543-40a2-8957-e75c36a8b60e	scheduled follow-up submission	complete remission/response	male	183	rectal mucinous adenocarcinoma	no	no	c19	8480/3	c19.9	yes	no	NA	NA	no
342	TCGA-AM-5820	5.53439160109	4.16624143054	-1.2601518973	-1	59	NA	sigmoid colon	NA	nationwide children's hospital	49e023be-b94e-4769-b85d-4830c80be9bd	NA	NA	NA	tcga-am-5820-f68939	dbde9f25-9f07-4909-9abd-d9a05a0a7972	canonical	no	NA	NA	COADREAD	no	2016-01-28	21	24	-21902	NA	0	0	14	NA	NA	not hispanic or latino	8ce09d72-e07e-4160-80f2-d09a5d68ee1f	scheduled follow-up submission	NA	female	164	colon adenocarcinoma	no	no	c18.9	8140/3	c18.9	yes	no	NA	NA	no
343	TCGA-AM-5821	0.0757379823941	1.88307334845	-0.924398915176	-1	68	NA	sigmoid colon	NA	nationwide children's hospital	cd3c555a-484d-434a-8b5b-ea0923fee88a	NA	NA	NA	tcga-am-5821-f68940	e2f32bb9-25c6-4409-9abb-84ee6ad29138	canonical	no	NA	NA	COADREAD	NA	2016-01-28	21	24	-24903	NA	0	0	28	NA	NA	not hispanic or latino	c5289155-4a11-4bca-b408-47d4c8f90878	scheduled follow-up submission	NA	female	148	colon adenocarcinoma	yes	no	c18.7	8140/3	c18.7	yes	no	NA	NA	no
344	TCGA-AU-3779	5.3638018554	5.38194780069	NA	1	80	NA	rectosigmoid junction	NA	nationwide children's hospital	403fc528-0cd9-438f-adf5-73ea1a84ff92	NA	NA	NA	tcga-au-3779-f43364	add6727d-e925-44b7-a783-a73b0de32940	canonical	no	NA	35	COADREAD	no	2016-01-28	21	20	-29460	NA	0	0	441	NA	NA	not hispanic or latino	b77aa8d6-f69a-4981-8224-17b47d301d58	scheduled follow-up submission	NA	female	157	colon adenocarcinoma	yes	no	c18.7	8140/3	c18.7	yes	no	NA	NA	no
345	TCGA-AU-6004	3.66468762481	3.50713497167	-0.193304746468	-1	69	NA	cecum	NA	nationwide children's hospital	80a1f948-ed76-4489-80da-c3b18c3c7552	NA	NA	NA	tcga-au-6004-f13413	8fde2ab2-7281-4311-8727-4120b80da989	canonical	no	NA	90	COADREAD	no	2016-01-28	21	14	-25259	NA	0	0	824	NA	NA	not hispanic or latino	6a6b5cdf-c365-4e37-9ab0-0794a67405c8	NA	NA	female	160	colon adenocarcinoma	yes	no	c18.0	8140/3	c18.0	yes	no	NA	NA	NA
346	TCGA-AY-4070	7.43896313646	4.95853183608	2.32624970084	1	50	NA	cecum	NA	nationwide children's hospital	0f2024b0-c47a-4a4d-8d9d-d121eccb8dc2	NA	NA	NA	tcga-ay-4070-f3531	f27453aa-abaa-4a40-8c16-d2ccf73dff51	canonical	no	NA	NA	COADREAD	no	2016-01-28	21	18	-18621	496	0	0	NA	NA	NA	not hispanic or latino	211e452d-4775-48f5-9f9d-434827170be8	NA	NA	female	160	colon adenocarcinoma	no	no	c18.2	8140/3	c18.2	yes	yes	NA	no	no
347	TCGA-AY-4071	0.0514417113826	4.69525335136	NA	1	63	NA	NA	NA	nationwide children's hospital	1657f3c0-998b-4ffa-9eaa-c8d6b3be5622	NA	NA	NA	tcga-ay-4071-f10086	4fb84d41-5c59-47e8-a4a2-025ed838701f	canonical	no	NA	NA	COADREAD	yes	2016-01-28	21	7	-23320	29	0	0	NA	NA	NA	not hispanic or latino	4157c706-9d83-47af-8eca-a679b65db091	NA	NA	female	NA	NA	yes	no	c18.7	8140/3	c18.7	yes	no	NA	NA	no
348	TCGA-AY-5543	6.06683618387	4.18100711022	3.04977015182	-1	65	NA	ascending colon	NA	nationwide children's hospital	16ae91fa-1eb6-49ef-a97b-fc65fcd49715	NA	NA	NA	tcga-ay-5543-f44844	7a7871d8-e0ed-49dc-9584-9a7349c97c62	canonical	no	NA	NA	COADREAD	no	2016-01-28	21	27	-23870	NA	0	0	1004	NA	NA	not hispanic or latino	c51b58a9-b257-44b9-87ca-7e99148707b9	scheduled follow-up submission	complete remission/response	female	NA	colon adenocarcinoma	no	no	c18.2	8140/3	c18.2	yes	no	NA	NA	NA
349	TCGA-AY-6196	1.26363540357	6.77140627279	0.263635403568	1	47	NA	cecum	NA	nationwide children's hospital	e17ef85a-a953-4602-b64e-6f67e7b30438	NA	NA	NA	tcga-ay-6196-f34042	de345545-9075-4130-a202-da75035f17ac	canonical	no	NA	NA	COADREAD	no	2016-01-28	21	26	-17311	NA	0	0	6	NA	NA	not hispanic or latino	f82836b0-d718-4878-93ac-6ddca8a6b7ac	scheduled follow-up submission	complete remission/response	male	NA	colon mucinous adenocarcinoma	no	no	c18.2	8480/3	c18.2	yes	no	NA	NA	yes
350	TCGA-AY-6197	5.33893065985	4.16901100512	1.87950973462	-1	60	NA	cecum	NA	nationwide children's hospital	10adc83c-f253-4e4b-81d4-d68ac921a842	NA	NA	NA	tcga-ay-6197-f50663	6c6331b2-469a-4dac-8bd9-c1c8edbd000e	canonical	no	NA	NA	COADREAD	no	2016-01-28	21	28	-21957	NA	0	0	652	NA	NA	not hispanic or latino	a8cefc5b-4fc5-44f8-ba83-eb0d4318167c	scheduled follow-up submission	complete remission/response	male	NA	colon adenocarcinoma	no	no	c18.2	8140/3	c18.2	yes	no	NA	NA	yes
351	TCGA-AY-6386	4.85517247008	3.53323939068	-1.16715048311	-1	66	NA	cecum	NA	nationwide children's hospital	29a417db-0fc0-437b-861f-fb0e1df2a08b	NA	NA	NA	tcga-ay-6386-f33452	7f82e1b5-5e20-45e6-a215-670fe9b042fd	canonical	no	NA	NA	COADREAD	yes	2016-01-28	21	3	-24453	NA	0	0	542	NA	NA	not hispanic or latino	e1bf7c87-af68-4ab8-a0b7-04019e05cfdf	scheduled follow-up submission	complete remission/response	female	153	colon adenocarcinoma	no	no	c18.0	8140/3	c18.0	yes	no	NA	NA	no
352	TCGA-AY-A54L	6.11116488908	3.46287685434	1.08433644572	-1	74	NA	transverse colon	NA	nationwide children's hospital	00f336da-8215-4f80-907d-0252839a095f	NA	NA	NA	tcga-ay-a54l-f55757	147e0da1-63d4-426f-a6f1-871537c1a230	canonical	NA	NA	NA	COADREAD	no	2016-01-28	21	14	-27074	NA	0	0	525	NA	NA	NA	7702bc85-703d-462f-8812-7a9266956e9f	scheduled follow-up submission	partial remission/response	female	172	colon adenocarcinoma	no	no	c18.3	8140/3	c18.3	yes	NA	NA	NA	yes
353	TCGA-AY-A69D	3.20692448459	3.31384080451	-0.493499609566	-1	55	NA	transverse colon	NA	nationwide children's hospital	a0841215-42a2-496b-8e4b-677c49b95d0a	NA	NA	NA	tcga-ay-a69d-f59400	442544bb-0f7a-43e1-8e08-80d969458c49	canonical	no	NA	NA	COADREAD	no	2016-01-28	21	12	-20299	NA	0	0	543	NA	NA	not hispanic or latino	0e15d0ae-4d6a-4a3e-b97a-25c53aff6a09	scheduled follow-up submission	complete remission/response	female	165	colon adenocarcinoma	no	no	c18.4	8140/3	c18.4	yes	no	NA	NA	yes
354	TCGA-AY-A71X	6.48456513926	3.3208167918	4.37526885376	-1	54	NA	cecum	NA	nationwide children's hospital	60eaf5e9-e353-4b16-99ff-18ac3c331139	NA	NA	NA	tcga-ay-a71x-f68764	517de6a6-b4fc-4a0a-81f7-1afdd582ff8c	canonical	no	NA	NA	COADREAD	yes	2016-01-28	21	15	-19904	NA	0	0	588	NA	NA	not hispanic or latino	1ee0bd7c-12c5-4733-ac80-baed29fc6fef	scheduled follow-up submission	complete remission/response	female	164	colon adenocarcinoma	no	no	c18.0	8140/3	c18.0	yes	no	NA	NA	yes
355	TCGA-AY-A8YK	5.23325152687	3.93779634069	-1.10656012268	-1	44	NA	sigmoid colon	NA	nationwide children's hospital	7fb16e5a-3191-4674-8732-3f4e5090cba7	NA	NA	NA	tcga-ay-a8yk-f70633	35ff010c-c88e-44bf-abfc-f936c4474116	canonical	no	NA	NA	COADREAD	no	2016-01-28	21	26	-16140	NA	0	0	573	NA	NA	not hispanic or latino	1168dab2-b6bd-4fca-8103-61b0bc429939	scheduled follow-up submission	complete remission/response	male	185	colon adenocarcinoma	no	no	c18.7	8140/3	c18.7	yes	no	NA	NA	yes
356	TCGA-AZ-4308	4.73548426815	7.66440390526	NA	1	47	NA	sigmoid colon	NA	nationwide children's hospital	4caec404-5fb1-4c27-9ba3-9cf6cccfc55f	NA	NA	NA	tcga-az-4308-f71198	b51acb0f-a0b5-416a-ac7e-d15373ef6b6b	canonical	NA	NA	1	COADREAD	NA	2016-01-28	21	22	-17321	NA	0	0	3324	NA	NA	not hispanic or latino	73380e28-404c-4a4a-9020-b703b2332700	scheduled follow-up submission	complete remission/response	female	NA	colon adenocarcinoma	NA	no	c18.7	8140/3	c18.7	yes	NA	NA	NA	yes
357	TCGA-AZ-4313	9.0304778908	3.31166295397	1.24129106193	-1	51	NA	descending colon	NA	nationwide children's hospital	0c0ddae4-4d0d-408c-b59e-067f24b37ac1	NA	NA	NA	tcga-az-4313-f71199	dcac74cd-5d81-4ea2-afa4-08de59a6b8f4	canonical	NA	NA	12	COADREAD	NA	2016-01-28	21	22	-18765	NA	0	0	2310	NA	NA	not hispanic or latino	13a6ad99-f0d4-42b5-84e7-e501d281c3db	scheduled follow-up submission	complete remission/response	female	NA	colon adenocarcinoma	NA	no	c18.6	8140/3	c18.6	yes	NA	NA	NA	NA
358	TCGA-AZ-4315	-0.178044935299	3.62927501078	NA	-1	61	NA	cecum	NA	nationwide children's hospital	3468cc87-3221-42e4-b70c-411407dde596	NA	NA	NA	tcga-az-4315-f19854	d385c440-824e-4c54-b439-999e2a62ffed	canonical	NA	NA	5	COADREAD	NA	2016-01-28	21	29	-22340	NA	0	0	1776	NA	NA	not hispanic or latino	3f39ff4a-b01c-48e3-93b3-cb468a6ff473	NA	NA	male	NA	colon adenocarcinoma	NA	no	c18.0	8140/3	c18.0	yes	NA	NA	NA	NA
359	TCGA-AZ-4323	7.08738858298	5.19506407144	3.00523828185	1	37	NA	cecum	NA	nationwide children's hospital	0f9a8160-1f2d-436d-b6c3-c888c5e4409a	NA	NA	NA	tcga-az-4323-f19855	d48d2369-d5d1-43a9-bc42-08696d05ce5e	canonical	NA	NA	NA	COADREAD	NA	2016-01-28	21	29	-13755	43	0	0	NA	NA	NA	not hispanic or latino	120f1ad9-89eb-4aee-9356-a15f451648b2	NA	NA	male	NA	colon adenocarcinoma	NA	no	c18.0	8140/3	c18.0	yes	NA	NA	NA	NA
360	TCGA-AZ-4614	6.83767964853	3.70839694691	5.06594706723	-1	71	NA	NA	NA	nationwide children's hospital	02da259f-4112-435c-9119-19fdbdcd6015	NA	NA	NA	tcga-az-4614-f19856	2dfe3fab-275b-44f2-a179-cd71f09078c1	canonical	NA	NA	NA	COADREAD	NA	2016-01-28	21	30	-26267	172	0	0	NA	NA	NA	not hispanic or latino	becdb8f2-1cce-4f2d-b6cc-e1b7a5420703	NA	NA	female	NA	colon adenocarcinoma	NA	no	c18.0	8140/3	c18.0	yes	NA	NA	NA	NA
361	TCGA-AZ-4615	4.77204399167	4.23599505154	1.72141640999	-1	84	NA	NA	NA	nationwide children's hospital	97c1e881-fd4d-4720-bacf-3ce9a1cfdb5d	NA	NA	NA	tcga-az-4615-f19857	c0630af6-c2eb-4c0b-8452-cbb1963a40ee	canonical	NA	NA	50	COADREAD	NA	2016-01-28	21	30	-30908	NA	0	0	1002	NA	NA	not hispanic or latino	70c5f8f5-ad9d-4de2-9ff9-59cafda28b0e	NA	NA	male	170	colon adenocarcinoma	NA	no	c18.0	8140/3	c18.0	yes	yes	NA	no	NA
362	TCGA-AZ-4616	6.26174517267	3.85293768208	3.99495980709	-1	82	NA	cecum	NA	nationwide children's hospital	404eb889-6874-4081-92a6-07254755ec9a	NA	NA	NA	tcga-az-4616-f19858	7c0436fc-b486-4981-a45d-a209f91e7e77	canonical	NA	NA	NA	COADREAD	NA	2016-01-28	21	30	-30043	156	0	0	NA	NA	NA	not hispanic or latino	33eda43a-0c65-4ef7-b0b6-617216b975ac	NA	NA	female	NA	colon adenocarcinoma	NA	no	c18.0	8140/3	c18.0	yes	NA	NA	NA	NA
363	TCGA-AZ-4681	7.0750137752	3.49005662446	1.16812852958	-1	79	NA	ascending colon	NA	nationwide children's hospital	2f2beb15-1035-48c5-a78a-7e4f34aab688	NA	NA	NA	tcga-az-4681-f71196	d1828983-e241-4edb-ab00-1a269dd43730	canonical	NA	NA	NA	COADREAD	yes	2016-01-28	21	22	-28906	NA	0	0	3247	NA	NA	not hispanic or latino	e27828b6-10dd-434a-9491-d7a97fb3740d	scheduled follow-up submission	complete remission/response	female	NA	colon adenocarcinoma	NA	no	c18.2	8140/3	c18.2	yes	NA	NA	NA	NA
364	TCGA-AZ-4682	6.62497379447	4.79954843876	-1.28806464302	1	61	NA	sigmoid colon	NA	nationwide children's hospital	17e36317-afdf-428e-b7cd-3b0946acf260	NA	NA	NA	tcga-az-4682-f19860	0362c34c-8577-47bf-b8c3-03677d2ee7c0	canonical	NA	NA	NA	COADREAD	NA	2016-01-28	21	30	-22409	680	0	0	NA	NA	NA	not hispanic or latino	a70509ea-e04f-4fc9-8f7f-dc7acaa0c101	NA	NA	male	NA	colon adenocarcinoma	NA	no	c19	8140/3	c19.9	yes	NA	NA	NA	NA
365	TCGA-AZ-4684	8.71519944194	3.44923120067	NA	-1	49	NA	NA	NA	nationwide children's hospital	30cb0ce2-67a0-4fa8-b3d8-582db95ccfd0	NA	NA	NA	tcga-az-4684-f19861	6fd93547-1428-44dd-a46a-42c1afdb9de0	canonical	NA	NA	34	COADREAD	NA	2016-01-28	21	30	-18252	NA	0	0	1977	NA	NA	not hispanic or latino	78d5ba46-2a3a-4100-92ca-131feee33a62	NA	NA	male	NA	colon adenocarcinoma	NA	no	c19	8140/3	c19.9	yes	NA	NA	NA	NA
366	TCGA-AZ-5403	8.52311182772	4.61622240858	-1.11185099598	1	43	NA	sigmoid colon	NA	nationwide children's hospital	11c3bac0-1a54-48c5-8e71-b7e95a3b9415	NA	NA	NA	tcga-az-5403-f32209	c08f9325-5b69-41d4-9706-4256f974f1e5	canonical	NA	NA	65	COADREAD	NA	2016-01-28	21	18	-15983	1910	0	0	NA	NA	NA	not hispanic or latino	aba158cb-b56b-4a09-b42d-ed4a832eec3e	scheduled follow-up submission	NA	male	NA	colon adenocarcinoma	NA	no	c18.6	8140/3	c18.6	yes	NA	NA	NA	NA
367	TCGA-AZ-5407	7.79404734718	4.02397385907	0.216610068742	-1	51	NA	cecum	NA	nationwide children's hospital	22ffbc68-47f9-4961-a937-52a139333cb6	NA	NA	NA	tcga-az-5407-f71195	45624377-10e3-431a-a3af-795048d74732	canonical	NA	NA	NA	COADREAD	NA	2016-01-28	21	22	-18820	NA	0	0	2683	NA	NA	not hispanic or latino	877721f7-2f3f-4b19-9de4-6a6a04b34572	scheduled follow-up submission	complete remission/response	female	NA	colon adenocarcinoma	NA	no	c18.0	8140/3	c18.0	yes	NA	NA	NA	yes
368	TCGA-AZ-6598	5.680771613	1.9182717303	NA	-1	77	NA	NA	NA	nationwide children's hospital	3272e251-5711-4ecc-a98e-58cd823bebc5	case matched expression control	case matched methylation control	NA	tcga-az-6598-f34145	f3c4f561-2e93-4c4a-9ed1-26fa330668d6	canonical - plus	NA	NA	NA	COADREAD	NA	2016-01-28	21	31	-28182	1503	0	0	NA	NA	NA	not hispanic or latino	8de7fc0d-c1f6-42be-9070-dca00ecef24a	scheduled follow-up submission	complete remission/response	female	NA	colon adenocarcinoma	NA	no	c18.2	8140/3	c18.2	yes	NA	NA	NA	NA
369	TCGA-AZ-6599	7.05502967054	3.78201009121	-0.972845948496	-1	72	NA	cecum	NA	nationwide children's hospital	8578a4d4-2024-42e6-af04-544b7da8bfff	case matched expression control	case matched methylation control	NA	tcga-az-6599-f34146	ea99c322-2fbc-4a46-b456-b22e30205e6f	canonical - plus	NA	NA	NA	COADREAD	NA	2016-01-28	21	31	-26438	206	0	0	NA	NA	NA	not hispanic or latino	8e0b2543-784e-49e5-82a7-7ea141873a73	scheduled follow-up submission	complete remission/response	male	NA	colon adenocarcinoma	NA	no	c18.0	8140/3	c18.0	yes	NA	NA	NA	NA
370	TCGA-AZ-6600	6.12936957605	4.51793703933	5.12060077385	1	64	NA	hepatic flexure	NA	nationwide children's hospital	91589bfb-777b-4a03-9b9e-d01326e2aead	case matched expression control	case matched methylation control	NA	tcga-az-6600-f34147	98402d27-0304-4ba2-9d6a-521b4d30f699	canonical - plus	NA	NA	NA	COADREAD	NA	2016-01-28	21	31	-23581	368	0	0	NA	NA	NA	not hispanic or latino	bfc6d5d0-8a41-488a-91a9-3a1831076b6f	scheduled follow-up submission	progressive disease	male	NA	colon adenocarcinoma	NA	no	c18.2	8140/3	c18.2	yes	NA	NA	NA	NA
371	TCGA-AZ-6601	7.11705707419	4.56246835242	NA	1	68	NA	sigmoid colon	NA	nationwide children's hospital	5305caf4-533a-4fe4-8d3c-bf725d2c229a	case matched expression control	case matched methylation control	NA	tcga-az-6601-f34152	a281f12a-3018-4200-8c91-6824d8128d05	canonical - plus	NA	NA	NA	COADREAD	NA	2016-01-28	21	31	-25082	3042	0	0	NA	NA	NA	not hispanic or latino	25c5ddfe-690a-4ab9-866f-a75ee10da95d	scheduled follow-up submission	progressive disease	male	162	colon adenocarcinoma	NA	no	c18.7	8140/3	c18.7	yes	NA	NA	NA	NA
372	TCGA-AZ-6603	NA	5.16330147534	-0.451464732862	1	77	NA	sigmoid colon	NA	nationwide children's hospital	c4ec0749-2060-4513-9b2d-9df2fb1ca6ce	case matched expression control	case matched methylation control	NA	tcga-az-6603-f34153	e2ee8ba9-6429-4858-b328-ff367a87cf95	canonical - plus	NA	NA	NA	COADREAD	NA	2016-01-28	21	31	-28424	899	0	0	NA	NA	NA	not hispanic or latino	9977e604-0864-43df-8418-d5c26ea5ddb8	scheduled follow-up submission	complete remission/response	female	NA	colon adenocarcinoma	NA	no	c18.7	8140/3	c18.7	yes	NA	NA	NA	NA
373	TCGA-AZ-6605	3.22502808325	5.82258994992	2.43653499376	1	77	NA	ascending colon	NA	nationwide children's hospital	2c14a9f1-d234-4716-b007-122471c63a96	case matched expression control	case matched methylation control	NA	tcga-az-6605-f34154	58a9c23a-7394-458b-a7eb-75006f85004b	canonical - plus	NA	NA	NA	COADREAD	NA	2016-01-28	21	31	-28485	159	0	0	NA	NA	NA	not hispanic or latino	29ee585c-0b2a-47fb-802d-dd6123e61e62	scheduled follow-up submission	stable disease	male	NA	colon adenocarcinoma	NA	no	c18.2	8140/3	c18.2	yes	NA	NA	NA	NA
374	TCGA-AZ-6606	8.66189101541	4.37797051115	NA	-1	81	NA	cecum	NA	nationwide children's hospital	72c15b9b-55ef-4315-b26b-43671d9a1cb4	case matched methylation control	NA	NA	tcga-az-6606-f34172	4604bf3c-b5b2-45b2-86aa-de805c7d7810	canonical - plus	NA	NA	NA	COADREAD	NA	2016-01-28	21	1	-29704	357	0	0	NA	NA	NA	not hispanic or latino	3cedb467-e07b-4389-9c37-de6529ad9ec3	scheduled follow-up submission	progressive disease	male	NA	colon adenocarcinoma	NA	no	c18.0	8140/3	c18.0	yes	NA	NA	NA	NA
375	TCGA-AZ-6607	8.48288215632	3.50680502426	6.00034710673	-1	69	NA	sigmoid colon	NA	nationwide children's hospital	fd6c5a9b-a072-434e-b468-6d38036b2c1b	case matched methylation control	NA	NA	tcga-az-6607-f34176	03947df6-b8a3-4b22-8555-47da919e0892	canonical - plus	NA	NA	NA	COADREAD	NA	2016-01-28	21	1	-25448	97	0	0	NA	NA	NA	not hispanic or latino	cea7c56e-ff45-46d5-a5d3-74edca94371e	scheduled follow-up submission	progressive disease	male	NA	colon adenocarcinoma	NA	no	c18.7	8140/3	c18.7	yes	NA	NA	NA	NA
376	TCGA-AZ-6608	6.7406415827	2.2921927739	NA	-1	55	NA	sigmoid colon	NA	nationwide children's hospital	a9363118-2586-4509-9f76-86dfbebae2d8	case matched methylation control	NA	NA	tcga-az-6608-f34186	5d17ee3b-fd93-4381-9aa0-a0254630b49c	canonical - plus	NA	NA	NA	COADREAD	NA	2016-01-28	21	1	-20094	59	0	0	NA	NA	NA	not hispanic or latino	f4da8943-5b23-499f-8d1d-b1e3739c28ee	scheduled follow-up submission	progressive disease	female	NA	colon adenocarcinoma	NA	no	c18.7	8140/3	c18.7	yes	NA	NA	NA	NA
377	TCGA-BM-6198	5.69398310351	2.55350796037	0.67906341716	-1	73	NA	rectum	NA	nationwide children's hospital	17337c90-ed4b-41dd-9e80-e462eb0166e5	NA	NA	NA	tcga-bm-6198-f34043	125975c5-0d45-4255-8a2b-d2b4a609aa24	canonical	no	NA	NA	COADREAD	no	2016-01-28	21	26	-26837	NA	0	0	646	NA	NA	not hispanic or latino	839ebf75-5bad-41e1-bbc4-6baa65844ead	scheduled follow-up submission	complete remission/response	male	NA	rectal adenocarcinoma	no	no	c20	8140/3	c20.9	yes	no	NA	NA	no
378	TCGA-CA-5254	7.60522318079	4.53033298117	7.49744391363	1	42	NA	transverse colon	NA	nationwide children's hospital	f84e4a46-3c5b-4be5-baf5-7cc8f68f71f8	NA	NA	NA	tcga-ca-5254-f70897	03e5d120-5dd6-48ce-ad9f-061696cd5a73	canonical	NA	NA	NA	COADREAD	NA	2016-01-28	21	10	-15415	NA	0	0	386	NA	NA	not hispanic or latino	d85da9aa-b26a-46a5-813f-fcc105b14ddb	scheduled follow-up submission	complete remission/response	female	154	colon adenocarcinoma	NA	no	c18.9	8140/3	c18.9	yes	NA	NA	NA	NA
379	TCGA-CA-5255	6.05729213028	2.15039720177	7.33527600653	-1	45	NA	ascending colon	NA	nationwide children's hospital	5b493ac1-bed5-4573-af54-defb0ce9b550	NA	NA	NA	tcga-ca-5255-f70892	69e23c94-26fa-439f-ae54-b6dff5a3e241	canonical	NA	NA	NA	COADREAD	NA	2016-01-28	21	10	-16743	NA	0	0	376	NA	NA	not hispanic or latino	a069d0f3-9afc-4970-b3a8-df6a311579c8	scheduled follow-up submission	complete remission/response	male	172	colon adenocarcinoma	NA	no	c18.9	8140/3	c18.9	yes	NA	NA	NA	NA
380	TCGA-CA-5256	-0.920570684997	4.66447715149	NA	1	54	NA	hepatic flexure	NA	nationwide children's hospital	a89f7d1d-c4fa-4246-a6a5-53034bc4eb16	NA	NA	NA	tcga-ca-5256-f70888	6d49c9b4-a984-49d4-97bd-8e9eb0275b87	canonical	no	NA	NA	COADREAD	NA	2016-01-28	21	10	-19785	NA	0	0	379	NA	NA	NA	beba8c1e-d95b-439f-aab0-42644fa97097	scheduled follow-up submission	complete remission/response	female	160	colon adenocarcinoma	no	no	c18.9	8140/3	c18.9	yes	no	NA	NA	no
381	TCGA-CA-5796	5.63924084718	3.87740071023	5.26072951339	-1	52	NA	ascending colon	NA	nationwide children's hospital	f3858dd9-e88c-41f1-bccd-3a491f562100	NA	NA	NA	tcga-ca-5796-f70882	b0bbac2c-4214-4371-9fd0-97f8ee3e6fed	canonical	NA	NA	NA	COADREAD	NA	2016-01-28	21	10	-19353	NA	0	0	377	NA	NA	not hispanic or latino	56355b2d-88de-4884-8df7-1aa8b9587552	scheduled follow-up submission	complete remission/response	female	NA	colon mucinous adenocarcinoma	NA	no	c18.2	8480/3	c18.2	yes	NA	NA	NA	NA
382	TCGA-CA-5797	5.033436217	4.00027047996	NA	-1	56	NA	sigmoid colon	NA	nationwide children's hospital	c5409ee3-4291-421b-b251-2e38fd13f1b4	NA	NA	NA	tcga-ca-5797-f71898	edc99f6a-0788-4d1b-87e4-810c6b5b4047	canonical	NA	NA	NA	COADREAD	NA	2016-01-28	21	31	-20662	NA	0	0	383	NA	NA	not hispanic or latino	00c36d49-4a42-420a-a156-f0a6e94a57bd	scheduled follow-up submission	complete remission/response	male	NA	colon adenocarcinoma	NA	no	c18.9	8140/3	c18.9	yes	NA	NA	NA	NA
383	TCGA-CA-6715	2.56384147888	3.65130432013	NA	-1	63	NA	sigmoid colon	NA	nationwide children's hospital	a67894c2-2086-4207-a400-67d1a2dd82f4	NA	NA	NA	tcga-ca-6715-f70873	0386ce41-cc4d-4f0d-89fe-56e3e6574dd8	canonical	NA	NA	NA	COADREAD	NA	2016-01-28	21	10	-23075	NA	0	0	383	NA	NA	not hispanic or latino	2c5f79e0-7068-471e-8f2f-84f393c69652	scheduled follow-up submission	complete remission/response	male	158	colon adenocarcinoma	NA	no	c18.7	8260/3	c18.7	yes	NA	NA	NA	NA
384	TCGA-CA-6716	0.763241585659	4.71739676671	NA	1	65	NA	ascending colon	NA	nationwide children's hospital	08294f0f-034a-4bfc-aac9-07d2349bd08b	NA	NA	NA	tcga-ca-6716-f70864	6daf087e-7b22-46b4-b37d-3c0781cd0e07	canonical	NA	NA	NA	COADREAD	NA	2016-01-28	21	10	-23943	NA	0	0	371	NA	NA	not hispanic or latino	1f863b8b-c63a-4fef-886f-3f0e6d548dc3	scheduled follow-up submission	complete remission/response	male	167	colon adenocarcinoma	NA	no	c18.2	8260/3	c18.2	yes	NA	NA	NA	NA
385	TCGA-CA-6717	7.60367826624	4.75568343649	2.6561531033	1	57	NA	ascending colon	NA	nationwide children's hospital	3d0f6c6b-9bdb-49c3-aaf5-1c87e3cc4485	NA	NA	NA	tcga-ca-6717-f70858	4bdf04e5-1d50-46e2-afd6-5d1cc319ca79	canonical	NA	NA	NA	COADREAD	NA	2016-01-28	21	10	-20984	NA	0	0	388	NA	NA	not hispanic or latino	a6675e03-66fa-4fcc-bacc-d4faa4564bff	scheduled follow-up submission	complete remission/response	male	168	colon mucinous adenocarcinoma	NA	no	c18.2	8480/3	c18.2	yes	NA	NA	NA	NA
386	TCGA-CA-6718	0.64837340213	4.17193535819	2.81829840357	-1	46	NA	ascending colon	NA	nationwide children's hospital	650e7caa-f032-4b61-9789-a988cdb3ff7c	NA	NA	NA	tcga-ca-6718-f70854	18a956d9-89a5-4f2d-8f6d-e2c4a08bf25b	canonical	NA	NA	NA	COADREAD	NA	2016-01-28	21	10	-17109	306	0	0	NA	NA	NA	not hispanic or latino	59e8563b-a2d4-47ce-9b4c-6b34c973f961	scheduled follow-up submission	progressive disease	male	168	colon adenocarcinoma	NA	no	c18.9	8140/3	c18.9	yes	NA	NA	NA	NA
387	TCGA-CA-6719	4.06089476135	5.39876762979	NA	1	77	NA	descending colon	NA	nationwide children's hospital	054246da-e23c-47f3-814b-308d2715ecd4	NA	NA	NA	tcga-ca-6719-f70853	f82dddbd-3e83-4d29-96e3-fa35360e29e1	canonical	NA	NA	NA	COADREAD	NA	2016-01-28	21	10	-28343	NA	0	0	435	NA	NA	not hispanic or latino	73ea4fb8-e6fa-4c7a-95d0-8fff65ff8186	scheduled follow-up submission	progressive disease	male	172	colon adenocarcinoma	NA	no	c18.6	8140/3	c18.6	yes	NA	NA	NA	NA
388	TCGA-CI-6619	8.14407390949	4.94079162634	1.01478375263	1	41	NA	rectum	NA	nationwide children's hospital	c6a56ce3-f434-4ca3-8552-3bc1dad26fc3	NA	NA	NA	tcga-ci-6619-f69600	9d955ed0-3230-4e13-a370-2f4c06b5b2d9	canonical	NA	NA	NA	COADREAD	NA	2016-01-28	21	14	-15322	NA	0	0	184	NA	NA	not hispanic or latino	ff1baf0b-5aa4-498c-880a-b4607a16e09b	scheduled follow-up submission	NA	male	NA	rectal adenocarcinoma	NA	no	c20	8140/3	c20.9	yes	NA	NA	NA	NA
389	TCGA-CI-6620	5.20253526391	4.67031350195	1.64795914541	1	41	NA	rectum	NA	nationwide children's hospital	7f1b3b80-4bc5-4a39-b25a-8722fa27607f	NA	NA	NA	tcga-ci-6620-f69554	0513d499-31f9-4fc8-bfa0-28d6038fa2dc	canonical	NA	NA	NA	COADREAD	NA	2016-01-28	21	13	-15322	NA	0	0	1009	NA	NA	not hispanic or latino	4d9c3909-89d7-4818-9f71-fa37d2b6b60a	scheduled follow-up submission	progressive disease	female	NA	rectal adenocarcinoma	NA	yes	c20	8140/3	c20.9	yes	NA	NA	NA	NA
390	TCGA-CI-6621	5.82853003708	5.06799573284	1.82855034657	1	63	NA	rectum	NA	nationwide children's hospital	856c8624-5538-4d5c-94dc-5b377a8eb0e2	NA	NA	NA	tcga-ci-6621-f69555	953d756d-aff0-4fbe-bf41-2ad8f944e27b	canonical	NA	NA	NA	COADREAD	NA	2016-01-28	21	13	-23240	NA	0	0	419	NA	NA	not hispanic or latino	518445e7-cfa6-4150-be2c-2d28b3f934dd	scheduled follow-up submission	NA	male	NA	rectal adenocarcinoma	NA	no	c20	8140/3	c20.9	yes	NA	NA	NA	NA
391	TCGA-CI-6622	5.25367921983	3.51670858371	-1.23820412849	-1	74	NA	rectum	NA	nationwide children's hospital	a8427b42-2e51-4903-9d15-53ab21ce9593	NA	NA	NA	tcga-ci-6622-f69592	2c2e61f1-9f41-4d75-93c7-45e441a38817	canonical	NA	NA	NA	COADREAD	NA	2016-01-28	21	14	-27336	NA	0	0	1362	NA	NA	not hispanic or latino	1a8a1162-5013-494a-9cd2-f3ee4bdd7a43	scheduled follow-up submission	NA	male	NA	rectal adenocarcinoma	NA	no	c20	8140/3	c20.9	yes	NA	NA	NA	NA
392	TCGA-CI-6623	6.89478381714	2.66809642635	NA	-1	44	NA	rectum	NA	nationwide children's hospital	4376880d-f02c-4d6a-a119-a865d96637c4	NA	NA	NA	tcga-ci-6623-f69598	20b550ed-d0cf-403d-bc5d-aeb7b98aad72	canonical	NA	NA	NA	COADREAD	NA	2016-01-28	21	14	-16177	NA	0	0	1443	NA	NA	not hispanic or latino	6a7d2dc8-a32c-490f-9021-dd6184cc4cf6	scheduled follow-up submission	NA	male	NA	rectal adenocarcinoma	NA	no	c20	8140/3	c20.9	yes	NA	NA	NA	NA
393	TCGA-CI-6624	4.4058698615	4.13023076232	2.20423463918	-1	53	NA	rectosigmoid junction	NA	nationwide children's hospital	ac07e8fd-d761-4d23-885d-009c33946fc6	NA	NA	NA	tcga-ci-6624-f69599	62f4b30e-b9f2-43dd-a3b0-2706a54c4a74	canonical	NA	NA	NA	COADREAD	NA	2016-01-28	21	14	-19419	NA	0	0	1466	NA	NA	not hispanic or latino	87d7cd4d-9eda-410c-860d-c43a1164b6b2	scheduled follow-up submission	NA	female	NA	rectal adenocarcinoma	NA	no	c20	8140/3	c20.9	yes	NA	NA	NA	NA
394	TCGA-CK-4947	6.49226019949	4.40140519854	0.342554745477	-1	46	NA	sigmoid colon	NA	nationwide children's hospital	a44f0557-55d6-4832-9b87-bcf27fcf3e60	NA	NA	NA	tcga-ck-4947-f71702	05ba871b-3e46-4035-8344-cc87c12d4e8a	canonical	no	NA	NA	COADREAD	no	2016-01-28	21	30	-16980	NA	0	0	534	NA	NA	not hispanic or latino	593a9cbb-1027-44c7-b94d-60e219cfb35c	scheduled follow-up submission	NA	female	NA	colon adenocarcinoma	no	no	c18.7	8140/3	c18.7	yes	no	NA	NA	NA
395	TCGA-CK-4948	9.33624232047	3.56585303658	3.03978763608	-1	45	NA	sigmoid colon	NA	nationwide children's hospital	1ff2b106-e770-4de3-bbb0-f14bfbb6bbc3	NA	NA	NA	tcga-ck-4948-f71703	cae05703-fdd2-4cff-bbcb-e899e79f66a9	canonical	no	NA	1	COADREAD	no	2016-01-28	21	30	-16736	NA	0	0	4502	NA	NA	not hispanic or latino	1617b16c-9fb7-4826-9e37-77409d174774	scheduled follow-up submission	complete remission/response	female	NA	colon adenocarcinoma	no	no	c18.7	8140/3	c18.7	yes	no	NA	NA	no
396	TCGA-CK-4950	3.17683337078	4.06580493	1.00690836934	-1	68	NA	cecum	NA	nationwide children's hospital	fb45f835-133a-463e-966c-7517df55600a	NA	NA	NA	tcga-ck-4950-f71704	e729867c-deb0-443f-bf0d-245e5ba166bf	canonical	no	NA	25	COADREAD	no	2016-01-28	21	30	-24944	NA	0	0	2599	NA	NA	not hispanic or latino	0de02255-7f62-4a6a-b4e6-5260a50bc2c5	scheduled follow-up submission	complete remission/response	female	NA	colon mucinous adenocarcinoma	no	no	c18.0	8480/3	c18.0	yes	no	NA	NA	NA
397	TCGA-CK-4951	6.95548717746	5.07825970641	9.1055248735	1	79	NA	ascending colon	NA	nationwide children's hospital	59f7b5b7-4dee-4356-9da7-be4be826753c	NA	NA	NA	tcga-ck-4951-f9636	a69b950d-1420-422a-8c0a-3ab468e37ffd	canonical	no	NA	72	COADREAD	no	2016-01-28	21	29	-28982	2134	0	0	NA	NA	NA	not hispanic or latino	efed7319-7d37-4a0d-982e-2d4edb819751	NA	NA	female	NA	colon mucinous adenocarcinoma	yes	no	c18.0	8480/3	c18.0	yes	no	NA	NA	NA
398	TCGA-CK-4952	5.28120119498	2.71134071726	-0.288593199554	-1	48	NA	ascending colon	NA	nationwide children's hospital	46d942b0-3641-4f04-9b46-d8571889c9c2	NA	NA	NA	tcga-ck-4952-f71705	09d14d74-8ae5-4c7e-8dad-b9fc8e7bc772	canonical	no	NA	21	COADREAD	no	2016-01-28	21	30	-17826	NA	0	0	475	NA	NA	not hispanic or latino	f2920856-a865-4277-83f5-bba0d48031cb	scheduled follow-up submission	NA	female	NA	colon mucinous adenocarcinoma	no	no	c18.2	8480/3	c18.2	yes	no	NA	NA	no
399	TCGA-CK-5912	7.42757013848	4.85509770057	NA	1	81	NA	cecum	NA	nationwide children's hospital	b7e01786-e62c-4063-b126-0ba0120e4742	NA	NA	NA	tcga-ck-5912-f39300	6b9ac565-5657-47a8-ae67-657a6bd77fa2	canonical	no	NA	140	COADREAD	yes	2016-01-28	21	30	-29938	1493	0	0	NA	NA	NA	not hispanic or latino	28c8e307-66b8-45d1-98f9-8749909b99ad	scheduled follow-up submission	NA	male	NA	colon adenocarcinoma	no	no	c18.2	8140/3	c18.2	yes	no	NA	NA	NA
400	TCGA-CK-5913	6.76208566193	2.75086372322	0.33582622394	-1	58	NA	cecum	NA	nationwide children's hospital	1295834f-a683-48e0-824b-8eb92f558dfd	NA	NA	NA	tcga-ck-5913-f39698	de4032fa-32bb-4738-a068-53a1efb5a0fc	canonical	yes	normal	2	COADREAD	no	2016-01-28	21	30	-21399	NA	0	0	1561	NA	NA	not hispanic or latino	02abc9bf-3d6c-4530-b1f9-226879a79bb2	scheduled follow-up submission	complete remission/response	female	NA	colon adenocarcinoma	no	no	c18.2	8140/3	c18.2	yes	no	NA	NA	yes
401	TCGA-CK-5914	-1.30400618689	4.74046888951	NA	1	81	NA	sigmoid colon	NA	nationwide children's hospital	15cd011d-0e09-4ec6-83ea-fe1f6814cdaa	NA	NA	NA	tcga-ck-5914-f39696	626ca4b2-7afa-488c-bf0d-0ef08f525251	canonical	no	NA	25	COADREAD	no	2016-01-28	21	30	-29586	NA	0	0	669	NA	NA	not hispanic or latino	88918864-423b-4645-9e77-231516dd3f61	scheduled follow-up submission	NA	male	NA	colon adenocarcinoma	no	no	c18.7	8140/3	c18.7	yes	no	NA	NA	NA
402	TCGA-CK-5915	NA	3.28822565684	NA	-1	63	NA	sigmoid colon	NA	nationwide children's hospital	72192a6f-cc55-4180-a9de-67e9f96ba55c	NA	NA	NA	tcga-ck-5915-f39695	f6177cad-6a95-4c97-9576-a851e544a1cc	canonical	no	NA	NA	COADREAD	yes	2016-01-28	21	30	-23040	NA	0	0	0	NA	NA	not hispanic or latino	26386fd6-baed-4cbc-b6f1-ba4db80786cf	scheduled follow-up submission	NA	male	NA	colon adenocarcinoma	yes	no	c18.7	8140/3	c18.7	yes	no	NA	NA	NA
403	TCGA-CK-5916	6.31514231479	3.58131508895	NA	-1	71	NA	cecum	NA	nationwide children's hospital	7b945e75-ad08-41e4-936a-df2f7ba5daba	NA	NA	NA	tcga-ck-5916-f39677	979bc2ce-b529-4a5f-9037-ab91e6c3bc2e	canonical	no	NA	NA	COADREAD	no	2016-01-28	21	29	-26024	643	0	0	NA	NA	NA	not hispanic or latino	aeb1afb9-2348-46ae-b742-91d9d4e6d600	scheduled follow-up submission	progressive disease	female	NA	colon adenocarcinoma	yes	no	c18.2	8140/3	c18.2	yes	no	NA	NA	NA
404	TCGA-CK-6746	8.47693085709	3.11568250941	NA	-1	84	NA	cecum	NA	nationwide children's hospital	93224fa6-468c-442f-bdac-f743ac49a031	NA	NA	NA	tcga-ck-6746-f71708	94a8d6df-0ba6-4d82-b998-1cf1a62042a6	canonical	no	NA	20	COADREAD	no	2016-01-28	21	30	-30957	NA	0	0	-2	NA	NA	not hispanic or latino	e2c2d3e2-3845-4717-825f-6a07339e6be9	scheduled follow-up submission	NA	female	NA	colon adenocarcinoma	no	no	c18.0	8140/3	c18.0	yes	no	NA	NA	yes
405	TCGA-CK-6747	4.59959154649	4.80312368782	-1.44496919882	1	87	NA	cecum	NA	nationwide children's hospital	bdc45550-5757-42a1-a48b-ae482d72e71f	NA	NA	NA	tcga-ck-6747-f71709	10bfc99c-248a-4cb4-ae65-53becdf95843	canonical	no	NA	NA	COADREAD	no	2016-01-28	21	30	-32052	NA	0	0	2523	NA	NA	not hispanic or latino	47df452a-4a03-4287-b8eb-54337136c444	scheduled follow-up submission	complete remission/response	female	NA	colon adenocarcinoma	no	no	c18.0	8140/3	c18.0	yes	no	NA	NA	NA
406	TCGA-CK-6748	3.22461143379	5.02297583633	-1.29902769278	1	45	NA	sigmoid colon	NA	nationwide children's hospital	86519e22-297d-4653-a7f3-1b7bd02f11af	NA	NA	NA	tcga-ck-6748-f71710	db790945-2bcd-4e15-8c7c-d03a2c3dedd1	canonical	no	NA	26	COADREAD	no	2016-01-28	21	30	-16529	NA	0	0	61	NA	NA	not hispanic or latino	82fb4616-01c0-4545-b404-54c51301daa5	scheduled follow-up submission	NA	female	NA	colon mucinous adenocarcinoma	no	no	c18.7	8480/3	c18.7	yes	yes	12	yes	no
407	TCGA-CK-6751	6.44404748127	4.33970750745	NA	-1	88	NA	ascending colon	NA	nationwide children's hospital	1aca78e5-b027-4151-9def-76d42df723ed	NA	NA	NA	tcga-ck-6751-f14758	bd6e9673-e145-4c90-9fd5-3c2a1d9854c4	canonical	no	NA	NA	COADREAD	no	2016-01-28	21	NA	-32354	NA	0	0	3780	NA	NA	not hispanic or latino	3281e5ef-6073-4f6d-87f3-b6de3e652c04	NA	NA	female	NA	colon mucinous adenocarcinoma	no	no	c18.2	8480/3	c18.2	yes	no	NA	NA	NA
408	TCGA-CL-4957	4.44497179206	4.26599940143	NA	-1	79	NA	NA	NA	nationwide children's hospital	336d5c48-8736-4b0a-8c12-4e400e25b1fb	NA	NA	NA	tcga-cl-4957-f68869	bb9d988b-9616-42c9-97ac-77baf4223a9e	canonical	NA	NA	NA	COADREAD	NA	2016-01-28	21	22	-29081	NA	0	0	NA	NA	NA	hispanic or latino	777e8d69-db5e-478d-abe4-375cd9851cbe	scheduled follow-up submission	NA	female	NA	rectal adenocarcinoma	NA	no	c20	8140/3	c20.9	yes	NA	NA	NA	NA
409	TCGA-CL-5917	6.91094967334	3.63594008424	NA	-1	71	NA	rectosigmoid junction	NA	nationwide children's hospital	601dbc31-53e2-42ba-bdbf-9250a66669e1	NA	NA	NA	tcga-cl-5917-f39667	7e32d4af-107f-4efe-ab08-7245987d9e05	canonical	no	NA	30	COADREAD	yes	2016-01-28	21	29	-26084	NA	0	0	2376	NA	NA	not hispanic or latino	4a0272b0-9a85-4580-b294-c5cedd0de17f	scheduled follow-up submission	complete remission/response	female	NA	rectal adenocarcinoma	yes	no	c19	8140/3	c19.9	yes	no	NA	NA	NA
410	TCGA-CL-5918	4.17907307968	4.04156716663	NA	-1	90	NA	rectosigmoid junction	NA	nationwide children's hospital	95d56e23-fbd2-41fb-8bc4-325f3ca5d2bf	NA	NA	NA	tcga-cl-5918-f39671	1f90f52c-dd81-4dd2-8072-19d77606209d	canonical	no	NA	6	COADREAD	no	2016-01-28	21	29	-32873	NA	0	0	218	NA	NA	not hispanic or latino	be6aecb2-4bb4-4052-a27b-3af1c96f3b85	scheduled follow-up submission	complete remission/response	female	NA	rectal adenocarcinoma	no	no	c20	8140/3	c20.9	yes	no	NA	NA	NA
411	TCGA-CM-4743	7.19304528577	4.07141945649	4.56445743535	-1	69	NA	hepatic flexure	NA	nationwide children's hospital	fac10e4b-89a8-4c50-a461-ca8e634b1d3b	NA	NA	NA	tcga-cm-4743-f33815	ba0abbc4-f683-4806-8a25-aa1d16c15892	canonical	no	NA	NA	COADREAD	no	2016-01-28	21	19	-25291	NA	0	0	701	NA	NA	not hispanic or latino	489be8fe-0e80-4c3f-860c-009354ccbc58	scheduled follow-up submission	complete remission/response	male	167	colon adenocarcinoma	no	no	c18.2	8140/3	c18.2	yes	no	NA	NA	no
412	TCGA-CM-4744	5.40986949205	4.08794648733	5.07145378145	-1	69	NA	cecum	NA	nationwide children's hospital	f2fd351c-d391-4189-8065-3391a7a52ab4	NA	NA	NA	tcga-cm-4744-f33813	5b491038-6510-4b8d-9de8-6e521b06dabb	canonical	no	NA	NA	COADREAD	yes	2016-01-28	21	19	-25506	NA	0	0	609	NA	NA	not hispanic or latino	bd8ce0c8-079a-4584-96b6-0255268767eb	scheduled follow-up submission	complete remission/response	male	183	colon adenocarcinoma	yes	no	c18.0	8140/3	c18.0	yes	no	NA	NA	no
413	TCGA-CM-4746	8.96143232986	2.17571620254	1.59072177001	-1	61	NA	sigmoid colon	NA	nationwide children's hospital	39a333b6-f0b0-4668-9540-dca52deaa8f2	NA	NA	NA	tcga-cm-4746-f33814	912c4517-8e94-4579-9cd0-ce56fdcc0560	canonical	no	NA	NA	COADREAD	yes	2016-01-28	21	19	-22403	NA	0	0	1126	NA	NA	not hispanic or latino	39fc9ac3-b544-4cae-b4c3-a2289c42c1f6	scheduled follow-up submission	complete remission/response	male	175	colon adenocarcinoma	yes	no	c18.7	8140/3	c18.7	yes	no	NA	NA	no
414	TCGA-CM-4747	4.266036894	5.11403380055	NA	1	47	NA	cecum	NA	nationwide children's hospital	e410ab35-1924-49d2-aed2-4c02d8bf2297	NA	NA	NA	tcga-cm-4747-f33816	8fa24aec-5b9a-4584-b69f-30599d9e0710	canonical	no	NA	NA	COADREAD	yes	2016-01-28	21	19	-17198	NA	0	0	761	NA	NA	not hispanic or latino	5f488d24-aa7a-4722-b6ce-04205a4c33b9	scheduled follow-up submission	stable disease	male	188	colon adenocarcinoma	yes	no	c18.0	8140/3	c18.0	yes	no	NA	NA	yes
415	TCGA-CM-4748	5.93603718172	7.35107438645	5.35107350279	1	53	NA	transverse colon	NA	nationwide children's hospital	454e4a94-9a76-4860-bd0c-e235e8e262e5	NA	NA	NA	tcga-cm-4748-f33824	9eec646f-d8fd-401b-993b-f23c8ccb890a	canonical	no	NA	NA	COADREAD	no	2016-01-28	21	19	-19509	NA	0	0	792	NA	NA	not hispanic or latino	fa1f9822-8a66-4e69-be69-5fd34e0cc452	scheduled follow-up submission	complete remission/response	male	176	colon mucinous adenocarcinoma	yes	no	c18.4	8480/3	c18.4	yes	no	NA	NA	yes
416	TCGA-CM-4750	0.989938264292	4.07739683262	-0.0101343771337	-1	34	NA	NA	NA	nationwide children's hospital	52def35f-2285-4ae5-9cc6-7e07f85bae50	NA	NA	NA	tcga-cm-4750-f33818	8d0d5714-8e38-4adf-9d22-0c165738b930	canonical	no	NA	4	COADREAD	yes	2016-01-28	21	19	-12478	NA	0	0	244	NA	NA	not hispanic or latino	fb48e1db-2a34-4c11-b6b4-490a63214bf9	scheduled follow-up submission	complete remission/response	female	173	colon adenocarcinoma	yes	no	c19	8140/3	c19.9	yes	no	NA	NA	yes
417	TCGA-CM-4751	4.11831819222	4.36223842178	1.67775628105	-1	62	NA	cecum	NA	nationwide children's hospital	5f11ef23-113a-4ebd-b9e8-0d5ab6cabe41	NA	NA	NA	tcga-cm-4751-f33819	a15ed52f-70cc-4110-ade8-76195e5b96ff	canonical	no	NA	NA	COADREAD	no	2016-01-28	21	19	-22891	NA	0	0	822	NA	NA	not hispanic or latino	d58a19ae-9d0c-455a-9cf7-20835d9ae42a	scheduled follow-up submission	complete remission/response	male	183	colon adenocarcinoma	no	no	c18.0	8140/3	c18.0	yes	no	NA	NA	no
418	TCGA-CM-4752	2.7597310923	4.7597364177	NA	1	58	NA	ascending colon	NA	nationwide children's hospital	33d1c56f-f5ef-4f68-b500-e272515eecbb	NA	NA	NA	tcga-cm-4752-f33820	0106a724-29c2-4de1-90fb-1497676474bf	canonical	no	NA	NA	COADREAD	no	2016-01-28	21	19	-21519	NA	0	0	396	NA	NA	not hispanic or latino	a1d4b5dd-6f0d-4774-87d0-e14df17f4b04	scheduled follow-up submission	complete remission/response	male	163	colon adenocarcinoma	yes	no	c18.2	8140/3	c18.2	yes	no	NA	NA	no
419	TCGA-CM-5341	5.30841184572	5.74451365146	NA	1	82	NA	sigmoid colon	NA	nationwide children's hospital	16e4f821-7e6a-45e0-8eed-154b3183e01d	NA	NA	NA	tcga-cm-5341-f37181	0e58279a-7fb0-49bf-91ba-4c0081056334	canonical	no	NA	NA	COADREAD	no	2016-01-28	21	29	-30163	NA	0	0	884	NA	NA	not hispanic or latino	72027776-2a74-4a3e-839b-766392156b7b	scheduled follow-up submission	NA	female	145	colon adenocarcinoma	yes	no	c18.7	8140/3	c18.7	yes	no	NA	NA	no
420	TCGA-CM-5344	5.16994503873	3.83810465329	NA	-1	39	NA	sigmoid colon	NA	nationwide children's hospital	50b72697-3057-4021-bdcf-5455b7506c0e	NA	NA	NA	tcga-cm-5344-f37183	fb72c3d8-3ac8-4c5e-8c79-a1ca1fd4d714	canonical	no	NA	NA	COADREAD	yes	2016-01-28	21	29	-14426	NA	0	0	670	NA	NA	hispanic or latino	36776824-9b31-45e8-9e22-3b2b31c6c325	scheduled follow-up submission	NA	female	156	colon adenocarcinoma	yes	no	c18.7	8140/3	c18.7	yes	no	NA	NA	yes
421	TCGA-CM-5348	6.74218006779	6.61201331348	10.7516958521	1	72	NA	cecum	NA	nationwide children's hospital	bad46af4-493d-4005-b6bb-ee57847093f8	NA	NA	NA	tcga-cm-5348-f37184	dd837452-4a42-48a5-8af1-b514fe3560d9	canonical	no	NA	NA	COADREAD	yes	2016-01-28	21	29	-26543	NA	0	0	699	NA	NA	not hispanic or latino	31339b2b-123f-45dc-90a9-37e0f852071a	scheduled follow-up submission	NA	male	163	colon adenocarcinoma	yes	no	c18.0	8140/3	c18.0	yes	no	NA	NA	no
422	TCGA-CM-5349	6.13126227283	5.36689218477	1.49901669699	1	68	NA	cecum	NA	nationwide children's hospital	9202e982-f41a-49bd-bc69-2ad701e95ec8	NA	NA	NA	tcga-cm-5349-f37185	aedc9f08-57ec-46ed-b749-c5d91821c54d	canonical	no	NA	NA	COADREAD	no	2016-01-28	21	29	-24867	NA	0	0	915	NA	NA	not hispanic or latino	2adee8e4-73d4-4cc4-a383-f6c8cca13ad3	scheduled follow-up submission	NA	female	156	colon adenocarcinoma	no	no	c18.0	8140/3	c18.0	yes	no	NA	NA	yes
423	TCGA-CM-5860	4.66157860022	4.48324180899	1.23529816954	1	44	NA	ascending colon	NA	nationwide children's hospital	2af17a62-d595-44f4-b82e-c36822954aa3	NA	NA	NA	tcga-cm-5860-f44811	9a06bbd1-b253-460a-bff8-2f999e8e36de	canonical	no	NA	NA	COADREAD	no	2016-01-28	21	27	-16344	NA	0	0	974	NA	NA	not hispanic or latino	e50841c1-4a0d-4b5b-ba01-d85c8ac97e6e	scheduled follow-up submission	NA	male	182	colon adenocarcinoma	no	no	c18.2	8140/3	c18.2	yes	no	NA	NA	no
424	TCGA-CM-5861	8.37878123638	0.499169814115	NA	-1	63	NA	cecum	NA	nationwide children's hospital	dafe1df8-2c16-44e6-9b53-c21893ca9efb	NA	NA	NA	tcga-cm-5861-f20511	c2467273-6794-4b2f-9fe3-6f8a23b4a97b	canonical	NA	NA	NA	COADREAD	no	2016-01-28	21	16	-23253	NA	0	0	457	NA	NA	not hispanic or latino	2e192ce6-1ddc-4a71-a667-fc62a60f43fe	scheduled follow-up submission	NA	female	164	colon adenocarcinoma	no	no	c18.0	8140/3	c18.0	yes	no	NA	NA	no
425	TCGA-CM-5862	4.77878680036	5.00117621853	NA	1	80	NA	ascending colon	NA	nationwide children's hospital	e41eda99-bee8-408e-9c2f-ab64e1cdf0cb	NA	NA	NA	tcga-cm-5862-f20515	cf8ef37d-9f03-41ee-a49e-e2daaa280252	canonical	yes	normal	NA	COADREAD	yes	2016-01-28	21	16	-29493	153	0	0	NA	NA	NA	not hispanic or latino	7881a15e-8ad8-4b31-b045-1f7839fb7f03	scheduled follow-up submission	NA	male	162.5	colon adenocarcinoma	no	no	c18.2	8140/3	c18.2	yes	yes	NA	no	no
426	TCGA-CM-5863	7.37421616505	4.22916489576	7.43160373925	-1	60	NA	ascending colon	NA	nationwide children's hospital	09551954-fbce-482b-8e05-4b1555a9b3a6	NA	NA	NA	tcga-cm-5863-f20514	7341218e-f244-48e9-873d-be4a48fe079f	canonical	no	NA	NA	COADREAD	no	2016-01-28	21	16	-22127	NA	0	0	457	NA	NA	not hispanic or latino	d8b0116f-96ae-4b7a-84e4-cb65fa6f46fa	scheduled follow-up submission	NA	female	150	colon mucinous adenocarcinoma	no	no	c18.2	8480/3	c18.2	yes	no	NA	NA	no
427	TCGA-CM-5864	7.00839052321	3.53361318138	-0.553849659871	-1	60	NA	cecum	NA	nationwide children's hospital	d2ae7989-406e-49bf-9109-e2f632dd6f21	NA	NA	NA	tcga-cm-5864-f20512	095b83b6-c29b-4b31-80c1-3d8e6d442a4b	canonical	no	NA	NA	COADREAD	no	2016-01-28	21	16	-22219	NA	0	0	457	NA	NA	not hispanic or latino	acd0def2-79f7-4f8b-8202-78a7c6f89d9a	scheduled follow-up submission	NA	male	180	colon adenocarcinoma	no	no	c18.0	8140/3	c18.0	yes	no	NA	NA	yes
428	TCGA-CM-5868	6.94599973749	5.04329637924	NA	1	59	NA	sigmoid colon	NA	nationwide children's hospital	4c010919-8a65-4f29-a0e3-120c2b73520a	NA	NA	NA	tcga-cm-5868-f20507	fb63b396-92b1-4d29-9180-2fec4f7e2bef	canonical	yes	normal	NA	COADREAD	no	2016-01-28	21	16	-21672	NA	0	0	518	NA	NA	not hispanic or latino	aaf44d1f-db57-49f4-a128-9ba84597607c	scheduled follow-up submission	NA	female	171	colon adenocarcinoma	no	no	c18.7	8140/3	c18.7	yes	yes	NA	no	no
429	TCGA-CM-6161	NA	4.60946540143	0.77660936934	1	36	NA	sigmoid colon	NA	nationwide children's hospital	5e1f7369-54b2-49e3-84c8-69e67a5bcdc1	NA	NA	NA	tcga-cm-6161-f21453	aa74a6c3-e686-4d36-ae77-c35ac4716e96	canonical	no	NA	NA	COADREAD	yes	2016-01-28	21	13	-13363	NA	0	0	457	NA	NA	not hispanic or latino	5ed592d2-b1af-46b4-8039-5469aeb2798d	scheduled follow-up submission	NA	female	174	colon adenocarcinoma	no	no	c18.7	8140/3	c18.7	yes	no	NA	NA	yes
430	TCGA-CM-6162	7.2698943534	3.7589320602	2.31147405202	-1	48	NA	ascending colon	NA	nationwide children's hospital	35b85e36-c718-469f-8265-1b4d80e121ad	NA	NA	NA	tcga-cm-6162-f21454	10c4783b-e5e8-44d3-889b-dad314a551ff	canonical	no	NA	NA	COADREAD	yes	2016-01-28	21	13	-17624	NA	0	0	365	NA	NA	not hispanic or latino	2d9a49a2-f087-4fca-bbc4-9183a61d9a8f	scheduled follow-up submission	NA	female	171	colon mucinous adenocarcinoma	no	no	c18.2	8480/3	c18.2	yes	no	NA	NA	yes
431	TCGA-CM-6163	5.85124682119	5.7357685625	-1.30864450807	1	74	NA	sigmoid colon	NA	nationwide children's hospital	441bf941-09a5-40fe-b3a2-05d4082ab2fd	NA	NA	NA	tcga-cm-6163-f13929	b245fa46-9213-4b0e-8ed3-04a9137b94d7	canonical	no	NA	NA	COADREAD	yes	2016-01-28	21	19	-27150	NA	0	0	427	NA	NA	not hispanic or latino	ebbb5301-a546-4171-845e-84da6f739947	scheduled follow-up submission	NA	male	179	colon adenocarcinoma	no	no	c18.7	8140/3	c18.7	yes	no	NA	NA	no
432	TCGA-CM-6164	3.21250708529	5.3101110455	-1.43128685092	1	46	NA	sigmoid colon	NA	nationwide children's hospital	0c296eb9-11b0-4db8-9518-a2281ff33e52	NA	NA	NA	tcga-cm-6164-f21457	d3093809-08ca-4c5d-8cd0-093c07fe089b	canonical	no	NA	NA	COADREAD	no	2016-01-28	21	13	-16802	NA	0	0	883	NA	NA	not hispanic or latino	43ee9c96-890e-4a2f-b65d-d52e4c152d8d	scheduled follow-up submission	NA	female	150	colon adenocarcinoma	no	no	c18.7	8140/3	c18.7	yes	no	NA	NA	yes
433	TCGA-CM-6165	-0.0222438367504	6.21621426657	NA	1	74	NA	sigmoid colon	NA	nationwide children's hospital	4eb2c57b-a469-4eaf-a828-d0e3c9e91d79	NA	NA	NA	tcga-cm-6165-f21458	35f5e985-6a2f-4602-b41a-8edba1376f06	canonical	no	NA	NA	COADREAD	no	2016-01-28	21	13	-27302	NA	0	0	488	NA	NA	not hispanic or latino	1b58ac1e-f2c1-477c-95bc-3c2682aabbe3	scheduled follow-up submission	NA	male	189	colon adenocarcinoma	no	no	c18.7	8140/3	c18.7	yes	no	NA	NA	no
434	TCGA-CM-6166	2.5820742214	5.75200457685	-0.739853873491	1	48	NA	ascending colon	NA	nationwide children's hospital	65c6c333-ba7f-4ce3-8906-ed58ae932ba9	NA	NA	NA	tcga-cm-6166-f21459	05ba0157-4b44-4740-8100-69f7a4b52422	canonical	no	NA	NA	COADREAD	no	2016-01-28	21	13	-17807	NA	0	0	669	NA	NA	not hispanic or latino	79f94693-6c78-45ff-8612-db58590019c0	scheduled follow-up submission	NA	female	153	colon adenocarcinoma	no	no	c18.2	8140/3	c18.2	yes	no	NA	NA	yes
435	TCGA-CM-6167	7.86854046875	6.84545743312	2.40582902646	1	57	NA	cecum	NA	nationwide children's hospital	16f65d56-9759-47b3-9270-6b07a6d5ddb9	NA	NA	NA	tcga-cm-6167-f21460	6fb6c411-1bc7-4a1f-8cdb-432cee3304b2	canonical	no	NA	NA	COADREAD	yes	2016-01-28	21	13	-21031	NA	0	0	456	NA	NA	not hispanic or latino	8a82f301-c69f-40f8-9044-a7d24d167ab6	scheduled follow-up submission	NA	female	174	colon adenocarcinoma	no	no	c18.0	8140/3	c18.0	yes	no	NA	NA	yes
436	TCGA-CM-6168	7.48430330968	5.48090488524	-1.24708017899	1	84	NA	ascending colon	NA	nationwide children's hospital	53c51caf-d55c-4238-877a-adb98d6bf0e5	NA	NA	NA	tcga-cm-6168-f21461	c8e26df1-e523-431e-8652-22c3ecaffda9	canonical	no	NA	NA	COADREAD	no	2016-01-28	21	13	-30834	NA	0	0	395	NA	NA	not hispanic or latino	24cfbfdd-c392-4607-b543-d52a83783a1e	scheduled follow-up submission	NA	female	149	colon adenocarcinoma	no	no	c18.2	8140/3	c18.2	yes	no	NA	NA	no
437	TCGA-CM-6169	4.23032600003	6.76083702137	4.06039331223	1	67	NA	cecum	NA	nationwide children's hospital	58c17135-0cf0-4a66-8158-f603599212ba	NA	NA	NA	tcga-cm-6169-f21462	2416ff66-704b-413f-96ba-e05a9ead754a	canonical	no	NA	NA	COADREAD	no	2016-01-28	21	13	-24564	NA	0	0	396	NA	NA	not hispanic or latino	7b80596e-26f9-4ec9-b8dd-a5cf3966a996	scheduled follow-up submission	NA	male	176	colon adenocarcinoma	no	no	c18.0	8140/3	c18.0	yes	no	NA	NA	no
438	TCGA-CM-6170	-0.266038336691	4.90388666475	NA	1	73	NA	descending colon	NA	nationwide children's hospital	8730cb67-2904-4e05-aaff-83421589a685	NA	NA	NA	tcga-cm-6170-f21463	bbf9aeb6-4a1c-4c62-9471-aed9ead72e26	canonical	no	NA	NA	COADREAD	yes	2016-01-28	21	13	-26663	NA	0	0	457	NA	NA	not hispanic or latino	68c6594d-46c6-4bef-973c-e71f6ac8c509	scheduled follow-up submission	NA	female	145	colon adenocarcinoma	yes	no	c18.6	8140/3	c18.6	yes	no	NA	NA	no
439	TCGA-CM-6171	-1.15232372797	2.75454548947	3.30707873854	-1	77	NA	ascending colon	NA	nationwide children's hospital	e7e3a854-7d59-4f11-a58c-06d02b84e5c3	NA	NA	NA	tcga-cm-6171-f21507	592175ac-cd48-4eb1-908d-05c6895168db	canonical	no	NA	NA	COADREAD	no	2016-01-28	21	14	-28307	NA	0	0	427	NA	NA	not hispanic or latino	6427dca5-dcc1-49a0-8741-a2179c3d6636	scheduled follow-up submission	NA	female	162	colon adenocarcinoma	no	no	c18.2	8140/3	c18.2	yes	no	NA	NA	no
440	TCGA-CM-6172	7.51582281688	4.27878024119	0.471447616377	-1	70	NA	sigmoid colon	NA	nationwide children's hospital	00932d1d-e9b3-4534-9e1e-255a739c4191	NA	NA	NA	tcga-cm-6172-f21465	7e8f262a-70b0-4400-98d7-1ff14780452a	canonical	no	NA	NA	COADREAD	no	2016-01-28	21	13	-25902	NA	0	0	335	NA	NA	not hispanic or latino	cffbc965-40cc-4144-8608-ddf90b20d8a9	scheduled follow-up submission	NA	female	151	colon adenocarcinoma	no	no	c18.7	8140/3	c18.7	yes	no	NA	NA	no
441	TCGA-CM-6674	8.49203382264	3.98198048136	6.71377965806	-1	39	NA	hepatic flexure	NA	nationwide children's hospital	dc062eaa-3c55-42f3-8b4b-6dcef3b46ecd	NA	NA	NA	tcga-cm-6674-f30882	56045152-a712-4509-bd94-59c74eb23c8f	canonical	no	NA	NA	COADREAD	no	2016-01-28	21	18	-14368	NA	0	0	394	NA	NA	not hispanic or latino	2dceb943-3da6-4893-8627-3f14e4a2e16a	scheduled follow-up submission	NA	male	167	colon adenocarcinoma	no	no	c18.3	8140/3	c18.3	yes	no	NA	NA	yes
442	TCGA-CM-6675	8.88337735317	2.14805553343	8.12116256493	-1	35	NA	cecum	NA	nationwide children's hospital	63e4ed33-0521-4da9-8afa-14803abb60ea	NA	NA	NA	tcga-cm-6675-f30934	2d5dcdd9-0ad5-4b23-b1a0-c75fd3a3642d	canonical	no	NA	NA	COADREAD	no	2016-01-28	21	19	-12935	NA	0	0	397	NA	NA	not hispanic or latino	4c6d6f34-b5d5-478a-8202-aa2a16a7ad3b	scheduled follow-up submission	NA	male	187	colon adenocarcinoma	no	no	c18.0	8140/3	c18.0	yes	no	NA	NA	yes
443	TCGA-CM-6676	4.17199138378	6.08345166987	NA	1	82	NA	sigmoid colon	NA	nationwide children's hospital	e3c29d98-35e5-49bc-9738-8e7650b6605f	NA	NA	NA	tcga-cm-6676-f30883	3ff9508c-cf0d-4e75-b505-ca17face6a1b	canonical	no	NA	NA	COADREAD	no	2016-01-28	21	18	-30223	NA	0	0	337	NA	NA	not hispanic or latino	775c984f-012d-4861-8f8c-3bc923ae06be	scheduled follow-up submission	NA	male	165	colon adenocarcinoma	no	no	c18.7	8140/3	c18.7	yes	no	NA	NA	no
444	TCGA-CM-6677	-0.562772261087	5.02229234701	NA	1	75	NA	hepatic flexure	NA	nationwide children's hospital	7ed07e37-363e-4268-b95d-5a73afe81764	NA	NA	NA	tcga-cm-6677-f30884	df35fb6a-9e5c-49e1-ab44-d38a48f89409	canonical	no	NA	NA	COADREAD	yes	2016-01-28	21	18	-27575	NA	0	0	337	NA	NA	not hispanic or latino	26a4b4fa-e74e-49f5-b2c6-9e1749382553	scheduled follow-up submission	NA	female	167	colon adenocarcinoma	no	no	c18.3	8140/3	c18.3	yes	no	NA	NA	no
445	TCGA-CM-6678	6.96954654009	6.24256439938	-1.2002495383	1	63	NA	sigmoid colon	NA	nationwide children's hospital	2195d07e-df61-4223-9dd5-3e9e15a7c9ed	NA	NA	NA	tcga-cm-6678-f30946	78200de2-0c2f-40cc-a6bd-d7dc7f331ada	canonical	yes	normal	NA	COADREAD	no	2016-01-28	21	19	-23070	NA	0	0	335	NA	NA	not hispanic or latino	6b40b726-8104-4514-a18e-b072474690db	scheduled follow-up submission	NA	female	157	colon adenocarcinoma	no	no	c18.7	8140/3	c18.7	yes	yes	12	yes	no
446	TCGA-CM-6679	1.4659222393	5.49147474002	-1.34153713883	1	58	NA	sigmoid colon	NA	nationwide children's hospital	de40fa2e-fb21-4cc9-9e51-67dca88f949e	NA	NA	NA	tcga-cm-6679-f30885	571f10bd-e55b-46df-876c-d0ddf7d0bc5a	canonical	no	NA	40	COADREAD	no	2016-01-28	21	18	-21519	NA	0	0	306	NA	NA	not hispanic or latino	d733ee94-a4d0-4179-a55f-f49230d3465a	scheduled follow-up submission	NA	male	178	colon adenocarcinoma	no	no	c18.7	8140/3	c18.7	yes	no	NA	NA	yes
447	TCGA-CM-6680	5.71065217071	5.53432934297	2.06039331223	1	78	NA	cecum	NA	nationwide children's hospital	26cf8511-415f-470e-9cdf-92272177c10f	NA	NA	NA	tcga-cm-6680-f30887	90c1e683-5170-4341-84a1-6d89b7456cd3	canonical	no	NA	NA	COADREAD	no	2016-01-28	21	18	-28701	NA	0	0	366	NA	NA	not hispanic or latino	99f890e2-94d3-4709-8229-c8daf2597b7e	scheduled follow-up submission	NA	female	150	colon adenocarcinoma	no	no	c18.0	8140/3	c18.0	yes	no	NA	NA	no
448	TCGA-D5-5537	1.57007427395	7.04580552116	NA	1	83	NA	ascending colon	NA	nationwide children's hospital	a81203e7-23d0-476f-b8f5-e5eda575e2da	NA	NA	NA	tcga-d5-5537-f58487	d66e0780-f997-47cd-a0c5-2191584254b3	canonical	no	NA	NA	COADREAD	yes	2016-01-28	21	11	-30505	1381	0	0	NA	NA	NA	not hispanic or latino	d1d6e87b-eea9-46e5-b339-fa6b2e80f1e2	scheduled follow-up submission	progressive disease	male	168	colon adenocarcinoma	no	no	c18.9	8140/3	c18.9	yes	no	NA	NA	no
449	TCGA-D5-5538	4.81585717772	4.68341013233	-1.0171250391	1	60	NA	cecum	NA	nationwide children's hospital	b6aa2934-2834-4c0e-b81e-048ded12ac28	NA	NA	NA	tcga-d5-5538-f72336	c2d3cb72-44fe-42cf-845d-4ff7d8b90b32	canonical	no	NA	50	COADREAD	no	2016-01-28	21	25	-21974	1661	0	0	NA	NA	NA	not hispanic or latino	4f546c59-0df3-41c1-a924-833f9cf4e438	scheduled follow-up submission	progressive disease	female	165	colon adenocarcinoma	no	no	c18.0	8140/3	c18.0	yes	no	NA	NA	no
450	TCGA-D5-5539	7.59649392024	5.11944748396	-0.090034933242	1	60	NA	ascending colon	NA	nationwide children's hospital	04e0864d-0a03-45bc-9743-3383b92e8bbf	NA	NA	NA	tcga-d5-5539-f20729	747a6f16-843f-475d-a1af-3bba604fc855	canonical	no	NA	NA	COADREAD	NA	2016-01-28	21	19	-22097	NA	0	0	596	NA	NA	not hispanic or latino	ebf525f0-d6fe-4e97-b849-2b0562263a8e	scheduled follow-up submission	NA	male	168	colon mucinous adenocarcinoma	NA	no	c18.2	8480/3	c18.2	yes	no	NA	NA	NA
451	TCGA-D5-5540	4.47037417042	0.885418177834	NA	-1	73	NA	cecum	NA	nationwide children's hospital	44b315d1-43f2-416a-804a-9ae310672435	NA	NA	NA	tcga-d5-5540-f72335	de97c1cc-c5d9-47d9-bd09-204de709548e	canonical	no	NA	70	COADREAD	no	2016-01-28	21	25	-26972	NA	0	0	1706	NA	NA	not hispanic or latino	fda23d60-0ee0-463a-814e-06b3dcd97f0f	scheduled follow-up submission	complete remission/response	male	175	colon adenocarcinoma	no	no	c18.0	8140/3	c18.0	yes	no	NA	NA	no
452	TCGA-D5-5541	5.20793188507	5.28593480794	NA	1	63	NA	sigmoid colon	NA	nationwide children's hospital	dc44d096-32ea-4631-98fb-3a30d58cbf67	NA	NA	NA	tcga-d5-5541-f72334	58454f00-fbba-40d0-805d-8bd88cb0b8d5	canonical	no	NA	36	COADREAD	no	2016-01-28	21	25	-23109	NA	0	0	1701	NA	NA	not hispanic or latino	06f51a2e-a537-45fd-a619-68d594ed6fb1	scheduled follow-up submission	complete remission/response	male	170	colon adenocarcinoma	no	no	c18.7	8140/3	c18.7	yes	no	NA	NA	no
453	TCGA-D5-6529	6.38810685885	4.43490173002	NA	1	69	NA	NA	NA	nationwide children's hospital	18351ab9-1097-47a5-9640-d0c3df896d93	NA	NA	NA	tcga-d5-6529-f28928	e5a41cd8-0a19-47b5-821d-d6db0345375e	canonical	no	NA	50	COADREAD	no	2016-01-28	21	2	-25394	NA	0	0	614	NA	NA	not hispanic or latino	fa9865f3-1076-4aca-a89f-b1f43c8216c2	scheduled follow-up submission	NA	male	176	colon adenocarcinoma	NA	no	c18.9	8140/3	c18.9	yes	no	NA	NA	NA
454	TCGA-D5-6530	7.57946679976	3.37932984318	2.79437427454	-1	53	NA	NA	NA	nationwide children's hospital	81d6e0fb-6225-4fbf-8153-310318358af1	NA	NA	NA	tcga-d5-6530-f28927	810c037c-fbfe-4fd0-9bda-09511085edda	canonical	no	NA	40	COADREAD	no	2016-01-28	21	2	-19591	NA	0	0	621	NA	NA	not hispanic or latino	15ca4d18-b9de-49d7-aa86-134528158e84	scheduled follow-up submission	NA	male	182	colon adenocarcinoma	NA	no	c18.0	8140/3	c18.0	yes	no	NA	NA	NA
455	TCGA-D5-6531	5.64477633572	5.33384588925	8.48744776034	1	75	NA	hepatic flexure	NA	nationwide children's hospital	8fd97b42-0bd5-44f5-a450-75d5f0d2d81d	NA	NA	NA	tcga-d5-6531-f28622	b98f9c34-3631-493a-81d5-b49fe9ffe73f	canonical	NA	NA	NA	COADREAD	NA	2016-01-28	21	27	-27633	NA	0	0	540	NA	NA	not hispanic or latino	b711e809-9997-4cb4-ac46-f39beb44513d	scheduled follow-up submission	NA	male	167	colon adenocarcinoma	no	no	c18.3	8140/3	c18.3	yes	no	NA	NA	no
456	TCGA-D5-6532	4.20581474918	3.94278659777	NA	-1	61	NA	sigmoid colon	NA	nationwide children's hospital	0745814e-80a9-4f66-a684-bff1473e620a	NA	NA	NA	tcga-d5-6532-f28623	20ad0e10-8b26-4e04-afa5-99b9f2f686ef	canonical	NA	NA	10	COADREAD	NA	2016-01-28	21	27	-22344	NA	0	0	555	NA	NA	not hispanic or latino	66bdcbba-9087-4ae2-aee1-8c767fa3c1dc	scheduled follow-up submission	NA	male	174	colon adenocarcinoma	no	no	c18.7	8140/3	c18.7	yes	no	NA	NA	NA
457	TCGA-D5-6533	NA	5.17087446318	NA	1	68	NA	transverse colon	NA	nationwide children's hospital	c793413e-eb71-48b4-aba3-a39f2bae1eee	NA	NA	NA	tcga-d5-6533-f34448	f1d508a2-a881-423e-b96c-a2ef901d96fe	canonical	no	NA	0	COADREAD	no	2016-01-28	21	15	-24971	NA	0	0	775	NA	NA	not hispanic or latino	8d30cdb9-4f86-436a-9581-e9f5343334fb	scheduled follow-up submission	complete remission/response	female	156	colon adenocarcinoma	no	no	c18.4	8140/3	c18.4	yes	no	NA	NA	no
458	TCGA-D5-6534	4.47931464697	6.71771891512	1.64924755366	1	62	NA	ascending colon	NA	nationwide children's hospital	c2c7e5a2-4860-4f30-945e-ea7c1e1e203c	NA	NA	NA	tcga-d5-6534-f58486	9714d280-aef1-4d26-8d99-3cf1c7fa5db8	canonical	no	NA	NA	COADREAD	yes	2016-01-28	21	11	-22778	NA	0	0	1316	NA	NA	not hispanic or latino	1f048cf7-0138-4c7e-b593-4cc902e923a7	scheduled follow-up submission	complete remission/response	female	170	colon mucinous adenocarcinoma	yes	no	c18.9	8480/3	c18.9	yes	no	NA	NA	NA
459	TCGA-D5-6535	6.31999358712	4.04990081217	2.13237942505	-1	80	NA	ascending colon	NA	nationwide children's hospital	e0c87ca1-e64c-44af-b337-8897dbd75993	NA	NA	NA	tcga-d5-6535-f28924	4c8edf3f-088b-44b8-ac9a-3174e674e754	canonical	no	NA	1	COADREAD	yes	2016-01-28	21	2	-29278	NA	0	0	460	NA	NA	not hispanic or latino	db07e137-3390-442a-8c43-1f4fc1ce0010	scheduled follow-up submission	NA	female	157	colon adenocarcinoma	no	no	c18.9	8140/3	c18.9	yes	no	NA	NA	NA
460	TCGA-D5-6536	6.72286079893	1.73794629339	NA	-1	73	NA	sigmoid colon	NA	nationwide children's hospital	d335dd48-823e-4590-bb17-22488c701380	NA	NA	NA	tcga-d5-6536-f28925	041460eb-afaa-4b47-a417-48b06dddf2f9	canonical	no	NA	11	COADREAD	no	2016-01-28	21	2	-26890	NA	0	0	543	NA	NA	not hispanic or latino	739a4abc-0788-44f1-8871-8fb1d1675bcc	scheduled follow-up submission	NA	male	165	colon adenocarcinoma	NA	no	c18.9	8140/3	c18.9	yes	no	NA	NA	NA
461	TCGA-D5-6537	7.43496009272	2.35814303663	NA	-1	64	NA	transverse colon	NA	nationwide children's hospital	d266ccf5-013e-4edd-844d-1b9f3995ef70	NA	NA	NA	tcga-d5-6537-f28923	867db67e-686b-4bfa-97d6-ba7216a534f9	canonical	no	NA	18	COADREAD	yes	2016-01-28	21	2	-23381	146	0	0	NA	NA	NA	not hispanic or latino	4888870b-c421-41a5-9846-9ef0d59f2646	scheduled follow-up submission	NA	male	176	colon adenocarcinoma	NA	no	c18.4	8140/3	c18.4	yes	no	NA	NA	NA
462	TCGA-D5-6538	5.21961384751	4.5450169637	NA	1	79	NA	hepatic flexure	NA	nationwide children's hospital	9c8b92e5-6492-4549-a5de-f817cf495159	NA	NA	NA	tcga-d5-6538-f28624	798baee4-cda2-479c-ac27-f84845d43d2d	canonical	NA	NA	NA	COADREAD	no	2016-01-28	21	27	-29194	NA	0	0	521	NA	NA	not hispanic or latino	0c6dd6f7-8840-44b2-acf0-fceaa3204775	scheduled follow-up submission	NA	female	152	colon adenocarcinoma	no	no	c18.3	8140/3	c18.3	yes	no	NA	NA	no
463	TCGA-D5-6539	5.58235728759	4.96194738898	1.21778907076	1	45	NA	transverse colon	NA	nationwide children's hospital	29e5603c-ff66-4b27-a2de-4ffe907d91c7	NA	NA	NA	tcga-d5-6539-f28922	0d71e69a-dd69-4022-92fa-542c7818f224	canonical	no	NA	NA	COADREAD	NA	2016-01-28	21	2	-16703	NA	0	0	380	NA	NA	not hispanic or latino	cc4b3268-4263-4dec-8988-a09b822267c0	scheduled follow-up submission	NA	female	165	colon adenocarcinoma	NA	no	c18.4	8140/3	c18.4	yes	no	NA	NA	NA
464	TCGA-D5-6540	8.38166753236	2.22989550083	-1.09203259405	-1	66	NA	cecum	NA	nationwide children's hospital	c1f9c470-c39b-479a-aec3-3ffbfc34d03a	NA	NA	NA	tcga-d5-6540-f28626	3c36a5cb-a781-4214-bd44-b0491edcc689	canonical	NA	NA	NA	COADREAD	yes	2016-01-28	21	27	-24282	NA	0	0	491	NA	NA	not hispanic or latino	196a76a1-b7f8-463c-80c4-d536e42af6b0	scheduled follow-up submission	NA	male	186	colon mucinous adenocarcinoma	no	no	c18.0	8480/3	c18.0	yes	no	NA	NA	NA
465	TCGA-D5-6541	5.93570253389	4.42349749612	NA	1	49	NA	splenic flexure	NA	nationwide children's hospital	b87a3996-a989-470e-9594-15e03c03bd09	NA	NA	NA	tcga-d5-6541-f28627	51177e35-3947-4f3c-88dc-2dbbfc7835c3	canonical	no	NA	30	COADREAD	NA	2016-01-28	21	27	-18029	NA	0	0	474	NA	NA	not hispanic or latino	9f931886-f311-45f0-887d-614f4f3e97ba	scheduled follow-up submission	NA	male	174	colon adenocarcinoma	NA	no	c18.5	8140/3	c18.5	yes	no	NA	NA	no
466	TCGA-D5-6898	6.38761585882	5.08462983328	NA	1	51	NA	sigmoid colon	NA	nationwide children's hospital	b1b27b44-3c5f-4d4b-8736-8a367c80af9f	NA	NA	NA	tcga-d5-6898-f29704	1d4ecc0c-2e03-4d83-8d35-9eed43623f72	canonical	no	NA	23	COADREAD	no	2016-01-28	21	28	-18874	NA	0	0	229	NA	NA	not hispanic or latino	d93031a3-cd77-4911-9345-37d24d923c09	scheduled follow-up submission	NA	female	164	colon adenocarcinoma	no	no	c18.9	8140/3	c18.9	yes	no	NA	NA	no
467	TCGA-D5-6920	-1.34483138239	3.90309613105	1.82509361905	-1	77	NA	sigmoid colon	NA	nationwide children's hospital	1e116897-e0cb-4ea7-9c5d-32d9ce0f6118	NA	NA	NA	tcga-d5-6920-f29706	7c51dfe2-d915-4be3-9762-f3ca3dfe4476	canonical	no	NA	NA	COADREAD	no	2016-01-28	21	26	-28124	NA	0	0	377	NA	NA	not hispanic or latino	eb4d851a-54a5-413b-98c7-2555d0f5119b	scheduled follow-up submission	NA	female	160	colon adenocarcinoma	no	no	c18.7	8140/3	c18.7	yes	no	NA	NA	no
468	TCGA-D5-6922	6.11104592294	6.43297443527	0.526068811668	1	76	NA	sigmoid colon	NA	nationwide children's hospital	db2aa13d-5095-447d-9e74-24be74f8f4ff	NA	NA	NA	tcga-d5-6922-f29859	66bc8d5c-ee7d-4545-9bf9-06e36badd434	canonical	no	NA	NA	COADREAD	no	2016-01-28	21	30	-27771	NA	0	0	308	NA	NA	not hispanic or latino	f9b9c6eb-47b2-48fd-aca6-bf4a0f78bacb	scheduled follow-up submission	NA	male	175	colon adenocarcinoma	no	no	c18.7	8140/3	c18.7	yes	no	NA	NA	no
469	TCGA-D5-6923	6.25848500515	4.814386355	NA	1	57	NA	sigmoid colon	NA	nationwide children's hospital	e275bd37-381c-4191-88ae-556240ab1ba3	NA	NA	NA	tcga-d5-6923-f29707	06ff532c-3574-460a-bab3-b2b370dece40	canonical	no	NA	10	COADREAD	no	2016-01-28	21	26	-21118	NA	0	0	378	NA	NA	not hispanic or latino	aa5d6dc2-1e98-4787-ab22-37eec74c41b4	scheduled follow-up submission	NA	male	187	colon adenocarcinoma	no	no	c18.7	8140/3	c18.7	yes	no	NA	NA	no
470	TCGA-D5-6924	5.38106182842	4.44817413598	NA	1	68	NA	sigmoid colon	NA	nationwide children's hospital	a8c6d893-9534-423d-a246-a69a6d2dcf59	NA	NA	NA	tcga-d5-6924-f29901	f5daaff5-f2bc-42ab-9bda-53dcf1a305d0	canonical	no	NA	NA	COADREAD	no	2016-01-28	21	30	-24964	NA	0	0	435	NA	NA	not hispanic or latino	4a3cef89-afe8-4059-9fac-9e286412febb	scheduled follow-up submission	NA	male	165	colon adenocarcinoma	no	no	c18.7	8140/3	c18.7	yes	no	NA	NA	no
471	TCGA-D5-6926	2.09112433366	4.89846474434	NA	1	65	NA	sigmoid colon	NA	nationwide children's hospital	5e3cc007-1d03-48ff-a994-e1f1780288ca	NA	NA	NA	tcga-d5-6926-f29708	ea66d5f0-67f6-4508-a51f-6c3bf90e1f40	canonical	no	NA	NA	COADREAD	no	2016-01-28	21	26	-23768	NA	0	0	275	NA	NA	not hispanic or latino	895c11cf-a3b3-45f6-8df8-536fc2d8bdd5	scheduled follow-up submission	NA	male	175	colon adenocarcinoma	no	no	c18.7	8140/3	c18.7	yes	no	NA	NA	no
472	TCGA-D5-6927	6.17401085365	3.81786880173	-0.825977157945	-1	34	NA	transverse colon	NA	nationwide children's hospital	12c63f48-b7c0-4fa4-8e40-49c75e10ea9f	NA	NA	NA	tcga-d5-6927-f72333	d35bfd1c-cc8a-459d-9b00-076c8e691dde	canonical	no	NA	13	COADREAD	no	2016-01-28	21	25	-12737	NA	0	0	287	NA	NA	not hispanic or latino	8d6afc7f-7975-4af8-abd5-468c7057403c	scheduled follow-up submission	NA	male	177	colon adenocarcinoma	no	no	c18.7	8140/3	c18.7	yes	no	NA	NA	no
473	TCGA-D5-6928	3.52344904507	5.27636266297	1.09051472989	1	80	NA	ascending colon	NA	nationwide children's hospital	2eb3896c-d5d0-44fa-9108-c0b16272122b	NA	NA	NA	tcga-d5-6928-f29714	4379456e-4118-4173-abde-f743c00e081b	canonical	no	NA	65	COADREAD	no	2016-01-28	21	28	-29411	NA	0	0	354	NA	NA	not hispanic or latino	246ef9f8-efbd-4808-8d26-57f37dd45204	scheduled follow-up submission	NA	male	174	colon mucinous adenocarcinoma	no	no	c18.3	8480/3	c18.3	yes	no	NA	NA	no
474	TCGA-D5-6929	-0.758525874299	4.66768211893	NA	1	49	NA	sigmoid colon	NA	nationwide children's hospital	845e2e0d-1563-488a-82af-10962366d0c2	NA	NA	NA	tcga-d5-6929-f29897	ae4cedc0-70c2-4922-83b7-7e89fd9c9274	canonical	no	NA	NA	COADREAD	no	2016-01-28	21	30	-17919	NA	0	0	408	NA	NA	not hispanic or latino	e5b07ef6-fd46-4548-9130-bce91f313c78	scheduled follow-up submission	NA	female	167	colon adenocarcinoma	no	no	c18.9	8140/3	c18.9	yes	no	NA	NA	no
475	TCGA-D5-6930	NA	4.87995566803	NA	1	67	NA	ascending colon	NA	nationwide children's hospital	18c6f23b-d238-49cd-98d3-520ff2880875	NA	NA	NA	tcga-d5-6930-f34404	a70e2535-70fd-4b2f-ae14-26f324cfff29	canonical	no	NA	40	COADREAD	yes	2016-01-28	21	14	-24764	NA	0	0	406	NA	NA	not hispanic or latino	6c771984-6917-4da5-b7d3-d2aa61b9dbeb	scheduled follow-up submission	complete remission/response	male	184	colon mucinous adenocarcinoma	no	no	c18.0	8480/3	c18.0	yes	no	NA	NA	no
476	TCGA-D5-6931	6.24358721118	4.33000616951	-0.0961904414213	-1	77	NA	transverse colon	NA	nationwide children's hospital	b65dc01e-c1f0-4617-8ba4-2747cd26dab5	NA	NA	NA	tcga-d5-6931-f29860	f6243a61-da18-4069-b6ea-1352e162e728	canonical	no	NA	NA	COADREAD	no	2016-01-28	21	30	-28292	NA	0	0	365	NA	NA	not hispanic or latino	027af503-9cd4-4ccd-abee-bbec726dff65	scheduled follow-up submission	NA	male	178	colon adenocarcinoma	no	no	c18.9	8140/3	c18.9	yes	no	NA	NA	no
477	TCGA-D5-6932	4.85155417074	3.60644222813	NA	-1	69	NA	transverse colon	NA	nationwide children's hospital	91421ccb-91f7-45e3-9205-5d834310e407	NA	NA	NA	tcga-d5-6932-f29862	790e3205-f033-455f-8318-57634526cfa3	canonical	no	NA	NA	COADREAD	yes	2016-01-28	21	29	-25466	NA	0	0	346	NA	NA	not hispanic or latino	f751c97d-195f-4dc1-928f-c585aa7fd2fe	scheduled follow-up submission	NA	male	168	colon adenocarcinoma	no	no	c18.9	8140/3	c18.9	yes	no	NA	NA	no
478	TCGA-D5-7000	4.50705883666	3.50705883666	NA	-1	79	NA	cecum	NA	nationwide children's hospital	eaabe57b-1795-4c79-912a-ec055829977a	NA	NA	NA	tcga-d5-7000-f29705	7497b543-0ff3-4c35-bd9a-d62033faad7a	canonical	no	NA	30	COADREAD	no	2016-01-28	21	28	-28913	NA	0	0	312	NA	NA	not hispanic or latino	4b26f6c5-8abe-407b-a4a6-52faced2728a	scheduled follow-up submission	NA	female	154	colon mucinous adenocarcinoma	no	no	c18.0	8480/3	c18.0	yes	no	NA	NA	NA
479	TCGA-DC-4745	6.43760727548	4.77464475937	NA	1	49	NA	rectosigmoid junction	NA	nationwide children's hospital	d119970d-990c-4ce6-9399-457d1df7dbc3	NA	NA	NA	tcga-dc-4745-f33823	f7b5e69f-cc72-493b-b369-945e761d0bd0	canonical	no	NA	30	COADREAD	no	2016-01-28	21	19	-17958	NA	0	0	639	NA	NA	not hispanic or latino	e1d0e8d6-ddf8-47b7-8d61-a5237671654e	scheduled follow-up submission	complete remission/response	female	165	rectal adenocarcinoma	yes	no	c19	8140/3	c19.9	yes	no	NA	NA	yes
480	TCGA-DC-4749	4.75313917925	3.6803806231	-1.1775553606	-1	57	NA	rectosigmoid junction	NA	nationwide children's hospital	c38d7de1-c01d-47a9-84cd-2ddae908a778	NA	NA	NA	tcga-dc-4749-f33821	807a6624-cdfd-46fe-ac61-39e0e91c7ff1	canonical	no	NA	NA	COADREAD	no	2016-01-28	21	19	-21092	NA	0	0	762	NA	NA	not hispanic or latino	7d99f118-6b5e-436a-baf1-ada380ba6a5b	scheduled follow-up submission	complete remission/response	male	179	rectal adenocarcinoma	no	no	c19	8140/3	c19.9	yes	no	NA	NA	no
481	TCGA-DC-5337	6.85239592324	4.21028754803	NA	-1	69	NA	rectosigmoid junction	NA	nationwide children's hospital	45f182a3-e34e-4ba8-8f32-ed1da09c91ee	NA	NA	NA	tcga-dc-5337-f37186	cb413dcf-cefd-4662-992f-e2ee74c49e46	canonical	no	NA	35	COADREAD	no	2016-01-28	21	29	-25202	NA	0	0	792	304	NA	not hispanic or latino	a44ab8d5-679f-42fb-af21-eb30e2c09d32	scheduled follow-up submission	NA	male	165	rectal adenocarcinoma	no	no	c19	8140/3	c19.9	yes	no	NA	NA	no
482	TCGA-DC-5869	2.85517247008	4.47184426396	0.948301812351	1	62	NA	rectum	NA	nationwide children's hospital	3a33c56c-a7ba-477d-aeb6-b85cceb94f21	NA	NA	NA	tcga-dc-5869-f44744	b69695ac-9228-44db-80cb-3db66991de1b	canonical	no	NA	14	COADREAD	no	2016-01-28	21	26	-22676	NA	0	0	943	NA	NA	not hispanic or latino	d489c3b0-a9f5-401b-a92c-34f8a4d14dee	scheduled follow-up submission	NA	female	170	rectal adenocarcinoma	no	no	c20	8140/3	c20.9	yes	no	NA	NA	no
483	TCGA-DC-6154	1.09004041547	4.25995788686	NA	-1	57	NA	rectosigmoid junction	NA	nationwide children's hospital	ae0964e3-7977-47bc-9a29-9809cc21813c	NA	NA	NA	tcga-dc-6154-f21437	5c00e450-c8e6-46a0-b0b7-b468f96693dd	canonical	no	NA	18	COADREAD	no	2016-01-28	21	13	-21093	NA	0	0	365	NA	NA	not hispanic or latino	1eee88a4-fb07-4f7a-aca6-20ad1551908d	scheduled follow-up submission	NA	female	162	rectal adenocarcinoma	no	no	c19	8140/3	c19.9	yes	no	NA	NA	no
484	TCGA-DC-6155	7.25488500153	1.46048047004	NA	-1	31	NA	rectosigmoid junction	NA	nationwide children's hospital	ab9320b6-789f-4330-b1ca-2edb4c3b28b7	NA	NA	NA	tcga-dc-6155-f21438	0782a1e8-9553-4100-bf08-26a519b83272	canonical	no	NA	15	COADREAD	no	2016-01-28	21	13	-11381	NA	0	0	425	NA	NA	not hispanic or latino	f44624ce-1b0f-41f4-8e0d-fff9623e7e71	scheduled follow-up submission	NA	female	163	rectal adenocarcinoma	no	no	c19	8140/3	c19.9	yes	no	NA	NA	yes
485	TCGA-DC-6156	6.73498323221	5.70226689911	NA	1	62	NA	rectosigmoid junction	NA	nationwide children's hospital	30fe12c5-5970-4184-b6b0-0feb551c4368	NA	NA	NA	tcga-dc-6156-f44747	5a7f2351-c51b-4883-bf17-b89a17225f3f	canonical	no	NA	5	COADREAD	no	2016-01-28	21	26	-22706	NA	0	0	943	NA	NA	not hispanic or latino	857d92d7-4657-4965-a3a3-ee1ea1eab857	scheduled follow-up submission	progressive disease	male	175	rectal adenocarcinoma	no	no	c19	8140/3	c19.9	yes	yes	NA	no	no
486	TCGA-DC-6157	6.82582759524	5.50707469845	-0.000721527917459	1	48	NA	rectosigmoid junction	NA	nationwide children's hospital	2c707304-32d2-47a4-964d-a41e29f7f26a	NA	NA	NA	tcga-dc-6157-f44763	ac62b632-9414-49dc-9008-d51b00393253	canonical	no	NA	3	COADREAD	no	2016-01-28	21	26	-17807	NA	0	0	1581	NA	NA	not hispanic or latino	f1beb587-970a-4f40-8f6d-27b71f33b8ae	scheduled follow-up submission	NA	male	185	rectal adenocarcinoma	no	no	c19	8140/3	c19.9	yes	no	NA	NA	no
487	TCGA-DC-6158	4.35254668073	4.21824645024	NA	-1	70	NA	rectum	NA	nationwide children's hospital	ba392878-0775-462e-b177-3c9b8f876128	NA	NA	NA	tcga-dc-6158-f21434	c88fb7e8-0aaf-4565-a973-a4103dcc9c79	canonical	no	NA	2	COADREAD	no	2016-01-28	21	13	-25842	334	0	0	NA	NA	NA	not hispanic or latino	bd2028be-e877-4f45-9d64-f07bf0688dca	scheduled follow-up submission	NA	male	160	rectal adenocarcinoma	no	no	c20	8140/3	c20.9	yes	no	NA	NA	no
488	TCGA-DC-6160	3.65991314463	4.3968787388	0.659924558402	-1	68	NA	rectosigmoid junction	NA	nationwide children's hospital	f4a9b430-cc6c-4b4c-9049-9197107de541	NA	NA	NA	tcga-dc-6160-f44764	5e71ee91-8cd4-40f6-be71-22b8f49322ba	canonical	no	NA	12	COADREAD	yes	2016-01-28	21	26	-24990	NA	0	0	1339	NA	NA	not hispanic or latino	86046330-ce34-43bf-9116-6966552a31ef	scheduled follow-up submission	NA	male	175.4	rectal adenocarcinoma	no	no	c19	8140/3	c19.9	yes	no	NA	NA	no
489	TCGA-DC-6681	2.75762068878	6.84979914919	-0.412346978908	1	70	NA	rectosigmoid junction	NA	nationwide children's hospital	9e59781c-39f8-42a5-a204-7e96b4172779	NA	NA	NA	tcga-dc-6681-f44768	13c09beb-2e53-4e36-be53-633c6fbd9291	canonical	yes	normal	15	COADREAD	no	2016-01-28	21	26	-25659	NA	0	0	790	NA	NA	not hispanic or latino	2eef3ac7-0368-4c0a-a850-5946b53e32d3	scheduled follow-up submission	NA	female	151	rectal adenocarcinoma	no	no	c19	8140/3	c19.9	yes	yes	12	yes	no
490	TCGA-DC-6682	8.36329594055	3.59390349202	-0.865647613377	-1	57	NA	rectosigmoid junction	NA	nationwide children's hospital	50894821-b471-4ca9-9c97-6a8fdfaac8c8	NA	NA	NA	tcga-dc-6682-f44769	791588e2-f159-47e4-b4e2-7a65cd7bf924	canonical	no	NA	45	COADREAD	no	2016-01-28	21	26	-21062	NA	0	0	762	NA	NA	not hispanic or latino	506989a6-1021-4f69-b917-6baf4ba5a4e8	scheduled follow-up submission	NA	male	184	rectal adenocarcinoma	no	no	c19	8140/3	c19.9	yes	no	NA	NA	no
491	TCGA-DC-6683	2.62760683813	4.90062533254	NA	1	43	NA	rectosigmoid junction	NA	nationwide children's hospital	73f9df44-72c3-4741-9a77-b2f1e4ae1af0	NA	NA	NA	tcga-dc-6683-f44770	612f090f-cf93-4239-b18d-1fde3fd329d8	canonical	no	NA	70	COADREAD	no	2016-01-28	21	26	-15918	NA	0	0	762	NA	NA	not hispanic or latino	4ec9ffb5-23b4-4940-b770-7c7532c5c8ee	scheduled follow-up submission	NA	male	183	rectal adenocarcinoma	no	no	c19	8140/3	c19.9	yes	no	NA	NA	yes
492	TCGA-DM-A0X9	6.29243207413	4.08961678865	NA	-1	71	NA	NA	NA	nationwide children's hospital	511f645e-f107-4f58-9c6a-6f931e612bd6	NA	NA	NA	tcga-dm-a0x9-f17075	b8fb36f5-52b5-4e84-96b4-07adc17a8d51	canonical	yes	normal	NA	COADREAD	yes	2016-01-28	21	25	-26217	NA	0	0	3641	NA	NA	not hispanic or latino	7999bea9-cdf3-4342-8a5f-fcf6ec4da803	scheduled follow-up submission	NA	female	170	colon adenocarcinoma	no	no	c18.2	8140/3	c18.2	yes	yes	12	yes	NA
493	TCGA-DM-A0XD	9.15623859068	1.70858455714	NA	-1	65	NA	NA	NA	nationwide children's hospital	1f8b3474-00df-48c5-94b7-bcd2c9720e06	NA	NA	NA	tcga-dm-a0xd-f17210	0c7df1a1-78a4-4a99-a465-513331f15905	canonical	yes	normal	NA	COADREAD	yes	2016-01-28	21	25	-23966	743	0	0	NA	NA	NA	not hispanic or latino	abb04edf-2305-4cc7-8a69-5c0a378c0ea2	scheduled follow-up submission	NA	male	160	colon adenocarcinoma	no	no	c18.0	8140/3	c18.0	yes	yes	13	yes	NA
494	TCGA-DM-A0XF	6.26690644803	4.5013690788	NA	1	68	NA	NA	NA	nationwide children's hospital	9b461255-4dec-4941-a09d-92e91c7131e9	NA	NA	NA	tcga-dm-a0xf-f17209	3d64f934-0a2f-4f67-8614-554332df8ed6	canonical	no	NA	NA	COADREAD	NA	2016-01-28	21	25	-25032	1162	0	0	NA	NA	NA	not hispanic or latino	8eba6f79-401b-4e51-8aa6-9337938e81f7	scheduled follow-up submission	NA	female	170	NA	no	no	c18.7	8140/3	c18.7	yes	yes	13	yes	NA
495	TCGA-DM-A1D0	6.83614127039	4.6620060612	0.414027259125	1	79	NA	sigmoid colon	NA	nationwide children's hospital	7bf670fa-7802-4f49-9f75-a30e3e8c3a7b	NA	NA	NA	tcga-dm-a1d0-f19074	4d4ab934-a4df-42e4-83a3-6dbeeaf81ae1	canonical	yes	normal	NA	COADREAD	NA	2016-01-28	21	5	-28875	NA	0	0	3974	3625	NA	not hispanic or latino	0c186c5e-8a9b-4ca8-89bb-38ca01b7c978	scheduled follow-up submission	NA	female	170	colon adenocarcinoma	no	no	c18.7	8140/3	c18.7	yes	yes	12	yes	NA
496	TCGA-DM-A1D4	6.79291520319	3.5128083992	NA	-1	80	NA	cecum	NA	nationwide children's hospital	2ce1e8fc-b8b6-478b-9673-a3f83e19442b	NA	NA	NA	tcga-dm-a1d4-f19037	0c2a00eb-52a7-4024-a2c8-bb758e75acd0	canonical	yes	normal	NA	COADREAD	NA	2016-01-28	21	2	-29403	2821	0	0	NA	2821	NA	not hispanic or latino	e44b3973-1e73-45d6-a1e9-1700cf0f21b3	scheduled follow-up submission	NA	male	171	colon adenocarcinoma	NA	no	c18.0	8140/3	c18.0	yes	no	NA	NA	NA
497	TCGA-DM-A1D6	7.35803399536	3.22003581325	4.58502862273	-1	88	NA	splenic flexure	NA	nationwide children's hospital	826fd508-0f01-49ca-b927-edbaf70852ad	NA	NA	NA	tcga-dm-a1d6-f19075	a78e9ff2-0513-4d6c-baf0-b214af995ac0	canonical	yes	normal	NA	COADREAD	NA	2016-01-28	21	2	-32302	1518	0	0	NA	1518	NA	not hispanic or latino	cf98f62b-8bac-4854-a3d0-a8b93329dcdf	scheduled follow-up submission	NA	male	173	colon mucinous adenocarcinoma	no	no	c18.5	8480/3	c18.5	yes	yes	12	yes	NA
498	TCGA-DM-A1D7	9.0266080929	4.97253183508	3.12452665736	1	82	NA	sigmoid colon	NA	nationwide children's hospital	a961070f-c2b6-4e17-9cb8-06a14a6585f5	NA	NA	NA	tcga-dm-a1d7-f19038	b6916a5a-2210-459b-b66a-1a1b9c3b7713	canonical	yes	normal	NA	COADREAD	NA	2016-01-28	21	2	-30142	405	0	0	NA	0	NA	not hispanic or latino	3685e789-c686-47fe-9861-4aaa99fb6237	scheduled follow-up submission	NA	male	175	NA	NA	no	c18.7	8480/3	c18.7	yes	yes	NA	no	NA
499	TCGA-DM-A1D8	5.35630934435	5.11635643855	7.41333851483	1	50	NA	ascending colon	NA	nationwide children's hospital	5bcf66d9-a1e4-4cee-bfac-7c074830b51a	NA	NA	NA	tcga-dm-a1d8-f19077	61d68e12-e4fb-46b0-99ba-d6a6fb4929d8	canonical	yes	normal	NA	COADREAD	NA	2016-01-28	21	2	-18311	383	0	0	NA	383	NA	not hispanic or latino	bd1dcac9-76a8-4d04-8860-cc71c3305153	scheduled follow-up submission	NA	female	158	colon adenocarcinoma	no	no	c18.2	8140/3	c18.2	yes	yes	13	yes	NA
500	TCGA-DM-A1D9	7.7000720615	3.72737593859	NA	-1	67	NA	cecum	NA	nationwide children's hospital	b9b49a71-ac62-4a98-a553-c5c7a8a795ec	NA	NA	NA	tcga-dm-a1d9-f19079	1639ba4a-7c03-4a96-b3a8-9e1ad72c9943	canonical	no	NA	NA	COADREAD	yes	2016-01-28	21	5	-24514	NA	0	0	4270	3920	NA	not hispanic or latino	412162c5-62ca-4e5b-bf4d-1a727426d732	scheduled follow-up submission	NA	female	153	colon adenocarcinoma	no	no	c18.0	8140/3	c18.0	yes	no	NA	NA	NA
501	TCGA-DM-A1DA	7.17440641853	3.55731205269	2.25474519763	-1	71	NA	cecum	NA	nationwide children's hospital	113c3d90-c97c-447d-a661-a0b6a47f1f6b	NA	NA	NA	tcga-dm-a1da-f19080	c60647c0-0763-4233-8bce-a2507ffec411	canonical	yes	normal	NA	COADREAD	NA	2016-01-28	21	2	-26169	228	0	0	NA	228	NA	not hispanic or latino	2f04b62a-2f4d-40c1-a216-fa48946194d1	scheduled follow-up submission	NA	female	163	colon adenocarcinoma	NA	no	c18.0	8140/3	c18.0	yes	yes	NA	no	NA
502	TCGA-DM-A1DB	3.00516640675	1.89824705608	NA	-1	68	NA	sigmoid colon	NA	nationwide children's hospital	92dca230-f5ff-4d33-a01e-bd00d58241f5	NA	NA	NA	tcga-dm-a1db-f19082	195a04da-878f-47bb-969c-1461d9c4fea2	canonical	yes	normal	NA	COADREAD	NA	2016-01-28	21	2	-24888	1348	0	0	NA	1348	NA	not hispanic or latino	8d13fcc1-0879-46bc-ad1c-b042cb08004c	scheduled follow-up submission	NA	male	167	colon adenocarcinoma	NA	no	c18.7	8140/3	c18.7	yes	yes	NA	no	NA
503	TCGA-DM-A1HA	5.27539077123	1.67549981312	NA	-1	82	NA	ascending colon	NA	nationwide children's hospital	1d9b48d7-039b-487a-abf2-52c312cafeab	NA	NA	NA	tcga-dm-a1ha-f19072	d0c8ae24-af2b-4916-bf49-5383ac7b66fd	canonical	yes	normal	NA	COADREAD	yes	2016-01-28	21	5	-30272	NA	0	0	4000	3924	NA	not hispanic or latino	3fc5cca3-fa50-4e77-82a8-9c5f1ed1b814	scheduled follow-up submission	NA	male	163	colon adenocarcinoma	yes	no	c18.2	8140/3	c18.2	yes	yes	12	yes	NA
504	TCGA-DM-A1HB	9.04633962558	0.688762243879	2.77625140923	-1	75	NA	transverse colon	NA	nationwide children's hospital	0dc12ac4-4ae5-4a01-a152-ae1dad380c17	NA	NA	NA	tcga-dm-a1hb-f19073	043c0172-ca50-4673-8f8b-1d3d02caf515	canonical	yes	abnormal	NA	COADREAD	no	2016-01-28	21	5	-27708	NA	0	0	4126	3786	NA	not hispanic or latino	f9e9a4ce-48b6-49aa-a977-f804b14ff546	scheduled follow-up submission	NA	male	168	NA	no	no	c18.4	8480/3	c18.4	yes	yes	NA	no	NA
505	TCGA-DM-A280	8.74822606474	2.35210877056	2.18218376912	-1	70	NA	ascending colon	NA	nationwide children's hospital	36ee55fc-9efb-4eff-868b-b89194dd6568	NA	NA	NA	tcga-dm-a280-f19061	18538d25-0c10-4219-9020-1f4b3f9e6789	canonical	yes	normal	NA	COADREAD	no	2016-01-28	21	2	-25649	236	0	0	NA	NA	NA	not hispanic or latino	836298d4-3d7d-46ca-9494-2f96649e0462	scheduled follow-up submission	NA	female	159	colon mucinous adenocarcinoma	no	no	c18.2	8480/3	c18.2	yes	yes	12	yes	NA
506	TCGA-DM-A282	4.2952013857	4.85910486443	NA	1	60	NA	hepatic flexure	NA	nationwide children's hospital	584d0fa7-d745-4ec8-890d-a8a02bc67406	NA	NA	NA	tcga-dm-a282-f19063	f8d1b315-42fe-4f86-89fc-739790cd55f9	canonical	yes	normal	NA	COADREAD	no	2016-01-28	21	5	-22265	NA	0	0	4233	NA	NA	not hispanic or latino	a076b288-1cee-4a0b-a6dd-d85a1018ce55	scheduled follow-up submission	NA	female	153	colon adenocarcinoma	no	no	c18.3	8480/3	c18.3	yes	yes	NA	no	NA
507	TCGA-DM-A285	8.87693956361	4.15961304098	7.51644622015	-1	71	NA	ascending colon	NA	nationwide children's hospital	91e7441f-0b4e-4792-9f6e-7251377fdf79	NA	NA	NA	tcga-dm-a285-f19064	092d6ce5-dc12-4656-adba-1c40e4682633	canonical	yes	normal	NA	COADREAD	yes	2016-01-28	21	2	-26021	179	0	0	NA	NA	NA	not hispanic or latino	37af3d09-acd4-4b90-bd28-81725a5c2b5d	scheduled follow-up submission	NA	female	175	colon mucinous adenocarcinoma	yes	no	c18.2	8480/3	c18.2	yes	yes	NA	no	NA
508	TCGA-DM-A288	3.33339510854	3.6870270848	3.62290693036	-1	68	NA	cecum	NA	nationwide children's hospital	70489829-0992-4813-8d29-0b54a47b6597	NA	NA	NA	tcga-dm-a288-f19047	921ebaef-985f-4eb0-9d2d-ba0dca9b274e	canonical	no	NA	NA	COADREAD	NA	2016-01-28	21	2	-25084	427	0	0	NA	NA	NA	not hispanic or latino	e9cdfaab-8e53-445f-a593-fac94ff88324	scheduled follow-up submission	NA	male	170	colon mucinous adenocarcinoma	no	no	c18.0	8480/3	c18.0	yes	yes	13	yes	NA
509	TCGA-DM-A28A	6.00364945629	3.14803925855	NA	-1	78	NA	cecum	NA	nationwide children's hospital	3e6482bc-ec3f-4f98-a91e-540482cf81ee	NA	NA	NA	tcga-dm-a28a-f19065	860f60c3-2e50-4686-b22f-02038cf2602e	canonical	yes	normal	NA	COADREAD	NA	2016-01-28	21	2	-28833	805	0	0	NA	NA	NA	not hispanic or latino	ab7b4125-fcbb-4570-9280-65b2b36182b0	scheduled follow-up submission	NA	male	172	colon adenocarcinoma	no	no	c18.0	8140/3	c18.0	yes	yes	12	yes	NA
510	TCGA-DM-A28C	6.25280165427	4.04334450488	-0.27858359001	-1	74	NA	sigmoid colon	NA	nationwide children's hospital	eef40536-e3c7-4a96-89ed-72afd35a7fda	NA	NA	NA	tcga-dm-a28c-f19041	5e611e2b-f4b7-4940-95a5-d4744c57536a	canonical	no	NA	NA	COADREAD	yes	2016-01-28	21	2	-27073	2475	0	0	NA	NA	NA	not hispanic or latino	6feed7b6-d0d1-4f68-8102-a870b5e69c83	scheduled follow-up submission	NA	male	180	colon adenocarcinoma	no	no	c18.7	8140/3	c18.7	yes	no	NA	NA	NA
511	TCGA-DM-A28E	4.86726391108	3.75178504602	NA	-1	72	NA	sigmoid colon	NA	nationwide children's hospital	04849834-0f32-4423-95d8-b1685575232e	NA	NA	NA	tcga-dm-a28e-f19159	fb59bd36-e991-4383-95b9-b811ab68ec5b	canonical	yes	normal	NA	COADREAD	yes	2016-01-28	21	5	-26602	NA	0	0	3648	NA	NA	not hispanic or latino	745389b3-6288-4bb2-9a77-68a90df56778	scheduled follow-up submission	NA	female	150	colon adenocarcinoma	no	no	c18.7	8140/3	c18.7	yes	yes	12	yes	NA
512	TCGA-DM-A28F	2.72700555031	3.47907531307	-1.52076943879	-1	73	NA	sigmoid colon	NA	nationwide children's hospital	32f2e374-a7c9-4730-b21d-b906b08effb4	NA	NA	NA	tcga-dm-a28f-f19066	7402e1c9-2010-4212-9c2f-b89e2583811a	canonical	yes	normal	NA	COADREAD	yes	2016-01-28	21	2	-26856	1094	0	0	NA	NA	NA	not hispanic or latino	da575b9d-b222-4f6b-9d9a-520ebf8c93a0	scheduled follow-up submission	NA	male	182	colon adenocarcinoma	yes	no	c18.7	8140/3	c18.7	yes	yes	NA	no	NA
513	TCGA-DM-A28G	6.02541865939	5.46063445589	NA	1	75	NA	ascending colon	NA	nationwide children's hospital	fa8c8988-6494-4cf6-ad57-04c81a47a5e7	NA	NA	NA	tcga-dm-a28g-f19069	180a5be8-4d27-4bd3-931d-fd1d3f63d3eb	canonical	yes	normal	NA	COADREAD	yes	2016-01-28	21	2	-27641	1849	0	0	NA	NA	NA	not hispanic or latino	355909df-e439-44ae-bf88-fa7922e58876	scheduled follow-up submission	NA	male	170	colon adenocarcinoma	no	no	c18.2	8140/3	c18.2	yes	yes	NA	no	NA
514	TCGA-DM-A28H	7.79271937767	3.74832167986	NA	-1	50	NA	cecum	NA	nationwide children's hospital	832a511e-3a9e-4a31-845b-34edf624dd93	NA	NA	NA	tcga-dm-a28h-f19042	9364276d-f763-4a86-bd7a-bbf10b1523db	canonical	yes	normal	NA	COADREAD	NA	2016-01-28	21	5	-18325	NA	0	0	3561	NA	NA	not hispanic or latino	83fee7d8-2e84-428f-9ff9-28ceda98c70c	scheduled follow-up submission	NA	male	178	colon adenocarcinoma	no	no	c18.0	8140/3	c18.0	yes	yes	NA	no	NA
515	TCGA-DM-A28K	7.20771328427	2.75332640989	-0.947027725186	-1	75	NA	hepatic flexure	NA	nationwide children's hospital	1dcb5fdb-ea64-48a4-82f1-f683a5bebb69	NA	NA	NA	tcga-dm-a28k-f19070	6dc528bd-12ea-4a66-907a-29eb3eacd41b	canonical	no	NA	NA	COADREAD	NA	2016-01-28	21	5	-27428	NA	0	0	2988	NA	NA	not hispanic or latino	79c2202d-4aa7-4aad-8084-d7f2e6bd5ece	scheduled follow-up submission	NA	male	174	colon mucinous adenocarcinoma	no	no	c18.3	8480/3	c18.3	yes	no	NA	NA	NA
516	TCGA-DM-A28M	6.91560813862	2.86249106613	-0.459377518588	-1	63	NA	descending colon	NA	nationwide children's hospital	2366d669-bd7b-4666-99af-d2a3286e063a	NA	NA	NA	tcga-dm-a28m-f19071	b74ce1d8-bccc-4ac6-b29c-a151bd6f07de	canonical	yes	normal	NA	COADREAD	NA	2016-01-28	21	5	-23043	NA	0	0	2895	NA	NA	not hispanic or latino	381b44c4-3587-4f97-a7ab-e9a727e94cb3	scheduled follow-up submission	NA	male	172	colon adenocarcinoma	no	no	c18.6	8140/3	c18.6	yes	yes	12	yes	NA
517	TCGA-DT-5265	8.37791023049	3.91848164763	9.98025470297	-1	51	NA	rectum	NA	nationwide children's hospital	2ae68360-3d4a-4bd0-917b-ad89057cedeb	NA	NA	NA	tcga-dt-5265-f71902	fcd1bf2e-ec38-4bd0-9b8a-b9500ac8bdef	canonical	NA	NA	NA	COADREAD	NA	2016-01-28	21	31	-18669	NA	0	0	384	NA	NA	not hispanic or latino	f8fcc441-cb70-4568-9c64-55a4454a66e5	scheduled follow-up submission	complete remission/response	male	NA	rectal mucinous adenocarcinoma	NA	no	c20	8480/3	c20.9	yes	NA	NA	NA	NA
518	TCGA-DY-A0XA	8.26861732023	3.65981041662	NA	-1	57	NA	rectosigmoid junction	NA	nationwide children's hospital	ec472d8e-3217-4f6e-a9fb-632d0167f4b9	NA	NA	NA	tcga-dy-a0xa-f17214	3cd987e9-dd78-41b5-950c-f0aa56c3f6d2	canonical	yes	normal	NA	COADREAD	NA	2016-01-28	21	25	-21115	NA	0	0	3846	3635	NA	not hispanic or latino	4f0cdde9-db37-40fd-98d4-2833870a1a8a	scheduled follow-up submission	NA	female	159	rectal adenocarcinoma	no	no	c19	8140/3	c19.9	yes	yes	NA	no	NA
519	TCGA-DY-A1DC	7.41614727125	3.98569168402	NA	-1	72	NA	rectosigmoid junction	NA	nationwide children's hospital	0376d1ea-8f8c-4672-b6ff-39a6cd1f3654	NA	NA	NA	tcga-dy-a1dc-f19043	fd4a2c05-ad6e-44f9-8fcc-7f7a2021a946	canonical	yes	normal	NA	COADREAD	NA	2016-01-28	21	2	-26436	1258	0	0	NA	NA	NA	not hispanic or latino	67fa82db-3ce2-4919-8d8e-512b1b34adca	scheduled follow-up submission	NA	female	NA	rectal adenocarcinoma	NA	no	c19	8140/3	c19.9	yes	yes	NA	no	NA
520	TCGA-DY-A1DD	8.59675218573	4.70286805957	-0.997693532617	1	77	NA	rectosigmoid junction	NA	nationwide children's hospital	fb2168a1-0e15-4b86-9178-03255761f71f	NA	NA	NA	tcga-dy-a1dd-f19086	58653763-6128-40aa-bcf5-01e1d8ef1cc1	canonical	yes	normal	NA	COADREAD	NA	2016-01-28	21	2	-28159	1741	0	0	NA	1741	NA	not hispanic or latino	958309fe-b5c6-4bf4-979c-16148119ddec	scheduled follow-up submission	NA	female	156	rectal adenocarcinoma	NA	no	c19	8140/3	c19.9	yes	yes	NA	no	NA
521	TCGA-DY-A1DE	3.82958575182	4.25701061821	-1.02826333326	-1	56	NA	rectum	NA	nationwide children's hospital	4bf8dfdc-f238-43bc-86ca-ad65e43c47a0	NA	NA	NA	tcga-dy-a1de-f19046	eb9a942f-cf37-4e8d-98d9-791973f9d383	canonical	yes	normal	NA	COADREAD	NA	2016-01-28	21	5	-20504	NA	0	0	3932	3667	NA	not hispanic or latino	386d568a-c5cf-4f2e-811d-98a0191ec389	scheduled follow-up submission	NA	female	160	rectal adenocarcinoma	no	no	c20	8140/3	c20.9	yes	yes	61	yes	NA
522	TCGA-DY-A1DF	7.45526638744	4.91515755207	-0.699466227505	1	73	NA	rectosigmoid junction	NA	nationwide children's hospital	29ceac44-c24f-4760-a837-7cdd03e65ca1	NA	NA	NA	NA	NA	canonical	yes	normal	NA	COADREAD	NA	2016-01-28	21	NA	-26763	734	0	0	NA	734	NA	not hispanic or latino	754326e8-7f84-41a5-9d2b-997dcf08574d	NA	NA	female	156	rectal adenocarcinoma	NA	no	c19	8140/3	c19.9	yes	yes	13	yes	NA
523	TCGA-DY-A1DG	9.42951909787	3.7794908693	-1.02796911586	-1	75	NA	rectum	NA	nationwide children's hospital	321081b6-b669-4478-91a7-d29a475d5ba6	NA	NA	NA	tcga-dy-a1dg-f19044	ff271a21-af76-4913-9379-e64d89fc2de0	canonical	yes	normal	NA	COADREAD	yes	2016-01-28	21	2	-27396	1566	0	0	NA	NA	NA	not hispanic or latino	4db52a41-970a-4e35-bb41-b970999b06cd	scheduled follow-up submission	NA	male	175	rectal adenocarcinoma	no	no	c20	8140/3	c20.9	yes	yes	NA	no	NA
524	TCGA-DY-A1H8	1.66475587983	4.1501697063	NA	-1	77	NA	rectum	NA	nationwide children's hospital	6ac6bbaf-90bc-4879-a9e1-3c5592295155	NA	NA	NA	tcga-dy-a1h8-f19088	3b7c3cf1-2960-4e6f-b34c-dcc36970cbf5	canonical	no	NA	NA	COADREAD	NA	2016-01-28	21	2	-28459	992	0	0	NA	992	NA	not hispanic or latino	b58a7d2d-46ba-4fe9-b548-31955a11725e	scheduled follow-up submission	NA	female	160	rectal adenocarcinoma	NA	no	c20	8140/3	c20.9	yes	yes	12	yes	NA
525	TCGA-EF-5830	5.40681554978	4.6869262695	0.0144981269994	1	54	NA	rectum	NA	nationwide children's hospital	0d0f6168-444a-4e0f-8abe-484f2785bb06	NA	NA	NA	tcga-ef-5830-f69008	68ae9b17-d82e-4fc6-8cfa-d8798adee747	canonical	no	NA	NA	COADREAD	no	2016-01-28	21	24	-19802	NA	0	0	106	NA	NA	not hispanic or latino	14692beb-647f-481e-a6e2-fd76524ac890	scheduled follow-up submission	NA	male	182	rectal adenocarcinoma	no	no	c20	8140/3	c20.9	yes	no	NA	NA	no
526	TCGA-EF-5831	4.09353482399	3.31592845258	NA	-1	72	NA	rectum	NA	nationwide children's hospital	a0b04f0f-3a95-4964-a520-3a951ceec542	NA	NA	NA	tcga-ef-5831-f69009	10064861-41e4-4f83-90ae-abe08af5958b	canonical	no	NA	NA	COADREAD	NA	2016-01-28	21	24	-26331	NA	0	0	127	NA	NA	not hispanic or latino	a847b0d6-9732-4500-9422-b01d8d97838b	scheduled follow-up submission	NA	male	162	rectal adenocarcinoma	NA	no	c20	8140/3	c20.9	yes	no	NA	NA	NA
527	TCGA-EI-6506	3.47573343097	4.69812399972	3.47573343097	1	78	NA	rectosigmoid junction	NA	nationwide children's hospital	2e921668-74de-4d39-b24d-81af19d4ac8c	NA	NA	NA	tcga-ei-6506-f28939	7f26f1a0-f9c3-4fbf-813d-e7667f4d9233	canonical	no	NA	23	COADREAD	no	2016-01-28	21	2	-28587	NA	0	0	625	NA	NA	not hispanic or latino	cd04b07a-1b4e-42a2-91fb-b04b678fcd1b	scheduled follow-up submission	NA	female	162	rectal adenocarcinoma	no	no	c20	8211/3	c20.9	yes	no	NA	NA	NA
528	TCGA-EI-6507	7.73914872285	2.27673486188	-1.18278607574	-1	60	NA	rectum	NA	nationwide children's hospital	6a6cb888-fbd6-4c1d-8add-7c20b058b446	NA	NA	NA	tcga-ei-6507-f28632	6611f712-ecbc-4158-b32a-3d1b7ee59bd3	canonical	no	NA	20	COADREAD	no	2016-01-28	21	27	-22176	NA	0	0	607	NA	NA	not hispanic or latino	776f165f-1d2f-49a0-b421-c78cd4d13f6d	scheduled follow-up submission	NA	male	176	rectal adenocarcinoma	no	no	c20	8480/3	c20.9	yes	no	NA	NA	no
529	TCGA-EI-6508	6.76978628247	5.00039668659	NA	1	48	NA	rectosigmoid junction	NA	nationwide children's hospital	4ba7b36a-3345-470e-8455-1daf3b08da53	NA	NA	NA	tcga-ei-6508-f28935	e969163b-56cb-49f1-a9a4-3a8b44fd676d	canonical	no	NA	12	COADREAD	no	2016-01-28	21	1	-17827	NA	0	0	636	NA	NA	not hispanic or latino	4849a74f-e43c-40f0-9653-495fbc68fe20	scheduled follow-up submission	NA	female	159	rectal adenocarcinoma	NA	no	c20	8263/3	c20.9	yes	no	NA	NA	NA
530	TCGA-EI-6509	6.95182555136	6.48971953681	3.1969374665	1	53	NA	rectosigmoid junction	NA	nationwide children's hospital	dddc14f6-4ae3-4c31-9755-1346b9337885	NA	NA	NA	tcga-ei-6509-f28628	5912c28c-8a8c-470b-9957-574b055f17d6	canonical	no	NA	60	COADREAD	no	2016-01-28	21	27	-19666	NA	0	0	517	NA	NA	not hispanic or latino	34d387f1-d5b1-4ed3-b68c-cf67fb306720	scheduled follow-up submission	NA	male	178	rectal adenocarcinoma	no	no	c20	8263/3	c20.9	yes	no	NA	NA	no
531	TCGA-EI-6510	6.69583934964	3.29459134334	-1.22904412921	-1	77	NA	rectosigmoid junction	NA	nationwide children's hospital	1da113d7-2374-4808-9166-912fdc0bc120	NA	NA	NA	tcga-ei-6510-f28933	deaacf40-9e9d-4232-bd5d-0ff4ff7bc80d	canonical	no	NA	29	COADREAD	no	2016-01-28	21	2	-28328	NA	0	0	556	NA	NA	not hispanic or latino	48f1905c-aece-4876-82a2-e91100acbcfa	scheduled follow-up submission	NA	female	150	rectal adenocarcinoma	NA	no	c20	8263/3	c20.9	yes	no	NA	NA	NA
532	TCGA-EI-6511	4.86135494314	4.73011277328	NA	1	52	NA	rectum	NA	nationwide children's hospital	75ba79ab-e2c8-49c6-abea-926f6919256e	NA	NA	NA	tcga-ei-6511-f28930	e798707b-0f2c-4f9a-ba35-032ddf99d55d	canonical	no	NA	NA	COADREAD	yes	2016-01-28	21	2	-19237	NA	0	0	482	NA	NA	not hispanic or latino	2ffc0c05-8135-465c-85f7-cc83ccef93e4	scheduled follow-up submission	NA	male	165	rectal adenocarcinoma	no	no	c20	8263/3	c20.9	yes	no	NA	NA	NA
533	TCGA-EI-6512	3.49692246601	3.18879651951	4.96641200896	-1	64	NA	rectosigmoid junction	NA	nationwide children's hospital	16db0283-331c-45d2-9903-26caf948ed9f	NA	NA	NA	tcga-ei-6512-f28634	803086c2-dd12-4f44-a330-d862b01edd4c	canonical	no	NA	NA	COADREAD	no	2016-01-28	21	30	-23537	NA	0	0	538	NA	NA	not hispanic or latino	ad4e076e-11e2-4e2b-9543-56b3b310a00a	scheduled follow-up submission	NA	female	170	rectal adenocarcinoma	no	no	c20	8263/3	c20.9	yes	no	NA	NA	no
534	TCGA-EI-6513	6.78854085968	0.638768944417	1.44615034013	-1	59	NA	rectosigmoid junction	NA	nationwide children's hospital	a2de2f9a-0ecc-4463-9828-b9d750ed08fa	NA	NA	NA	tcga-ei-6513-f28633	da6a857e-765b-4124-b509-e58e9cc1f4fa	canonical	no	NA	NA	COADREAD	yes	2016-01-28	21	27	-21776	NA	0	0	497	NA	NA	not hispanic or latino	01d42698-9e3a-4103-bbaa-7ac012a0f3e0	scheduled follow-up submission	NA	male	175	rectal adenocarcinoma	no	no	c20	8263/3	c20.9	yes	no	NA	NA	no
535	TCGA-EI-6514	NA	5.84350403803	-1.1677985941	1	59	NA	sigmoid colon	NA	nationwide children's hospital	63bbf024-799d-4fd7-822f-db83077355c9	NA	NA	NA	tcga-ei-6514-f28630	50212526-646e-40d5-92dd-80edf761190f	canonical	no	NA	NA	COADREAD	no	2016-01-28	21	27	-21618	NA	0	0	496	NA	NA	not hispanic or latino	c4331513-d988-413f-8ee2-20460031c59d	scheduled follow-up submission	NA	female	NA	rectal adenocarcinoma	no	no	c20	8263/3	c20.9	yes	no	NA	NA	no
536	TCGA-EI-6881	6.57617744621	3.62198151382	-0.547931769776	-1	60	NA	rectosigmoid junction	NA	nationwide children's hospital	7ab95b88-b01b-48d1-9e43-d816a8d8ef38	NA	NA	NA	tcga-ei-6881-f29849	f8458cea-739e-40d1-a783-c5b08fe1e40d	canonical	no	NA	15	COADREAD	no	2016-01-28	21	30	-22057	NA	0	0	499	NA	NA	not hispanic or latino	3db03d01-733a-4ed7-9fce-9a108fc140b3	scheduled follow-up submission	NA	male	176	rectal adenocarcinoma	no	no	c20	8263/3	c20.9	yes	no	NA	NA	no
537	TCGA-EI-6882	8.30199407892	3.77842938017	3.89390578885	-1	59	NA	rectosigmoid junction	NA	nationwide children's hospital	439dec47-c3db-4a86-94b3-e7125464e8a0	NA	NA	NA	tcga-ei-6882-f29848	35b07b0e-99b9-45a3-a2e1-b9b38802029b	canonical	no	NA	30	COADREAD	no	2016-01-28	21	26	-21682	NA	0	0	262	NA	NA	not hispanic or latino	e94869b4-24d3-4cc3-a11c-018a3b1d0540	scheduled follow-up submission	NA	male	178	rectal mucinous adenocarcinoma	no	no	c20	8255/3	c20.9	yes	no	NA	NA	no
538	TCGA-EI-6883	7.1841364542	4.69870744452	NA	1	63	NA	rectosigmoid junction	NA	nationwide children's hospital	e196dff9-c961-4488-b03b-4d11e2ce4689	NA	NA	NA	tcga-ei-6883-f29851	121ec34e-c483-471e-9971-3c0f8c1c5642	canonical	no	NA	21	COADREAD	no	2016-01-28	21	30	-23268	NA	0	0	350	NA	NA	not hispanic or latino	a243536d-d93b-48f9-a158-41f7dca9d60c	scheduled follow-up submission	NA	male	180	rectal adenocarcinoma	no	no	c20	8211/3	c20.9	yes	no	NA	NA	no
539	TCGA-EI-6884	7.4581104561	5.24911534944	-0.160201616493	1	71	NA	rectosigmoid junction	NA	nationwide children's hospital	bbe8ab7b-deca-4685-9b14-f522b4cc5538	NA	NA	NA	tcga-ei-6884-f29854	53bb0172-842b-4f3c-85b4-12fa8993d34c	canonical	no	NA	NA	COADREAD	no	2016-01-28	21	30	-25995	NA	0	0	328	NA	NA	not hispanic or latino	a2743252-af8d-40fd-a8b6-3bb35e0f1613	scheduled follow-up submission	NA	male	166	rectal adenocarcinoma	no	no	c20	8211/3	c20.9	yes	no	NA	NA	no
540	TCGA-EI-6885	5.00978159958	4.86244147245	NA	1	57	NA	rectosigmoid junction	NA	nationwide children's hospital	6a5c0c59-789f-4ae7-8a6f-bc8ba84489e8	NA	NA	NA	tcga-ei-6885-f29906	9c177069-a46e-4a81-b825-1197281fba02	canonical	no	NA	7	COADREAD	no	2016-01-28	21	30	-21140	NA	0	0	415	NA	NA	not hispanic or latino	173befb0-4149-4155-8b7f-5205c42492d4	scheduled follow-up submission	NA	female	164	rectal adenocarcinoma	no	no	c20	8211/3	c20.9	yes	no	NA	NA	no
541	TCGA-EI-6917	5.42919079188	5.59492768489	-1.41619211722	1	33	NA	rectum	NA	nationwide children's hospital	681fa82c-768b-4df2-bbf8-5affc3d91715	NA	NA	NA	tcga-ei-6917-f29856	4991ad3c-b4a2-43c4-ba38-56e1762b511d	canonical	no	NA	1	COADREAD	no	2016-01-28	21	30	-12113	NA	0	0	531	NA	NA	not hispanic or latino	53997b4a-b92d-4091-8b2d-6bd1e3778c6c	scheduled follow-up submission	NA	male	176	rectal adenocarcinoma	no	no	c20	8255/3	c20.9	yes	no	NA	NA	no
542	TCGA-EI-7002	2.15574923268	6.08648657024	-1.42934277969	1	58	NA	rectum	NA	nationwide children's hospital	35813d97-2641-4a5d-81a0-5080e5496353	NA	NA	NA	tcga-ei-7002-f29903	1189c8c7-3bbd-49d3-9ef1-3c85e6a88838	canonical	no	NA	9	COADREAD	no	2016-01-28	21	30	-21192	NA	0	0	364	NA	NA	not hispanic or latino	06d42af4-1c55-4af6-8da8-7658760600d7	scheduled follow-up submission	NA	male	185	rectal adenocarcinoma	no	no	c20	8211/3	c20.9	yes	no	NA	NA	no
543	TCGA-EI-7004	5.16714513701	6.50635281029	1.96203070711	1	37	NA	rectosigmoid junction	NA	nationwide children's hospital	242602a8-e9af-45e3-9afb-24c61f3fe858	NA	NA	NA	tcga-ei-7004-f29857	24449210-a8d9-453a-a9e6-4b9a490f414f	canonical	no	NA	30	COADREAD	no	2016-01-28	21	30	-13566	NA	0	0	257	NA	NA	not hispanic or latino	fa303873-ef34-4557-bec3-f1417ae9a4b0	scheduled follow-up submission	NA	female	172	rectal mucinous adenocarcinoma	no	no	c19	8480/3	c19.9	yes	no	NA	NA	no
544	TCGA-F4-6459	4.83896184864	5.8918152903	-1.22701644786	1	61	NA	sigmoid colon	NA	nationwide children's hospital	b0c0c679-159c-40f0-91e4-678bd51fb533	NA	NA	NA	tcga-f4-6459-f29831	05ebc8eb-fa35-4be4-9e17-29a5f91e2aa7	canonical	no	NA	NA	COADREAD	no	2016-01-28	21	29	-22574	262	0	0	NA	NA	NA	not hispanic or latino	c65c3d29-95ea-45a2-88c6-ab4788ef51af	scheduled follow-up submission	NA	female	162	colon adenocarcinoma	no	no	c18.7	8140/3	c18.7	yes	no	NA	NA	no
545	TCGA-F4-6460	1.38233524253	6.72573297794	2.23032600003	1	51	NA	sigmoid colon	NA	nationwide children's hospital	2855b918-2b4a-4aed-a0e4-1cfa3ca6fb2b	NA	NA	NA	tcga-f4-6460-f63466	dcfd5636-99a2-40ab-8eca-1d845e974125	canonical	no	NA	NA	COADREAD	no	2016-01-28	21	11	-18637	972	0	0	NA	NA	NA	not hispanic or latino	9a9ccce1-2bb8-4a10-9e14-84c13db9e300	scheduled follow-up submission	progressive disease	female	168	colon adenocarcinoma	no	no	c18.7	8140/3	c18.7	yes	no	NA	NA	no
546	TCGA-F4-6461	0.156008221107	6.1332963657	4.67957580683	1	41	NA	hepatic flexure	NA	nationwide children's hospital	5b242689-726e-4be7-9670-57a382149a9e	NA	NA	NA	tcga-f4-6461-f29823	4b99a840-611b-4ff1-880c-e1e3fba76407	canonical	no	NA	NA	COADREAD	no	2016-01-28	21	29	-15151	338	0	0	NA	NA	NA	not hispanic or latino	b5c6bc0a-cfab-43c6-ac4f-cb6cd48156f7	scheduled follow-up submission	NA	female	151	colon adenocarcinoma	no	no	c18.9	8140/3	c18.9	yes	no	NA	NA	no
547	TCGA-F4-6463	4.80735492206	5.95419631039	NA	1	51	NA	transverse colon	NA	nationwide children's hospital	d7a4d1b2-ce7f-485b-964d-4bd3c9d612e7	NA	NA	NA	tcga-f4-6463-f63465	b3b16218-1921-4134-9a55-60e2d52fe8c1	canonical	no	NA	NA	COADREAD	NA	2016-01-28	21	11	-18804	NA	0	0	1087	NA	NA	not hispanic or latino	cffb5ff5-4e08-484c-94a6-a1b5fb79cb5a	scheduled follow-up submission	complete remission/response	male	174	colon mucinous adenocarcinoma	NA	no	c18.4	8480/3	c18.4	yes	no	NA	NA	NA
548	TCGA-F4-6569	3.80487960825	6.05726179971	NA	1	60	NA	transverse colon	NA	nationwide children's hospital	366eea5f-2442-4354-aa87-8ff7d33c7957	NA	NA	NA	tcga-f4-6569-f63482	5068a8b9-3d06-49ac-8d7e-67d663de500e	canonical	no	NA	NA	COADREAD	NA	2016-01-28	21	11	-22203	NA	0	0	1087	NA	NA	not hispanic or latino	31cd963d-0cb9-4eb7-8af8-182596ef35c2	scheduled follow-up submission	complete remission/response	male	180	colon adenocarcinoma	NA	no	c18.9	8140/3	c18.9	yes	no	NA	NA	NA
549	TCGA-F4-6570	5.952676026	5.3049782358	NA	1	78	NA	transverse colon	NA	nationwide children's hospital	3ac0ff3e-7843-4e93-8fcc-94d23cfa13d6	NA	NA	NA	tcga-f4-6570-f29806	2bff0d84-1719-401b-9a98-83d0477a9cd7	canonical	no	NA	NA	COADREAD	NA	2016-01-28	21	29	-28772	188	0	0	NA	NA	NA	not hispanic or latino	2e83ddc8-a6ad-4240-9f4d-df14c67e558a	scheduled follow-up submission	NA	female	159	colon adenocarcinoma	NA	no	c18.9	8140/3	c18.9	yes	no	NA	NA	NA
550	TCGA-F4-6703	5.13234240624	4.39014487525	3.69624982424	-1	64	NA	ascending colon	NA	nationwide children's hospital	01bbede7-e2d4-445b-ada7-0984b28e891b	NA	NA	NA	tcga-f4-6703-f70149	06791582-c883-41bd-9c0f-d3403c5c0fd8	canonical	NA	NA	NA	COADREAD	no	2016-01-28	21	28	-23644	NA	0	0	1456	NA	NA	not hispanic or latino	11676cb8-3f84-44b9-b876-1529c09a4040	scheduled follow-up submission	complete remission/response	male	172	colon adenocarcinoma	no	no	c18.2	8140/3	c18.2	yes	NA	NA	NA	NA
551	TCGA-F4-6704	2.52576821889	6.99143908006	0.133432006981	1	60	NA	sigmoid colon	NA	nationwide children's hospital	709d0c40-f65d-4976-9842-c32909c507ca	case matched expression control	case matched methylation control	NA	NA	NA	canonical - plus	no	NA	NA	COADREAD	no	2016-01-28	21	25	-21949	NA	0	0	47	NA	NA	not hispanic or latino	f7beb2fe-e099-4ab2-af6e-040f8760f440	NA	NA	male	183	colon mucinous adenocarcinoma	no	no	c18.7	8480/3	c18.7	yes	no	NA	NA	yes
552	TCGA-F4-6805	7.05015774303	4.48944017593	3.69107627108	1	58	NA	descending colon	NA	nationwide children's hospital	7d95f60c-76ea-49ec-afbb-22b333fca127	NA	NA	NA	tcga-f4-6805-f58378	9d0e31b2-0943-4da1-af2b-47626205fe40	canonical	no	NA	NA	COADREAD	no	2016-01-28	21	8	-21241	NA	0	0	1047	NA	NA	not hispanic or latino	6a60d778-725e-4da2-811c-6e8acbc72976	scheduled follow-up submission	complete remission/response	female	162	colon adenocarcinoma	no	no	c18.9	8140/3	c18.9	yes	no	NA	NA	no
553	TCGA-F4-6806	2.00676478188	4.97637280149	-0.578197718843	1	59	NA	sigmoid colon	NA	nationwide children's hospital	2fb0a70c-db3a-414a-8ade-e205b4565a22	NA	NA	NA	tcga-f4-6806-f65809	d9f38095-ed8e-4d57-8714-dd0dacaf8107	canonical	no	NA	NA	COADREAD	no	2016-01-28	21	30	-21625	NA	0	0	1260	NA	NA	not hispanic or latino	ec4b64f1-887f-49d5-b068-a08699481ec1	scheduled follow-up submission	partial remission/response	female	172	colon adenocarcinoma	no	no	c18.7	8140/3	c18.7	yes	no	NA	NA	no
554	TCGA-F4-6807	6.54825781808	5.80329937606	NA	1	51	NA	hepatic flexure	NA	nationwide children's hospital	c2067721-e358-4678-97b7-f7e674d718fd	NA	NA	NA	tcga-f4-6807-f65808	67a5f794-4fdd-41c6-b840-5500d0838554	canonical	no	NA	NA	COADREAD	no	2016-01-28	21	30	-18690	NA	0	0	1309	NA	NA	not hispanic or latino	e8a7d709-ea5f-4e5a-b167-f66066ddfa40	scheduled follow-up submission	complete remission/response	female	166	colon adenocarcinoma	no	no	c18.9	8140/3	c18.9	yes	no	NA	NA	no
555	TCGA-F4-6808	4.91625687945	3.41375653892	NA	-1	54	NA	sigmoid colon	NA	nationwide children's hospital	33600274-8afb-48ab-94fa-7928647874fe	NA	NA	NA	tcga-f4-6808-f35403	8e64f2af-6776-479e-9ee3-7fba9b924e6e	canonical	no	NA	NA	COADREAD	no	2016-01-28	21	26	-19803	NA	0	0	1024	NA	NA	not hispanic or latino	030dcfed-0870-4bbf-b4e3-d8ff8af56c5a	scheduled follow-up submission	complete remission/response	female	166	colon adenocarcinoma	no	no	c18.7	8140/3	c18.7	yes	no	NA	NA	no
556	TCGA-F4-6809	5.47545783368	6.54257225063	1.93115353052	1	52	NA	sigmoid colon	NA	nationwide children's hospital	21db9f16-1faa-45d3-bac1-37865448217c	NA	NA	NA	tcga-f4-6809-f31711	f13a8e30-9361-4847-bc94-78ebb5a83c83	canonical	no	NA	NA	COADREAD	no	2016-01-28	21	8	-19039	403	0	0	NA	NA	NA	not hispanic or latino	22449d31-db59-4466-ba00-032c7e8af6ba	scheduled follow-up submission	NA	female	150	colon adenocarcinoma	NA	no	c18.7	8140/3	c18.7	yes	no	NA	NA	no
557	TCGA-F4-6854	4.11891616267	5.47505893496	-0.524915117051	1	77	NA	sigmoid colon	NA	nationwide children's hospital	938e06f4-5299-40a7-8298-69dce6fc6593	NA	NA	NA	tcga-f4-6854-f35416	d0eedbbb-5f9b-4dd4-a2e5-8a42ea4e34b3	canonical	no	NA	NA	COADREAD	no	2016-01-28	21	26	-28272	NA	0	0	16	NA	NA	not hispanic or latino	d6a8011b-cc89-4308-a6d3-aec4d15883e8	scheduled follow-up submission	complete remission/response	female	170	colon adenocarcinoma	no	no	c18.7	8140/3	c18.7	yes	no	NA	no	no
558	TCGA-F4-6855	5.03244912908	4.71051993216	NA	1	70	NA	sigmoid colon	NA	nationwide children's hospital	d6a629ce-3c90-4d04-872e-e514638bab97	NA	NA	NA	tcga-f4-6855-f70147	eee394b3-0c11-4c09-9358-dc20f2205c39	canonical	NA	NA	NA	COADREAD	no	2016-01-28	21	28	-25890	NA	0	0	1442	NA	NA	not hispanic or latino	fa2370dd-2ecd-45f4-bdf8-95e32ebc3460	scheduled follow-up submission	complete remission/response	female	167	colon adenocarcinoma	NA	no	c18.7	8140/3	c18.7	yes	NA	NA	NA	NA
559	TCGA-F4-6856	7.19048449031	4.12698111342	4.00668400765	-1	45	NA	cecum	NA	nationwide children's hospital	43dc87f1-f0a9-498d-946f-b29f644c6f36	NA	NA	NA	tcga-f4-6856-f63492	770dc7a0-dd76-4f1e-a27d-04030d295b04	canonical	no	NA	NA	COADREAD	NA	2016-01-28	21	11	-16519	NA	0	0	1074	NA	NA	not hispanic or latino	f9c9e998-6d25-43b0-9f65-c388792b2c27	scheduled follow-up submission	complete remission/response	male	160	colon mucinous adenocarcinoma	NA	no	c18.0	8480/3	c18.0	yes	no	NA	NA	NA
560	TCGA-F5-6464	2.66907213256	5.09052743259	-0.138282789493	1	77	NA	rectum	NA	nationwide children's hospital	ed7b7b1e-d014-461c-9068-341a23f1e794	NA	NA	NA	tcga-f5-6464-f29829	3e1af942-0943-4749-a350-bdeb23f68eae	canonical	no	NA	NA	COADREAD	no	2016-01-28	21	29	-28168	303	0	0	NA	NA	NA	not hispanic or latino	e4e3e3eb-963b-4332-b0cc-c8f6b67218d6	scheduled follow-up submission	NA	female	159	rectal adenocarcinoma	no	no	c19	8140/3	c19.9	yes	no	NA	NA	no
561	TCGA-F5-6465	-0.423719742379	5.34447345946	NA	1	64	NA	rectosigmoid junction	NA	nationwide children's hospital	12059ae5-1c95-44dd-af65-e00f4acdc77c	NA	NA	NA	tcga-f5-6465-f70150	84a0cbb0-d302-4860-ada1-b257f0becef2	canonical	NA	NA	NA	COADREAD	no	2016-01-28	21	28	-23432	NA	0	0	1506	NA	NA	not hispanic or latino	af32b63e-3b7d-4b57-99f4-346d83f09db4	scheduled follow-up submission	complete remission/response	female	170	rectal adenocarcinoma	NA	no	c19	8140/3	c19.9	yes	NA	NA	NA	NA
562	TCGA-F5-6571	5.73850575041	5.68322202716	0.683202372966	1	62	NA	rectum	NA	nationwide children's hospital	52feac40-fad4-46d0-ada7-60afd085cd69	NA	NA	NA	tcga-f5-6571-f53534	a2043fb3-cf3d-4c8a-86f7-b8395dca9b03	canonical	no	NA	NA	COADREAD	no	2016-01-28	21	12	-22666	NA	0	0	1288	NA	NA	not hispanic or latino	1aa3392d-1af0-448d-9010-063779c01ad6	scheduled follow-up submission	stable disease	female	166	rectal adenocarcinoma	no	no	c20	8140/3	c20.9	yes	no	NA	NA	no
563	TCGA-F5-6702	5.89432304019	3.36825151193	1.53176820691	-1	71	NA	rectosigmoid junction	NA	nationwide children's hospital	debbd5bc-aa5e-415b-81a8-79ec565dcb39	NA	NA	NA	tcga-f5-6702-f31161	de208906-8ba5-4980-bd0b-7eff18dba78a	canonical	NA	NA	NA	COADREAD	no	2016-01-28	21	6	-26123	869	0	0	NA	NA	NA	not hispanic or latino	5625e18c-5be3-4f44-bdcf-19545ef0f344	scheduled follow-up submission	progressive disease	male	172	rectal adenocarcinoma	NA	no	c19	8140/3	c19.9	yes	NA	NA	NA	NA
564	TCGA-F5-6810	1.15574923268	4.76060951678	0.155749232678	1	71	7th	NA	rectum	international genomics consortium	da181ec8-111d-48a0-9fbf-5d0e943ea1fb	NA	NA	NA	NA	NA	canonical	no	NA	NA	COADREAD	no	2016-01-28	29	31	-25987	NA	0	0	12	NA	m0	not hispanic or latino	NA	NA	NA	male	165	rectal adenocarcinoma	no	NA	c20	8140/3	c20.9	yes	no	NA	no	NA
565	TCGA-F5-6811	6.02944184246	4.74339109389	0.910502426239	1	72	NA	rectosigmoid junction	NA	nationwide children's hospital	78dfe518-6f45-4a96-b8c6-eb84c8276103	NA	NA	NA	tcga-f5-6811-f55510	c955dc30-ee36-47c5-b2b9-fe173d6b4105	canonical	NA	NA	NA	COADREAD	NA	2016-01-28	21	8	-26575	NA	0	0	979	NA	NA	not hispanic or latino	46a0d511-2f81-4be2-a5fb-4126599f8838	scheduled follow-up submission	complete remission/response	female	165	rectal adenocarcinoma	no	no	c19	8140/3	c19.9	yes	NA	NA	NA	NA
566	TCGA-F5-6812	3.51063284604	5.44922789855	NA	1	67	NA	rectum	NA	nationwide children's hospital	1826d50a-f8c6-476a-b229-6192936383a9	NA	NA	NA	tcga-f5-6812-f62653	222b6e6d-a861-4ef8-a14a-04d1383a419c	canonical	no	NA	NA	COADREAD	no	2016-01-28	21	23	-24490	NA	0	0	1110	NA	NA	not hispanic or latino	9023d14a-a2ad-48cb-af06-ed3fb5e755a0	scheduled follow-up submission	complete remission/response	male	188	rectal adenocarcinoma	no	no	c49.4	8140/3	c49.4	yes	no	NA	NA	no
567	TCGA-F5-6813	6.03410123914	4.61263558366	NA	1	70	NA	rectum	NA	nationwide children's hospital	97378859-8e64-4ca2-9d72-58e4f33faab6	NA	NA	NA	tcga-f5-6813-f41121	27764851-f1f1-4249-90ea-60aeccb1fe9e	canonical	no	NA	NA	COADREAD	no	2016-01-28	21	12	-25651	598	0	0	NA	NA	NA	not hispanic or latino	f6c4551d-2c16-4d0e-9fb6-395377c7878b	scheduled follow-up submission	NA	male	174	rectal adenocarcinoma	no	no	c49.4	8140/3	c49.4	yes	no	NA	NA	no
568	TCGA-F5-6814	7.24781930726	4.63563832104	4.71580553256	1	57	NA	rectum	NA	nationwide children's hospital	a4d0d195-f67e-40de-aa25-dde0b12e0037	NA	NA	NA	tcga-f5-6814-f65816	8cff640d-dc67-4dda-908f-023958d4358c	canonical	no	NA	NA	COADREAD	no	2016-01-28	21	30	-20828	NA	0	0	1131	NA	NA	not hispanic or latino	e25d51a3-4559-4f42-9503-d4cad156e632	scheduled follow-up submission	complete remission/response	male	175	rectal adenocarcinoma	no	no	c20	8140/3	c20.9	yes	no	NA	NA	NA
569	TCGA-F5-6861	4.45032048804	4.26391328037	NA	-1	60	NA	rectum	NA	nationwide children's hospital	13e1a5b5-e627-45a2-b894-7e3179a4dd04	NA	NA	NA	tcga-f5-6861-f59744	26091cba-9898-45a7-b585-33dde431c3ba	canonical	no	NA	NA	COADREAD	no	2016-01-28	21	20	-21936	NA	0	0	1160	NA	NA	not hispanic or latino	193e3a6c-3156-42fe-9f94-c9961434d506	scheduled follow-up submission	complete remission/response	female	162	rectal adenocarcinoma	no	no	c20	8140/3	c20.9	yes	no	NA	NA	no
570	TCGA-F5-6863	1.57240464739	4.82032194811	NA	1	71	NA	rectum	NA	nationwide children's hospital	00de6b0d-3df2-469c-83c7-9624d5da3a85	NA	NA	NA	tcga-f5-6863-f35411	833ede3f-7468-4a8b-9a54-4618aaa31c3c	canonical	no	NA	NA	COADREAD	no	2016-01-28	21	26	-25936	361	0	0	NA	NA	NA	not hispanic or latino	bbfee3bd-8dcd-43c9-b7ac-469a3b63116d	scheduled follow-up submission	progressive disease	female	166	rectal adenocarcinoma	no	no	c20	8140/3	c20.9	yes	no	NA	NA	no
571	TCGA-F5-6864	5.02463439213	7.01199760544	1.59836520532	1	74	NA	rectum	NA	nationwide children's hospital	3cba5b56-25e5-4d83-ada0-75fc27f3acb1	NA	NA	NA	tcga-f5-6864-f63126	aa29fc62-be82-4dd6-8c0a-13ee5b35eb9d	canonical	NA	NA	NA	COADREAD	NA	2016-01-28	21	30	-27058	NA	0	0	379	NA	NA	not hispanic or latino	79bd808d-6cfe-4b76-a43a-ec42fd3f2a90	scheduled follow-up submission	complete remission/response	female	157	rectal adenocarcinoma	NA	no	c20	8140/3	c20.9	yes	no	NA	NA	NA
572	TCGA-G4-6293	3.94265524921	5.01540836161	2.66963910042	1	49	NA	transverse colon	NA	nationwide children's hospital	507e0c07-1ed7-4ef3-bfdd-fd67ee44b3f8	NA	NA	NA	tcga-g4-6293-f68570	dc2fd9f9-e96e-47f6-8e55-73b405c1f429	canonical	no	NA	NA	COADREAD	yes	2016-01-28	21	26	-18076	NA	0	0	4051	NA	NA	not hispanic or latino	dee8570f-b875-42fb-a1f8-69092a7790ed	scheduled follow-up submission	complete remission/response	female	150	colon adenocarcinoma	no	no	c18.4	8140/3	c18.4	yes	no	NA	NA	yes
573	TCGA-G4-6294	4.67183116873	4.95656317997	-1.10967005068	1	75	NA	cecum	NA	nationwide children's hospital	b98c0a19-9deb-4afb-8cab-9a23c8be65bc	NA	NA	NA	tcga-g4-6294-f22034	62a43703-e6c3-4be9-83bd-d3d4e9e9d1b4	canonical	no	NA	NA	COADREAD	yes	2016-01-28	21	21	-27755	858	0	0	NA	NA	NA	not hispanic or latino	4baaa9d2-7663-4e91-b1e3-7c2c5987343d	scheduled follow-up submission	NA	male	NA	colon adenocarcinoma	no	no	c18.0	8140/3	c18.0	yes	no	NA	NA	no
574	TCGA-G4-6295	NA	3.91312876782	1.54389176599	-1	70	NA	cecum	NA	nationwide children's hospital	93d37c66-1422-49aa-9cec-cb3aaff6ffce	case matched methylation control	germline comparison	NA	tcga-g4-6295-f21796	98402fef-6ffb-4a00-93a5-76e4ed148257	canonical - plus	no	NA	NA	COADREAD	yes	2016-01-28	21	19	-25758	NA	0	0	254	NA	NA	not hispanic or latino	7f046115-6bb1-42fe-bf33-ebe9163f4dc2	scheduled follow-up submission	NA	female	NA	colon adenocarcinoma	no	no	c18.0	8140/3	c18.0	yes	no	NA	NA	no
575	TCGA-G4-6297	4.82190405778	3.79724129999	-1.0606981859	-1	55	NA	cecum	NA	nationwide children's hospital	d58b82ae-9e19-4bea-a38e-3253ee9120c5	case matched methylation control	germline comparison	NA	tcga-g4-6297-f22065	e4410ad5-024d-4692-b74e-a2b2c5c9f472	canonical - plus	no	NA	NA	COADREAD	yes	2016-01-28	21	19	-20103	NA	0	0	2506	NA	NA	not hispanic or latino	49c4bb29-a22a-4213-b6b9-4cfe14209011	scheduled follow-up submission	NA	female	NA	colon adenocarcinoma	yes	no	c18.0	8140/3	c18.0	yes	no	NA	NA	no
576	TCGA-G4-6298	4.44061340389	2.96256753076	NA	-1	90	NA	cecum	NA	nationwide children's hospital	31485428-b239-45cc-802f-f226b99644c9	case matched methylation control	germline comparison	NA	tcga-g4-6298-f21899	f60f0d08-60bd-4515-aa39-c364b1163c69	canonical - plus	no	NA	NA	COADREAD	no	2016-01-28	21	20	-32873	715	0	0	NA	NA	NA	not hispanic or latino	ccf5d55d-34b1-4bd3-8ca4-e2905e5c0ec1	scheduled follow-up submission	NA	male	NA	colon adenocarcinoma	no	no	c18.0	8140/3	c18.0	yes	no	NA	NA	no
577	TCGA-G4-6299	1.67115747644	4.56425011303	NA	1	69	NA	descending colon	NA	nationwide children's hospital	e1df86f7-db44-4692-bb08-6f18a0416be4	NA	NA	NA	tcga-g4-6299-f22028	cb9fbe96-b7d6-4ab4-8c09-98fa666fc952	canonical	no	NA	NA	COADREAD	no	2016-01-28	21	20	-25318	NA	0	0	2268	NA	NA	not hispanic or latino	036f7c6b-5330-49ff-814a-188a69654db8	scheduled follow-up submission	NA	male	130	colon adenocarcinoma	no	no	c18.6	8140/3	c18.6	yes	no	NA	NA	no
578	TCGA-G4-6302	6.35890785252	5.18160351001	NA	1	90	NA	cecum	NA	nationwide children's hospital	bec44607-0301-4a55-ae17-187188e4a8e6	case matched methylation control	germline comparison	NA	tcga-g4-6302-f21446	14156fbf-46da-4770-b3c6-6409bba1da9e	canonical - plus	no	NA	1	COADREAD	yes	2016-01-28	21	20	-32872	2047	0	0	NA	NA	NA	not hispanic or latino	a427a1a3-ef0a-48e5-841e-44aa27bc1df9	scheduled follow-up submission	NA	female	152.5	colon mucinous adenocarcinoma	no	no	c18.0	8480/3	c18.0	yes	no	NA	NA	no
579	TCGA-G4-6303	5.56961260765	5.21597750945	NA	1	54	NA	sigmoid colon	NA	nationwide children's hospital	5a4f7f90-267e-4460-b31d-b5f67257ce5e	NA	NA	NA	tcga-g4-6303-f21450	b4f1d500-2d0c-4ab4-8ec2-d35eb74d483f	canonical	no	NA	NA	COADREAD	yes	2016-01-28	21	20	-19800	2003	0	0	NA	NA	NA	not hispanic or latino	8669943d-dbe6-4b4e-bcaa-4bdefadeba33	scheduled follow-up submission	NA	female	NA	colon adenocarcinoma	no	no	c18.7	8140/3	c18.7	yes	yes	NA	no	no
580	TCGA-G4-6304	7.06204073941	1.38962187541	-0.195285563769	-1	66	NA	transverse colon	NA	nationwide children's hospital	1ebbc1e3-f9d2-40f0-8221-ff12ae7d2e92	NA	NA	NA	tcga-g4-6304-f21875	bd0b5c0b-747f-4aa4-936d-8b4165073514	canonical	no	NA	NA	COADREAD	no	2016-01-28	21	6	-24172	NA	0	0	1631	NA	NA	not hispanic or latino	31c94436-85bb-4ea8-9bce-c4234918e268	scheduled follow-up submission	NA	female	NA	colon adenocarcinoma	no	no	c18.4	8140/3	c18.4	yes	no	NA	NA	no
581	TCGA-G4-6306	3.58055555684	2.95251994904	NA	-1	71	NA	ascending colon	NA	nationwide children's hospital	003c0caa-2a0b-470c-9d62-f667be1431f2	NA	NA	NA	tcga-g4-6306-f21445	c46277c9-79be-4a2a-9a00-542f8f9ccc9e	canonical	no	NA	15	COADREAD	no	2016-01-28	21	23	-26163	NA	0	0	1359	NA	NA	not hispanic or latino	75f1f091-2a32-412a-9b4a-c4598f61ea6a	scheduled follow-up submission	NA	male	170	colon adenocarcinoma	yes	no	c18.2	8140/3	c18.2	yes	no	NA	NA	no
582	TCGA-G4-6307	6.59943533523	2.65635907345	NA	-1	37	NA	sigmoid colon	NA	nationwide children's hospital	6925be96-2109-4883-9b7f-89aecda8570c	NA	NA	NA	tcga-g4-6307-f21940	59ed0f8f-0e78-4a58-820c-451e0ec019e9	canonical	no	NA	NA	COADREAD	yes	2016-01-28	21	25	-13648	NA	0	0	1674	NA	NA	not hispanic or latino	264bd841-9139-4691-9a89-4373e0390f1a	scheduled follow-up submission	NA	female	166	colon adenocarcinoma	NA	no	c18.7	8140/3	c18.7	yes	no	NA	NA	NA
583	TCGA-G4-6309	9.08188975884	3.87995076841	8.16535675621	-1	40	NA	sigmoid colon	NA	nationwide children's hospital	01692aa2-5eec-4f9f-acaa-229142c2862d	NA	NA	NA	tcga-g4-6309-f68569	8467b6c9-8c06-41e8-b16a-23fbd0facb59	canonical	no	NA	NA	COADREAD	yes	2016-01-28	21	26	-14729	NA	0	0	2600	NA	NA	not hispanic or latino	bf7b1f9b-8d1b-4435-8139-0537d1844de0	additional new tumor event	complete remission/response	female	176	colon adenocarcinoma	no	no	c18.7	8140/3	c18.7	yes	no	NA	NA	yes
584	TCGA-G4-6310	NA	6.13666922449	-0.417925778604	1	69	NA	cecum	NA	nationwide children's hospital	08f5908a-f727-4bd3-8438-b855a24a7094	NA	NA	NA	tcga-g4-6310-f72303	ad18e2db-e2ed-4f38-a1d6-f5d01f212814	canonical	no	NA	8	COADREAD	no	2016-01-28	21	12	-25243	NA	0	0	1935	NA	NA	not hispanic or latino	56f9c7e6-ee86-4644-9ad9-efcdf6240192	scheduled follow-up submission	complete remission/response	male	173	colon adenocarcinoma	no	no	c18.9	8140/3	c18.9	yes	no	NA	NA	yes
585	TCGA-G4-6311	5.0001893413	2.76989865698	NA	-1	80	NA	ascending colon	NA	nationwide children's hospital	b3a2a350-df76-408f-b3e5-26317077837a	case matched methylation control	germline comparison	NA	tcga-g4-6311-f21920	fff8f999-e75e-4ceb-881d-eaf85fc19430	canonical - plus	no	NA	NA	COADREAD	no	2016-01-28	21	27	-29297	NA	0	0	1199	NA	NA	not hispanic or latino	ba201e84-7a50-422a-81df-28ac8ecfef72	scheduled follow-up submission	NA	male	173.5	colon adenocarcinoma	no	no	c18.2	8140/3	c18.2	yes	no	NA	NA	yes
586	TCGA-G4-6314	0.367930141432	5.29071928277	NA	1	76	NA	cecum	NA	nationwide children's hospital	3af86877-9b72-4852-822d-092f6d7eae1c	case matched methylation control	germline comparison	NA	tcga-g4-6314-f21803	b88cfe5e-3c22-4b28-9ed0-4f3112ab1e85	canonical - plus	yes	normal	NA	COADREAD	yes	2016-01-28	21	9	-27958	NA	0	0	1093	NA	NA	not hispanic or latino	b04434a4-64be-4a81-ac5c-ab1f7c7e495b	scheduled follow-up submission	NA	female	158.5	colon adenocarcinoma	no	no	c18.0	8140/3	c18.0	yes	yes	NA	no	no
587	TCGA-G4-6315	0.625176956681	3.79511235094	3.21015504661	-1	66	NA	descending colon	NA	nationwide children's hospital	0c85fa15-86e4-418c-90b3-bf6ca08d70c9	NA	NA	NA	tcga-g4-6315-f68571	776543d9-f047-4e55-b324-8344c759bc2b	canonical	no	NA	1	COADREAD	yes	2016-01-28	21	26	-24174	NA	0	0	1883	NA	NA	not hispanic or latino	d8eb54d6-b847-4848-8932-2741379e4e5b	scheduled follow-up submission	complete remission/response	male	170	colon adenocarcinoma	no	no	c18.6	8140/3	c18.6	yes	yes	NA	no	no
588	TCGA-G4-6317	6.92826845426	2.12736914662	NA	-1	51	NA	sigmoid colon	NA	nationwide children's hospital	d7165085-edd2-461f-987c-6c38982c942e	primary tumor and recurrent tumor(s)	NA	NA	tcga-g4-6317-f21905	10c5ef89-d062-465e-a0ed-a8eea2794475	canonical - plus	no	NA	NA	COADREAD	no	2016-01-28	21	30	-18822	NA	0	0	1095	NA	NA	not hispanic or latino	84509e56-521c-4695-a3f2-043375c6de8a	scheduled follow-up submission	NA	female	162	colon adenocarcinoma	no	no	c18.7	8140/3	c18.7	yes	yes	NA	no	yes
589	TCGA-G4-6320	4.52263331435	4.70097230722	-0.7252314342	1	73	NA	hepatic flexure	NA	nationwide children's hospital	eaaa7ae8-6d0e-4560-8e8c-3a165e69c026	case matched methylation control	germline comparison	NA	tcga-g4-6320-f21910	cb06e666-d3ef-4c7c-a79a-4c1ac6ab428c	canonical - plus	no	NA	NA	COADREAD	yes	2016-01-28	21	30	-26840	NA	0	0	804	NA	NA	not hispanic or latino	ee6516f4-8a05-45e0-abb7-e575aac21427	scheduled follow-up submission	NA	male	193	colon adenocarcinoma	no	no	c18.3	8140/3	c18.3	yes	no	NA	NA	no
590	TCGA-G4-6321	3.64575929146	3.92138872261	7.00515854519	-1	60	NA	cecum	NA	nationwide children's hospital	0b76910b-ccf9-4fe3-8935-4f1a904cc0bd	NA	NA	NA	tcga-g4-6321-f21916	fe9a60d5-5c9b-4650-95dd-92820bf57f9f	canonical	no	NA	110	COADREAD	yes	2016-01-28	21	30	-21921	NA	0	0	672	NA	NA	not hispanic or latino	193dfce3-4d83-436c-9e66-e3b33a381353	scheduled follow-up submission	NA	female	178.2	colon adenocarcinoma	yes	no	c18.0	8140/3	c18.0	yes	no	NA	NA	yes
591	TCGA-G4-6322	3.33526885947	5.23056425686	2.59829373583	1	65	NA	descending colon	NA	nationwide children's hospital	3086f112-871e-4305-80be-8545bcbc59ef	case matched methylation control	germline comparison	NA	tcga-g4-6322-f21960	b8500ee6-e106-4046-8c89-9ca1cab89d29	canonical - plus	no	NA	NA	COADREAD	yes	2016-01-28	21	21	-23825	NA	0	0	792	NA	NA	not hispanic or latino	4b7ee4b4-9c46-451f-b8bb-af12b2ce39f9	scheduled follow-up submission	NA	male	182	colon mucinous adenocarcinoma	no	no	c18.6	8480/3	c18.6	yes	no	NA	NA	no
592	TCGA-G4-6323	6.29185952824	2.56939387204	1.24744147114	-1	50	NA	cecum	NA	nationwide children's hospital	a1746a66-d546-48c9-a33d-79aaf36044d8	NA	NA	NA	tcga-g4-6323-f21889	d0240b51-d0a9-464c-896a-930684fdd57a	canonical	no	NA	NA	COADREAD	no	2016-01-28	21	30	-18334	NA	0	0	419	NA	NA	not hispanic or latino	56758ba8-7e73-46de-a60a-8ac51e9d5184	scheduled follow-up submission	NA	male	171.5	colon adenocarcinoma	no	no	c18.0	8140/3	c18.0	yes	no	NA	NA	no
593	TCGA-G4-6586	NA	3.52161614244	7.42493720016	-1	73	NA	ascending colon	NA	nationwide children's hospital	8cc9994d-2748-4920-a595-1e0e0867ee1e	NA	NA	NA	tcga-g4-6586-f21888	ca0e57d3-a4db-4194-ab5c-3fd15caa2377	canonical	no	NA	NA	COADREAD	no	2016-01-28	21	31	-27020	NA	0	0	1089	NA	NA	not hispanic or latino	b132f1d5-3541-450d-9f1f-eb1f5abb3e29	scheduled follow-up submission	NA	female	152.1	colon adenocarcinoma	no	no	c18.2	8140/3	c18.2	yes	no	NA	NA	no
594	TCGA-G4-6588	7.31957819596	2.80951734321	-0.997693532617	-1	58	NA	cecum	NA	nationwide children's hospital	bc99d32c-072d-4845-9ef8-d466d0312366	NA	NA	NA	tcga-g4-6588-f21886	5790aa3d-cbd3-4c7f-96db-e2f4dc41252e	canonical	no	NA	NA	COADREAD	no	2016-01-28	21	31	-21532	NA	0	0	796	NA	NA	not hispanic or latino	2e777262-c45b-4f42-aa06-a4e9fe03c383	scheduled follow-up submission	NA	female	166	colon adenocarcinoma	yes	no	c18.0	8140/3	c18.0	yes	no	NA	NA	yes
595	TCGA-G4-6625	3.44418997638	5.2342598804	-0.140825544134	1	77	NA	sigmoid colon	NA	nationwide children's hospital	5fdfab40-6794-4845-9559-3f5f3a91e162	case matched methylation control	NA	NA	tcga-g4-6625-f21901	055b44fa-ba11-4899-984d-01306fe1c57d	canonical - plus	no	NA	NA	COADREAD	yes	2016-01-28	21	2	-28163	NA	0	0	2792	NA	NA	not hispanic or latino	b3bbbbec-5cb0-4043-bacb-eea3cb13244c	scheduled follow-up submission	NA	female	149	colon adenocarcinoma	no	no	c18.7	8140/3	c18.7	yes	no	NA	NA	no
596	TCGA-G4-6626	3.94025133599	2.89842120931	-1.18902228288	-1	90	NA	ascending colon	NA	nationwide children's hospital	39ced6e9-c0fc-4da4-9fa4-6dc5152c5f4c	NA	NA	NA	tcga-g4-6626-f21885	4a594724-3caa-46df-8191-ee10cf41514c	canonical	NA	NA	NA	COADREAD	no	2016-01-28	21	2	-32871	1422	0	0	NA	NA	NA	not hispanic or latino	85f14ad9-607b-4a70-a2e7-f888635c751c	scheduled follow-up submission	NA	male	NA	colon adenocarcinoma	no	no	c18.2	8140/3	c18.2	yes	no	NA	NA	no
597	TCGA-G4-6627	4.28611968873	4.94508326388	2.0381903266	1	84	NA	ascending colon	NA	nationwide children's hospital	ad2ef8d7-112d-4f3c-ba33-5dda7ce70470	NA	NA	NA	tcga-g4-6627-f68573	6982bdae-a9c7-4c43-82c4-cffe14fcadc4	canonical	no	NA	6	COADREAD	yes	2016-01-28	21	26	-30697	NA	0	0	2275	NA	NA	not hispanic or latino	6a027bfe-b650-4c6a-b0b6-312523038c44	scheduled follow-up submission	complete remission/response	male	176	colon adenocarcinoma	no	no	c18.2	8140/3	c18.2	yes	no	NA	NA	no
598	TCGA-G4-6628	0.314754522281	4.66050654106	-1.27020797844	1	78	NA	cecum	NA	nationwide children's hospital	f2a68a3a-24d3-4d55-b097-06362f6f3acb	NA	NA	NA	tcga-g4-6628-f68572	504964fe-757f-49ee-a9be-5b8065a29705	canonical	no	NA	NA	COADREAD	yes	2016-01-28	21	26	-28772	NA	0	0	2424	NA	NA	not hispanic or latino	07950e37-d809-4e82-80f5-2f027ba0a53f	scheduled follow-up submission	complete remission/response	male	169	colon adenocarcinoma	no	no	c18.0	8140/3	c18.0	yes	no	NA	NA	no
599	TCGA-G5-6233	6.4758177208	3.32123543502	-0.0711180729107	-1	74	NA	sigmoid colon	NA	nationwide children's hospital	0d83028c-89eb-4304-bfca-87e1691e876f	NA	NA	NA	tcga-g5-6233-f21970	5c011f74-6014-40d4-a124-169001c5d838	canonical	no	NA	NA	COADREAD	no	2016-01-28	21	3	-27190	556	0	0	NA	NA	NA	not hispanic or latino	7cbe065f-1b08-476f-b804-0022a76f3a32	scheduled follow-up submission	NA	male	176.9	rectal adenocarcinoma	no	no	c20	8140/3	c20.9	yes	yes	12	yes	no
600	TCGA-G5-6235	5.75944615496	2.9520912329	-0.135427537243	-1	72	NA	rectosigmoid junction	NA	nationwide children's hospital	a34e83f9-87e5-4854-bda5-57097c0d008d	NA	NA	NA	tcga-g5-6235-f21952	a59aa52d-4943-434b-b870-3dd2e3e46cd4	canonical	no	NA	NA	COADREAD	no	2016-01-28	21	7	-26348	NA	0	0	1696	NA	NA	not hispanic or latino	888f1d90-d64c-4898-9fc8-298b02bb2077	scheduled follow-up submission	NA	male	169	rectal adenocarcinoma	no	no	c19	8140/3	c19.9	yes	no	NA	NA	no
601	TCGA-G5-6572	4.3644113457	5.66926776165	NA	1	56	NA	rectosigmoid junction	NA	nationwide children's hospital	f58a8f04-5032-4374-ad64-fc5e955c922e	primary tumor and recurrent tumor(s)	NA	NA	tcga-g5-6572-f15855	d8728ad2-17ed-4ac4-b49d-7c6aad3c4bf3	canonical - plus	no	NA	NA	COADREAD	no	2016-01-28	21	2	-20475	1432	0	0	NA	NA	NA	not hispanic or latino	c8b6e862-103a-48e8-8eef-670823334864	scheduled follow-up submission	NA	male	185.4	rectal adenocarcinoma	no	no	c19	8140/3	c19.9	yes	no	NA	NA	no
602	TCGA-G5-6641	7.29365648589	2.1832324126	-0.276135676373	-1	67	NA	rectosigmoid junction	NA	nationwide children's hospital	568da3d7-d351-4e6b-a4c1-95f15b4f3bcb	NA	NA	NA	tcga-g5-6641-f21862	86156171-7653-4f55-922b-6f7242b3bf5f	canonical	no	NA	NA	COADREAD	no	2016-01-28	21	7	-24486	NA	0	0	804	NA	NA	not hispanic or latino	c3ca24d3-ab15-479c-81c0-2c995373be54	scheduled follow-up submission	NA	male	189.3	rectal mucinous adenocarcinoma	no	no	c19	8480/3	c19.9	yes	no	NA	NA	no
603	TCGA-NH-A50T	4.86629477661	3.01385526251	NA	-1	68	NA	splenic flexure	NA	nationwide children's hospital	cdf2958f-bde9-42be-a0f9-ddd28b619ce8	NA	NA	NA	tcga-nh-a50t-f50647	d9756179-a885-4b19-a492-f11ff3522066	canonical	no	NA	NA	COADREAD	no	2016-01-28	21	28	-25089	NA	0	0	553	NA	NA	not hispanic or latino	8ff34030-e877-413f-8cef-7d28d3abee7f	scheduled follow-up submission	complete remission/response	female	160.02	colon adenocarcinoma	no	no	c18.5	8140/3	c18.5	yes	no	NA	NA	NA
604	TCGA-NH-A50U	7.53096730861	5.60195496629	NA	1	42	NA	cecum	NA	nationwide children's hospital	4288c921-09a7-47d2-b23d-105adae79dfe	NA	NA	NA	NA	NA	canonical	no	NA	5	COADREAD	yes	2016-01-28	21	8	-15450	334	0	0	NA	NA	NA	not hispanic or latino	2b9fab19-cb2d-4e91-9800-2f22aa431262	NA	NA	male	172.7	colon mucinous adenocarcinoma	NA	no	c18.0	8480/3	c18.0	yes	yes	12	yes	NA
605	TCGA-NH-A50V	5.33576549596	5.65769430531	1.68369645431	1	69	NA	cecum	NA	nationwide children's hospital	d769d8a0-dd6b-4e38-8b88-4830a934bdd6	NA	NA	NA	tcga-nh-a50v-f50653	56b89b24-f861-46c9-9fad-68d0ac29ab4a	canonical	no	NA	0.45	COADREAD	no	2016-01-28	21	28	-25467	NA	0	0	588	NA	NA	not hispanic or latino	a20c2b3c-fec4-417a-b281-f770d64c0ae1	scheduled follow-up submission	complete remission/response	male	167.6	colon adenocarcinoma	NA	no	c18.0	8140/3	c18.0	yes	no	NA	NA	no
606	TCGA-NH-A5IV	8.47162522719	4.35348562051	NA	-1	90	NA	transverse colon	NA	nationwide children's hospital	858d5e25-2186-4786-9fea-456758b7d20d	NA	NA	NA	tcga-nh-a5iv-f55782	91bb200a-6b03-42e1-b4f9-32ca6b6008a7	canonical	no	NA	30	COADREAD	no	2016-01-28	21	15	-32872	NA	0	0	588	NA	NA	not hispanic or latino	9c35d035-461b-4577-b6f3-aaf14e4b3a10	scheduled follow-up submission	NA	female	158.5	colon adenocarcinoma	yes	no	c18.4	8140/3	c18.4	yes	no	NA	NA	NA
607	TCGA-NH-A6GA	6.60693666325	5.95338864051	0.477677327565	1	58	NA	ascending colon	NA	nationwide children's hospital	e6b0493b-d2b4-4e85-b0e1-51de92fbdf46	NA	NA	NA	tcga-nh-a6ga-f64783	f615dba7-6a47-49bc-80e0-456fc6b54725	canonical	no	NA	50	COADREAD	no	2016-01-28	21	11	-21313	302	0	0	NA	NA	NA	not hispanic or latino	3dd4e8ae-e61d-4d35-a3d0-7de4ffadb04f	scheduled follow-up submission	progressive disease	male	162.6	colon adenocarcinoma	NA	no	c18.2	8140/3	c18.2	yes	yes	12	yes	NA
608	TCGA-NH-A6GB	6.83627889521	3.0053281207	3.47482538209	-1	71	NA	transverse colon	NA	nationwide children's hospital	f5403d14-f13d-4760-b7ee-dd457f0ff95a	NA	NA	NA	tcga-nh-a6gb-f64052	fb304e65-e495-4720-aab8-1ded76c06642	canonical	no	NA	25	COADREAD	no	2016-01-28	21	25	-26100	NA	0	0	476	NA	NA	not hispanic or latino	0cbebafc-b307-47bb-b457-ed351f3a9c12	scheduled follow-up submission	progressive disease	female	167.6	colon adenocarcinoma	NA	no	c18.4	8140/3	c18.4	yes	yes	NA	no	no
609	TCGA-NH-A6GC	4.23559687448	4.77991629665	1.23560453276	1	66	NA	descending colon	NA	nationwide children's hospital	189e51c1-029d-47bc-a5e5-aaf05053cef4	NA	NA	NA	tcga-nh-a6gc-f60510	d2e1662d-2e0b-454f-a8f4-1b051d6db387	canonical	no	NA	1	COADREAD	no	2016-01-28	21	10	-24355	NA	0	0	389	NA	NA	not hispanic or latino	8031546e-136a-455f-adad-02174f58a15e	scheduled follow-up submission	NA	female	165.1	colon mucinous adenocarcinoma	NA	no	c18.6	8480/3	c18.6	yes	yes	12	yes	NA
610	TCGA-NH-A8F7	5.22179203224	3.35929625889	-1.10005101381	-1	53	NA	sigmoid colon	NA	nationwide children's hospital	63abff79-3f7a-4da1-b935-8393e89d1ece	primary tumor and metastatic tumor(s)	NA	NA	tcga-nh-a8f7-f67150	54faa61a-7d39-43d3-b225-321889a5200e	canonical - plus	no	NA	NA	COADREAD	no	2016-01-28	21	31	-19535	NA	0	0	543	NA	NA	not hispanic or latino	e391a1af-73ff-46d1-8723-645ec67081ae	scheduled follow-up submission	NA	female	80.3	colon adenocarcinoma	no	no	c18.7	8140/3	c18.7	yes	yes	NA	no	yes
611	TCGA-NH-A8F8	1.16729369234	4.6908751986	-0.832642072261	1	79	NA	ascending colon	NA	nationwide children's hospital	1adf71b4-0885-4f67-9d9e-8d99fcafb7b6	NA	NA	NA	tcga-nh-a8f8-f67097	1da4f0b8-1aec-47e8-8b55-f9fb0f18a2f1	canonical	no	NA	80	COADREAD	no	2016-01-28	21	30	-29185	511	0	0	NA	NA	NA	not hispanic or latino	c1ddd94e-857e-40f0-bc00-f7acb92a1d38	scheduled follow-up submission	NA	male	172.7	colon adenocarcinoma	yes	no	c18.2	8140/3	c18.2	yes	yes	12	yes	no
612	TCGA-QG-A5YV	3.60893931587	2.11416709955	NA	-1	64	NA	sigmoid colon	NA	nationwide children's hospital	9eec6822-7b93-4542-af55-16dd3e151f84	NA	NA	NA	tcga-qg-a5yv-f58611	958b8030-cb7f-4a51-a42c-d8bbccb79ddd	canonical	no	NA	4	COADREAD	no	2016-01-28	21	16	-23499	NA	0	0	1301	NA	NA	not hispanic or latino	a3fcc925-a6ab-4db5-96b5-ffa336957a5e	scheduled follow-up submission	complete remission/response	female	173	colon adenocarcinoma	no	no	c18.7	8140/3	c18.7	yes	no	NA	NA	no
613	TCGA-QG-A5YW	6.42410244763	4.37634595604	1.84583123934	-1	55	NA	cecum	NA	nationwide children's hospital	75b5153f-f059-4b5e-855e-b43ad7ab4b22	NA	NA	NA	tcga-qg-a5yw-f58609	7b1a87b7-6636-4298-8e71-2668c157a716	canonical	no	NA	165	COADREAD	no	2016-01-28	21	16	-20391	NA	0	0	896	NA	NA	not hispanic or latino	f4306a0f-602c-4223-ad93-ef42257248f7	scheduled follow-up submission	NA	female	170	colon mucinous adenocarcinoma	no	no	c18.0	8140/3	c18.0	yes	no	NA	NA	yes
614	TCGA-QG-A5YX	6.94437590541	2.29572302454	4.20260578472	-1	61	NA	sigmoid colon	NA	nationwide children's hospital	67745ea8-470b-40f0-a14f-8c2f9c061967	NA	NA	NA	tcga-qg-a5yx-f58610	f05b2671-9d64-40b1-b6af-3f965f5f795b	canonical	no	NA	25	COADREAD	yes	2016-01-28	21	16	-22617	NA	0	0	1003	NA	NA	not hispanic or latino	23786ece-3fdf-4e91-8b91-b4625e1f9e8a	scheduled follow-up submission	complete remission/response	female	163	colon adenocarcinoma	no	no	c18.7	8140/3	c18.7	yes	no	NA	NA	yes
615	TCGA-QG-A5Z1	6.108166875	6.97558204062	NA	1	71	NA	sigmoid colon	NA	nationwide children's hospital	b7ca9743-c2c1-45d6-b9a4-6dca0cbdcce4	NA	NA	NA	tcga-qg-a5z1-f57368	33f88b72-aab9-4040-8e56-81025767ee53	canonical	no	NA	5	COADREAD	no	2016-01-28	21	18	-26220	256	0	0	NA	NA	NA	not hispanic or latino	bfd43dd5-be9b-4209-805e-9f9952d18d8d	scheduled follow-up submission	NA	male	NA	colon adenocarcinoma	no	no	c19	8140/3	c19.9	yes	no	NA	NA	no
616	TCGA-QG-A5Z2	5.72230207254	3.45551792294	4.07022615673	-1	61	NA	cecum	NA	nationwide children's hospital	97740647-48c9-4142-9f19-50eabda5f792	NA	NA	NA	tcga-qg-a5z2-f58666	374d3867-2f01-4a24-9a99-5e4e95fde2a6	canonical	no	NA	NA	COADREAD	yes	2016-01-28	21	18	-22367	NA	0	0	952	NA	NA	not hispanic or latino	9b672e41-262b-4f6e-8b93-0b404a47e53f	scheduled follow-up submission	complete remission/response	male	183	colon adenocarcinoma	no	no	c18.0	8140/3	c18.0	yes	no	NA	NA	no
617	TCGA-QL-A97D	6.12743312079	4.00544490283	4.08790406873	-1	84	NA	cecum	NA	nationwide children's hospital	483f0a07-6a9d-4168-9449-f3d32b4649b6	NA	NA	NA	tcga-ql-a97d-f66328	571d720e-e5c4-4e8f-ba2d-4e9120de296f	canonical	NA	NA	NA	COADREAD	NA	2016-01-28	21	29	-30914	NA	0	0	666	NA	NA	NA	670ad0ab-f9ce-42b5-8017-a6e2b13572c1	NA	complete remission/response	female	NA	colon adenocarcinoma	NA	no	c18.2	8140/3	c18.2	yes	NA	NA	NA	NA
618	TCGA-RU-A8FL	10.2668589078	3.18312122897	NA	-1	51	NA	cecum	NA	nationwide children's hospital	fbc689eb-aa0d-4e47-bb38-0113c6e64ff6	NA	NA	NA	tcga-ru-a8fl-f56044	812a0a9a-c44e-42ef-b200-38eed15cb539	canonical	no	NA	65	COADREAD	no	2016-01-28	21	13	-18975	NA	0	0	1177	NA	NA	not hispanic or latino	43a4c350-a14d-456a-be7b-7b72efaf3ffd	NA	progressive disease	male	187.96	colon adenocarcinoma	no	no	c18.0	8140/3	c18.0	yes	yes	NA	no	no
619	TCGA-SS-A7HO	-0.20041529863	4.90816441371	-0.20041529863	1	44	NA	cecum	NA	nationwide children's hospital	3c603c02-42e8-497a-9d77-936724028037	NA	NA	NA	tcga-ss-a7ho-f71977	8ce76096-ee71-482b-97a4-09d5e492c4dd	canonical	no	NA	1	COADREAD	no	2016-01-28	21	31	-16416	NA	0	0	1829	NA	NA	not hispanic or latino	6bdca73f-fd71-4d49-b737-d5f75c6efcd0	additional new tumor event	progressive disease	female	167	colon adenocarcinoma	no	no	c18.0	8140/3	c18.0	yes	no	NA	NA	no
620	TCGA-T9-A92H	7.0176446969	3.21029534186	1.07279181811	-1	82	NA	sigmoid colon	NA	nationwide children's hospital	1c949110-09b3-4e38-bc7b-8686ee68baa1	NA	NA	NA	tcga-t9-a92h-f69239	384957fb-faff-40f5-a5f7-817fac4dd9c1	canonical	no	NA	53	COADREAD	no	2016-01-28	21	30	-30058	NA	0	0	362	NA	NA	not hispanic or latino	2f06506c-4e2e-4848-9564-aae0bb02a8f2	scheduled follow-up submission	progressive disease	male	180	colon adenocarcinoma	no	no	c18.7	8140/3	c18.7	yes	no	NA	NA	no
621	TCGA-WS-AB45	2.49364733398	4.33016397123	NA	-1	52	NA	cecum	NA	nationwide children's hospital	90df535c-5545-4a58-bd7e-8451ac171b10	NA	NA	NA	tcga-ws-ab45-f66635	3963fadd-c5da-4112-8e8b-9d7c80318c3d	canonical	NA	NA	0.05	COADREAD	no	2016-01-28	21	21	NA	NA	0	0	2130	NA	NA	not hispanic or latino	b952e8b8-181e-4c3d-81c0-5f841bd5eecc	scheduled follow-up submission	complete remission/response	female	152	colon mucinous adenocarcinoma	yes	no	c18.0	8480/3	c18.0	yes	NA	NA	NA	yes
[truncated: 51 more columns]

## Sheet: OS
Row.names	NMU	NMUR1	NMUR2	AJCC_PATHOLOGIC_TUMOR_STAGE	DFS_MONTHS	DFS_STATUS	DSS_MONTHS	DSS_STATUS	OS_MONTHS	OS_STATUS	PFS_MONTHS	PFS_STATUS	PATH_M_STAGE	PATH_N_STAGE	PATH_T_STAGE	TUMOR_TISSUE_SITE	MED	STATUS_OS	MEDR1	MEDR2
TCGA.3L.AA1B.01	37.234	88.4913	7.2534	STAGE I	15.6163	0:DiseaseFree	15.6163	0:ALIVE OR DEAD TUMOR FREE	15.6163	0:LIVING	15.6163	0:CENSORED	M0	N0	T2	Colon	-1	0	1	1
TCGA.4N.A93T.01	76.4393	16.449	0.9676	STAGE IIIB	NA		4.79995	0:ALIVE OR DEAD TUMOR FREE	4.79995	0:LIVING	4.79995	0:CENSORED	M0	N1B	T4A	Colon	1	0	-1	1
TCGA.4T.AA8H.01	184.975	5.1179	0	STAGE IIA	12.6574	0:DiseaseFree	12.6574	0:ALIVE OR DEAD TUMOR FREE	12.6574	0:LIVING	12.6574	0:CENSORED	MX	N0	T3	Colon	1	0	-1	-1
TCGA.5M.AAT4.01	339.931	25.8176	1.7212	STAGE IV	NA		1.61094	1:DEAD WITH TUMOR	1.61094	1:DECEASED	1.61094	1:PROGRESSION	M1B	N0	T3	Colon	1	1	1	1
TCGA.5M.AAT6.01	842.607	26.9057	2.6249	STAGE IV	NA		9.53414	1:DEAD WITH TUMOR	9.53414	1:DECEASED	7.19992	1:PROGRESSION	M1A	N2B	T4A	Colon	1	1	1	1
TCGA.5M.AATE.01	82.3777	17.8485	2.0594	STAGE IIA	NA		39.4516	0:ALIVE OR DEAD TUMOR FREE	39.4516	0:LIVING	26.6298	1:PROGRESSION	M0	N0	T3	Colon	1	0	-1	1
TCGA.A6.2671.01	47.7823	12.4871	-0.0846048	STAGE IV	NA		43.7584	1:DEAD WITH TUMOR	43.7584	1:DECEASED	17.5888	1:PROGRESSION	M1	N2	T3	Colon	1	1	-1	-1
TCGA.A6.2674.01	165.662	30.936	2.1811	STAGE IV	NA		43.7584	0:ALIVE OR DEAD TUMOR FREE	43.7584	0:LIVING	24.1641	1:PROGRESSION	M1	N2	T3	Colon	1	0	1	1
TCGA.A6.2675.01	62.0364	49.6291	0.5394	STAGE IIA	43.4297	0:DiseaseFree	43.4297	0:ALIVE OR DEAD TUMOR FREE	43.4297	0:LIVING	43.4297	0:CENSORED	MX	N0	T3	Colon	1	0	1	-1
TCGA.A6.2677.01	35.6676	10.7911	-0.0846048	STAGE IIIC	NA		24.3285	0:ALIVE OR DEAD TUMOR FREE	24.3285	1:DECEASED	24.3285	0:CENSORED	M0	N2	T3	Colon	-1	1	-1	-1
TCGA.A6.2678.01	56.7691	20.9412	16.9565	STAGE IIIB	42.279	0:DiseaseFree	42.279	0:ALIVE OR DEAD TUMOR FREE	42.279	0:LIVING	42.279	0:CENSORED	M0	N1	T3	Colon	1	0	-1	1
TCGA.A6.2681.01	26.6705	52.871	55.7959	STAGE IIA	37.8078	1:Recurred/Progressed	45.5995	0:ALIVE OR DEAD TUMOR FREE	45.5995	0:LIVING	37.8078	1:PROGRESSION	M0	N0	T3	Colon	-1	0	1	1
TCGA.A6.2683.01	6.6579	54.9391	-0.0846048	STAGE IV	NA		16.5697	1:DEAD WITH TUMOR	16.5697	1:DECEASED	9.86291	1:PROGRESSION	M1	N0	T4	Colon	-1	1	1	-1
TCGA.A6.2684.01	16.2295	48.6884	0	STAGE I	NA		37.0516	0:ALIVE OR DEAD TUMOR FREE	37.0516	0:LIVING	32.0873	1:PROGRESSION	M0	N0	T2	Colon	-1	0	1	-1
TCGA.A6.2685.01	15.7321	39.1055	24.2724	STAGE IIA	NA		37.2489	0:ALIVE OR DEAD TUMOR FREE	37.2489	0:LIVING	31.1668	1:PROGRESSION	M0	N0	T3	Colon	-1	0	1	1
TCGA.A6.2686.01	143.345	62.8961	0.9751	STAGE IIA	37.0188	0:DiseaseFree	37.0188	0:ALIVE OR DEAD TUMOR FREE	37.0188	1:DECEASED	37.0188	0:CENSORED	M0	N0	T3	Colon	1	1	1	1
TCGA.A6.3807.01	141.561	15.8074	-0.0846048	STAGE IIIC	NA		34.6517	0:ALIVE OR DEAD TUMOR FREE	34.6517	0:LIVING	34.6517	0:CENSORED	M0	N2	T3	Colon	1	0	-1	-1
TCGA.A6.3809.01	16.9672	6.21715	8.23356	STAGE IIB	NA		32.7448	0:ALIVE OR DEAD TUMOR FREE	32.7448	0:LIVING	32.7448	0:CENSORED	M0	N0	T4	Colon	-1	0	-1	1
TCGA.A6.3810.01	59.1	30.1343	-0.0846048	STAGE IIA	36.5256	0:DiseaseFree	36.5256	0:ALIVE OR DEAD TUMOR FREE	36.5256	0:LIVING	36.5256	0:CENSORED	M0	N0	T3	Colon	1	0	1	-1
TCGA.A6.4105.01	19.4797	18.4544	1.0252	STAGE IIA	NA		14.5313	0:ALIVE OR DEAD TUMOR FREE	14.5313	1:DECEASED	11.967	1:PROGRESSION	M0	N0	T3	Colon	-1	1	-1	1
TCGA.A6.4107.01	60.6252	48.2878	2.91354	STAGE IIIB	32.449	0:DiseaseFree	32.449	0:ALIVE OR DEAD TUMOR FREE	32.449	0:LIVING	32.449	0:CENSORED	M0	N1B	T3	Colon	1	0	1	1
TCGA.A6.5656.01	0	11.0619	0	STAGE I	32.9092	0:DiseaseFree	32.9092	0:ALIVE OR DEAD TUMOR FREE	32.9092	0:LIVING	32.9092	0:CENSORED	M0	N0	T2	Colon	-1	0	-1	-1
TCGA.A6.5657.01	372.842	36.5532	2.4369	STAGE IIIB	31.6271	0:DiseaseFree	31.6271	0:ALIVE OR DEAD TUMOR FREE	31.6271	0:LIVING	31.6271	0:CENSORED	M0	N1	T3	Colon	1	0	1	1
TCGA.A6.5659.01	1.2778	35.7783	0	STAGE I	30.4435	0:DiseaseFree	30.4435	0:ALIVE OR DEAD TUMOR FREE	30.4435	0:LIVING	30.4435	0:CENSORED	M0	N0	T2	Colon	-1	0	1	-1
TCGA.A6.5660.01	96.2199	14.6048	0	STAGE IIIC	29.1942	0:DiseaseFree	29.1942	0:ALIVE OR DEAD TUMOR FREE	29.1942	0:LIVING	29.1942	0:CENSORED	M0	N2B	T3	Colon	1	0	-1	-1
TCGA.A6.5661.01	218.673	8.19	22.932	STAGE IIA	33.5339	0:DiseaseFree	33.5339	0:ALIVE OR DEAD TUMOR FREE	33.5339	0:LIVING	33.5339	0:CENSORED	M0	N0	T3	Colon	1	0	-1	1
TCGA.A6.5662.01	37.6623	14.2857	0	STAGE IVA	NA		23.6052	0:ALIVE OR DEAD TUMOR FREE	23.6052	0:LIVING	16.2738	1:PROGRESSION	M1	N2	T3	Colon	-1	0	-1	-1
TCGA.A6.5664.01	33.6252	43.4326	0.934	STAGE IIIC	NA		22.0929	0:ALIVE OR DEAD TUMOR FREE	22.0929	0:LIVING	6.01637	1:PROGRESSION	MX	N2A	T4A	Colon	-1	0	1	1
TCGA.A6.5665.01	0	4.6909	0	STAGE IIA	NA		22.06	0:ALIVE OR DEAD TUMOR FREE	22.06	0:LIVING	17.3916	1:PROGRESSION	M0	N0	T3	Colon	-1	0	-1	-1
TCGA.A6.5666.01	95.2624	6.1131	0	STAGE IIC	16.7341	1:Recurred/Progressed	32.712	0:ALIVE OR DEAD TUMOR FREE	32.712	0:LIVING	16.7341	1:PROGRESSION	M0	N0	T4B	Colon	1	0	-1	-1
TCGA.A6.5667.01	0	51.7223	0	STAGE IIIB	29.1613	0:DiseaseFree	29.1613	0:ALIVE OR DEAD TUMOR FREE	29.1613	0:LIVING	29.1613	0:CENSORED	MX	N1A	T3	Colon	-1	0	1	-1
TCGA.A6.6137.01	49.8442	26.7682	3.6922	STAGE IIIB	27.0901	0:DiseaseFree	27.0901	0:ALIVE OR DEAD TUMOR FREE	27.0901	0:LIVING	27.0901	0:CENSORED	M0	N1C	T3	Colon	1	0	1	1
TCGA.A6.6138.01	1.3587	37.5906	0.4529	STAGE I	NA		22.5203	0:ALIVE OR DEAD TUMOR FREE	22.5203	0:LIVING	22.5203	0:CENSORED	M0	N0	T2	Colon	-1	0	1	-1
TCGA.A6.6142.01	87.0454	75.3615	2.921	STAGE IVA	NA		25.0847	0:ALIVE OR DEAD TUMOR FREE	25.0847	0:LIVING	21.5011	1:PROGRESSION	M1A	N1A	T3	Colon	1	0	1	1
TCGA.A6.6648.01	65.5654	13.2147	2.5413	STAGE IVA	NA		25.1833	0:ALIVE OR DEAD TUMOR FREE	25.1833	0:LIVING	22.5532	1:PROGRESSION	M1A	N0	T3	Colon	1	0	-1	1
TCGA.A6.6649.01	126.286	50.7056	5.7403	STAGE IIIB	24.1641	0:DiseaseFree	24.1641	0:ALIVE OR DEAD TUMOR FREE	24.1641	0:LIVING	24.1641	0:CENSORED	M0	N1B	T3	Colon	1	0	1	1
TCGA.A6.6651.01	36.0172	59.889	0.4188	STAGE IIIB	NA		21.7641	0:ALIVE OR DEAD TUMOR FREE	21.7641	0:LIVING	21.7641	0:CENSORED	MX	N1B	T3	Colon	-1	0	1	-1
TCGA.A6.6652.01	22.817	12.7249	0	STAGE IVA	NA		24.6901	0:ALIVE OR DEAD TUMOR FREE	24.6901	0:LIVING	24.6901	0:CENSORED	M1	N0	T3	Colon	-1	0	-1	-1
TCGA.A6.6653.01	0.5046	9.5875	0	STAGE I	24.3943	0:DiseaseFree	24.3943	0:ALIVE OR DEAD TUMOR FREE	24.3943	0:LIVING	24.3943	0:CENSORED	M0	N0	T2	Colon	-1	0	-1	-1
TCGA.A6.6654.01	1.3765	30.741	0.9176	STAGE IIIB	23.8682	0:DiseaseFree	23.8682	0:ALIVE OR DEAD TUMOR FREE	23.8682	0:LIVING	23.8682	0:CENSORED	M0	N1	T3	Colon	-1	0	1	1
TCGA.A6.6780.01	142.857	21.2556	0.4943	STAGE IIA	20.1203	0:DiseaseFree	20.1203	0:ALIVE OR DEAD TUMOR FREE	20.1203	0:LIVING	20.1203	0:CENSORED	MX	N0	T3	Colon	1	0	1	-1
TCGA.A6.6781.01	241.989	18.6514	0	STAGE IIIC	19.6601	0:DiseaseFree	19.6601	0:ALIVE OR DEAD TUMOR FREE	19.6601	0:LIVING	19.6601	0:CENSORED	MX	N1B	T4B	Colon	1	0	-1	-1
TCGA.A6.6782.01	14.1093	74.9559	0.4409	STAGE IIB	20.2847	0:DiseaseFree	20.2847	0:ALIVE OR DEAD TUMOR FREE	20.2847	0:LIVING	20.2847	0:CENSORED	MX	N0	T4A	Colon	-1	0	1	-1
TCGA.A6.A565.01	136.044	41.7745	1.4787	STAGE IIIC	NA		16.2409	1:DEAD WITH TUMOR	16.2409	1:DECEASED	9.89578	1:PROGRESSION	MX	N2	T3	Colon	1	1	1	1
TCGA.A6.A566.01	1.2471	62.3544	0	STAGE IIIB	NA		24.9203	1:DEAD WITH TUMOR	24.9203	1:DECEASED	8.44922	1:PROGRESSION	M0	N1	T4	Colon	-1	1	1	-1
TCGA.A6.A567.01	49.6509	21.7223	1.0344	STAGE IV	NA		61.8404	1:DEAD WITH TUMOR	61.8404	1:DECEASED	20.1203	1:PROGRESSION	M1	N1	T3	Colon	1	1	1	1
TCGA.A6.A56B.01	20.214	22.5922	0	STAGE IIIB	55.1665	1:Recurred/Progressed	56.2514	0:ALIVE OR DEAD TUMOR FREE	56.2514	1:DECEASED	55.1665	1:PROGRESSION	M0	N1	T3	Colon	-1	1	1	-1
TCGA.AA.3489.01	50.4552	78.9074	0	STAGE II	NA		7.03554	1:DEAD WITH TUMOR	7.03554	1:DECEASED	7.03554	1:PROGRESSION	M0	N0	T3	Colon	1	1	1	-1
TCGA.AA.3492.01	0.4886	13.1934	6.841	STAGE II	NA		3.02462	0:ALIVE OR DEAD TUMOR FREE	3.02462	1:DECEASED	3.02462	0:CENSORED	M0	N0	T3	Colon	-1	1	-1	1
TCGA.AA.3496.01	42.2251	47.1927	1.2419	STAGE II	NA		1.01917	0:ALIVE OR DEAD TUMOR FREE	1.01917	0:LIVING	1.01917	0:CENSORED	M0	N0	T3	Colon	1	0	1	1
TCGA.AA.3502.01	125.121	18.8406	5.7971	STAGE I	35.0133	0:DiseaseFree	35.0133	0:ALIVE OR DEAD TUMOR FREE	35.0133	0:LIVING	35.0133	0:CENSORED	M0	N0	T2	Colon	1	0	-1	1
TCGA.AA.3506.01	4.4949	54.8376	4.0454	STAGE I	NA		58.0268	0:ALIVE OR DEAD TUMOR FREE	58.0268	0:LIVING	58.0268	0:CENSORED	M0	N0	T2	Colon	-1	0	1	1
TCGA.AA.3510.01	0.457492	22.6203	-0.0846048	STAGE II	63.9774	0:DiseaseFree	63.9774	0:ALIVE OR DEAD TUMOR FREE	63.9774	0:LIVING	63.9774	0:CENSORED	M0	N0	T3	Colon	-1	0	1	-1
TCGA.AA.3511.01	0	30.3063	0.4268	STAGE II	1.9397	1:Recurred/Progressed	6.96979	0:ALIVE OR DEAD TUMOR FREE	6.96979	0:LIVING	1.9397	1:PROGRESSION	M0	N0	T4	Colon	-1	0	1	-1
TCGA.AA.3514.01	8.59519	148.951	-0.0846048	STAGE I	NA		1.01917	0:ALIVE OR DEAD TUMOR FREE	1.01917	0:LIVING	1.01917	0:CENSORED	M0	N0	T2	Colon	-1	0	1	-1
TCGA.AA.3517.01	20.5712	25.4349	8.5693	STAGE IIA	26.9915	1:Recurred/Progressed	38.9914	0:ALIVE OR DEAD TUMOR FREE	38.9914	0:LIVING	26.9915	1:PROGRESSION	M0	N0	T3	Colon	-1	0	1	1
TCGA.AA.3519.01	1.63024	13.7948	-0.0846048	STAGE III	9.07387	0:DiseaseFree	9.07387	0:ALIVE OR DEAD TUMOR FREE	9.07387	0:LIVING	9.07387	0:CENSORED	M0	N1	T3	Colon	-1	0	-1	-1
TCGA.AA.3520.01	19.2911	16.3445	-0.0846048	STAGE II	NA		24.0326	0:ALIVE OR DEAD TUMOR FREE	24.0326	0:LIVING	24.0326	0:CENSORED	M0	N0	T3	Colon	-1	0	-1	-1
TCGA.AA.3522.01	72.944	13.8119	11.8576	STAGE IIA	37.0516	0:DiseaseFree	37.0516	0:ALIVE OR DEAD TUMOR FREE	37.0516	0:LIVING	37.0516	0:CENSORED	M0	N0	T3	Colon	1	0	-1	1
TCGA.AA.3524.01	162.335	0.129089	-0.0846048	STAGE II	36.0325	0:DiseaseFree	36.0325	0:ALIVE OR DEAD TUMOR FREE	36.0325	0:LIVING	36.0325	0:CENSORED	M0	N0	T3	Colon	1	0	-1	-1
TCGA.AA.3526.01	122.309	6.8713	0.9162	STAGE I	19.0683	0:DiseaseFree	19.0683	0:ALIVE OR DEAD TUMOR FREE	19.0683	0:LIVING	19.0683	0:CENSORED	M0	N0	T2	Colon	1	0	-1	1
TCGA.AA.3527.01	34.8261	66.2867	9.30828	STAGE IIA	NA		0	0:ALIVE OR DEAD TUMOR FREE	0	0:LIVING	0	0:CENSORED	M0	N0	T3	Colon	-1	0	1	1
TCGA.AA.3529.01	143.708	13.3157	0.899543	STAGE IIIC	NA		0	1:DEAD WITH TUMOR	0	1:DECEASED	0	1:PROGRESSION	M0	N2	T3	Colon	1	1	-1	1
TCGA.AA.3530.01	2.96777	17.852	-0.0846048	STAGE I	19.0683	0:DiseaseFree	19.0683	0:ALIVE OR DEAD TUMOR FREE	19.0683	0:LIVING	19.0683	0:CENSORED	M0	N0	T2	Colon	-1	0	-1	-1
TCGA.AA.3531.01	0.221244	26.0269	-0.0846048	STAGE IIA	34.027	0:DiseaseFree	34.027	0:ALIVE OR DEAD TUMOR FREE	34.027	0:LIVING	34.027	0:CENSORED	M0	N0	T3	Colon	-1	0	1	-1
TCGA.AA.3532.01	74.4482	20.5347	1.39727	STAGE IIA	NA		28.9969	0:ALIVE OR DEAD TUMOR FREE	28.9969	0:LIVING	28.9969	0:CENSORED	M0	N0	T3	Colon	1	0	-1	1
TCGA.AA.3534.01	1.75984	28.3116	-0.0846048	STAGE IIA	28.9969	0:DiseaseFree	28.9969	0:ALIVE OR DEAD TUMOR FREE	28.9969	0:LIVING	28.9969	0:CENSORED	M0	N0	T3	Colon	-1	0	1	-1
TCGA.AA.3538.01	203.897	18.7543	0.684392	STAGE I	26.0052	0:DiseaseFree	26.0052	0:ALIVE OR DEAD TUMOR FREE	26.0052	0:LIVING	26.0052	0:CENSORED	M0	N0	T2	Colon	1	0	-1	-1
TCGA.AA.3544.01	227.373	34.5538	5.16507	STAGE I	14.0053	0:DiseaseFree	14.0053	0:ALIVE OR DEAD TUMOR FREE	14.0053	0:LIVING	14.0053	0:CENSORED	M0	N0	T2	Colon	1	0	1	1
TCGA.AA.3548.01	39.8787	41.6186	2.06152	STAGE IIIC	33.9941	0:DiseaseFree	33.9941	0:ALIVE OR DEAD TUMOR FREE	33.9941	0:LIVING	33.9941	0:CENSORED	M0	N2	T3	Colon	1	0	1	1
TCGA.AA.3549.01	19.432	6.86108	2.83607	STAGE I	21.008	0:DiseaseFree	21.008	0:ALIVE OR DEAD TUMOR FREE	21.008	0:LIVING	21.008	0:CENSORED	M0	N0	T2	Colon	-1	0	-1	1
TCGA.AA.3560.01	40.0272	40.121	4.34285	STAGE IIIC	19.9888	0:DiseaseFree	19.9888	0:ALIVE OR DEAD TUMOR FREE	19.9888	0:LIVING	19.9888	0:CENSORED	M0	N2	T3	Colon	1	0	1	1
TCGA.AA.3561.01	80.6006	20.0415	0.980071	STAGE IIA	13.9396	0:DiseaseFree	13.9396	0:ALIVE OR DEAD TUMOR FREE	13.9396	0:LIVING	13.9396	0:CENSORED	M0	N0	T3	Colon	1	0	-1	1
TCGA.AA.3655.01	259.156	6.4905	4.1725	STAGE II	61.0185	0:DiseaseFree	61.0185	0:ALIVE OR DEAD TUMOR FREE	61.0185	0:LIVING	61.0185	0:CENSORED	M0	N0	T3	Colon	1	0	-1	1
TCGA.AA.3660.01	165.217	17.3913	2.4155	STAGE II	78.0813	0:DiseaseFree	78.0813	0:ALIVE OR DEAD TUMOR FREE	78.0813	0:LIVING	78.0813	0:CENSORED	M0	N0	T3	Colon	1	0	-1	1
TCGA.AA.3663.01	47.2527	8.2418	26.9231	STAGE II	6.96979	0:DiseaseFree	6.96979	0:ALIVE OR DEAD TUMOR FREE	6.96979	0:LIVING	6.96979	0:CENSORED	M0	N0	T3	Colon	1	0	-1	1
TCGA.AA.3664.01	90.8839	13.5348	38.1591	STAGE II	NA		54.0158	0:ALIVE OR DEAD TUMOR FREE	54.0158	0:LIVING	54.0158	0:CENSORED	M0	N0	T3	Colon	1	0	-1	1
TCGA.AA.3666.01	87.2586	22.8381	511.559	STAGE III	NA		2.00546	1:DEAD WITH TUMOR	2.00546	1:DECEASED	2.00546	1:PROGRESSION	M0	N1	T3	Colon	1	1	1	1
TCGA.AA.3667.01	34.5127	53.832	1.72335	STAGE I	14.0053	0:DiseaseFree	14.0053	0:ALIVE OR DEAD TUMOR FREE	14.0053	0:LIVING	14.0053	0:CENSORED	M0	N0	T2	Colon	-1	0	1	1
TCGA.AA.3673.01	137.709	35.15	-0.0846048	STAGE II	50.0378	0:DiseaseFree	50.0378	0:ALIVE OR DEAD TUMOR FREE	50.0378	0:LIVING	50.0378	0:CENSORED	M0	N0	T3	Colon	1	0	1	-1
TCGA.AA.3675.01	49.8793	10.0563	0.8045	STAGE II	47.0461	0:DiseaseFree	47.0461	0:ALIVE OR DEAD TUMOR FREE	47.0461	0:LIVING	47.0461	0:CENSORED	M0	N0	T3	Colon	1	0	-1	-1
TCGA.AA.3678.01	18.6397	26.859	6.12703	STAGE III	47.0132	0:DiseaseFree	47.0132	0:ALIVE OR DEAD TUMOR FREE	47.0132	0:LIVING	47.0132	0:CENSORED	M0	N1	T2	Colon	-1	0	1	1
TCGA.AA.3679.01	18.5052	34.8816	-0.0846048	STAGE IV	NA		15.0245	0:ALIVE OR DEAD TUMOR FREE	15.0245	0:LIVING	15.0245	0:CENSORED	M1	N2	T3	Colon	-1	0	1	-1
TCGA.AA.3680.01	41.358	23.0055	20.107	STAGE IV	NA		11.0136	1:DEAD WITH TUMOR	11.0136	1:DECEASED	11.0136	1:PROGRESSION	M1	N2	T4	Colon	1	1	1	1
TCGA.AA.3681.01	16.3416	12.08	233.622	STAGE III	5.9835	0:DiseaseFree	5.9835	0:ALIVE OR DEAD TUMOR FREE	5.9835	0:LIVING	5.9835	0:CENSORED	M0	N1	T3	Colon	-1	0	-1	1
TCGA.AA.3684.01	18.4646	144.867	16.0308	STAGE IV	NA		0	0:ALIVE OR DEAD TUMOR FREE	0	0:LIVING	0	0:CENSORED	M1	N2	T4	Colon	-1	0	1	1
TCGA.AA.3685.01	198.259	17.8917	0	STAGE II	37.0516	0:DiseaseFree	37.0516	0:ALIVE OR DEAD TUMOR FREE	37.0516	0:LIVING	37.0516	0:CENSORED	M0	N0	T3	Colon	1	0	-1	-1
TCGA.AA.3688.01	67.9988	24.6273	0.59739	STAGE IV	NA		19.0025	0:ALIVE OR DEAD TUMOR FREE	19.0025	0:LIVING	19.0025	0:CENSORED	M1	N1	T3	Colon	1	0	1	-1
TCGA.AA.3692.01	30.5733	24.6005	1.35906	STAGE IV	NA		35.9996	1:DEAD WITH TUMOR	35.9996	1:DECEASED	13.019	1:PROGRESSION	M1	N2	T3	Colon	-1	1	1	1
TCGA.AA.3693.01	181.657	28.4082	-0.0846048	STAGE IV	NA		0	0:ALIVE OR DEAD TUMOR FREE	0	0:LIVING	0	0:CENSORED	M1	N1	T4	Colon	1	0	1	-1
TCGA.AA.3695.01	57.5257	0.129089	-0.0846048	STAGE IV	NA		0	0:ALIVE OR DEAD TUMOR FREE	0	0:LIVING	0	0:CENSORED	M1	N2	T3	Colon	1	0	-1	-1
TCGA.AA.3696.01	25.7236	18.2655	-0.0846048	STAGE IV	NA		5.03008	1:DEAD WITH TUMOR	5.03008	1:DECEASED	5.03008	1:PROGRESSION	M1	N1	T3	Colon	-1	1	-1	-1
TCGA.AA.3712.01	3.7947	13.4921	1.2649	STAGE III	NA		0	0:ALIVE OR DEAD TUMOR FREE	0	0:LIVING	0	0:CENSORED	M0	N2	T3	Colon	-1	0	-1	1
TCGA.AA.3713.01	47.8723	18.9173	33.2017	STAGE IV	NA		19.0354	0:ALIVE OR DEAD TUMOR FREE	19.0354	0:LIVING	19.0354	0:CENSORED	M1	N0	T3	Colon	1	0	-1	1
TCGA.AA.3715.01	236.058	41.8798	8.11776	STAGE II	NA		19.0354	1:DEAD WITH TUMOR	19.0354	1:DECEASED	5.03008	1:PROGRESSION	M0	N0	T3	Colon	1	1	1	1
TCGA.AA.3811.01	127.386	15.333	2.82242	STAGE III	NA		10.0602	1:DEAD WITH TUMOR	10.0602	1:DECEASED	10.0602	1:PROGRESSION	M0	N2	T3	Colon	1	1	-1	1
TCGA.AA.3812.01	18.5424	81.9868	1.78548	STAGE IIA	25.0518	1:Recurred/Progressed	35.0462	0:ALIVE OR DEAD TUMOR FREE	35.0462	0:LIVING	25.0518	1:PROGRESSION	M0	N0	T3	Colon	-1	0	1	1
TCGA.AA.3814.01	2.89589	22.6781	0.708904	STAGE IIA	NA		0	0:ALIVE OR DEAD TUMOR FREE	0	0:LIVING	0	0:CENSORED	M0	N0	T3	Colon	-1	0	1	-1
TCGA.AA.3818.01	6.11625	21.2297	0.628948	STAGE IIA	NA		0.986291	1:DEAD WITH TUMOR	0.986291	1:DECEASED	0.986291	1:PROGRESSION	M0	N0	T3	Colon	-1	1	1	-1
TCGA.AA.3819.01	9.67678	19.6854	4.29921	STAGE IIA	25.0189	0:DiseaseFree	25.0189	0:ALIVE OR DEAD TUMOR FREE	25.0189	0:LIVING	25.0189	0:CENSORED	M0	N0	T3	Colon	-1	0	-1	1
TCGA.AA.3821.01	15.7381	9.0886	1.88444	STAGE I	NA		1.01917	0:ALIVE OR DEAD TUMOR FREE	1.01917	0:LIVING	1.01917	0:CENSORED	M0	N0	T2	Colon	-1	0	-1	1
TCGA.AA.3831.01	6.97874	27.9163	1.41713	STAGE IIA	17.9834	0:DiseaseFree	17.9834	0:ALIVE OR DEAD TUMOR FREE	17.9834	0:LIVING	17.9834	0:CENSORED	M0	N0	T3	Colon	-1	0	1	1
TCGA.AA.3833.01	70.0823	7.03591	6.84078	STAGE IIA	15.945	0:DiseaseFree	15.945	0:ALIVE OR DEAD TUMOR FREE	15.945	0:LIVING	15.945	0:CENSORED	M0	N0	T3	Colon	1	0	-1	1
TCGA.AA.3837.01	41.8323	25.1365	3.16064	STAGE IIA	38.9914	0:DiseaseFree	38.9914	0:ALIVE OR DEAD TUMOR FREE	38.9914	0:LIVING	38.9914	0:CENSORED	M0	N0	T3	Colon	1	0	1	1
TCGA.AA.3841.01	163.737	45.4976	-0.0846048	STAGE IIA	36.953	0:DiseaseFree	36.953	0:ALIVE OR DEAD TUMOR FREE	36.953	0:LIVING	36.953	0:CENSORED	M0	N0	T3	Colon	1	0	1	-1
TCGA.AA.3842.01	13.0919	8.77611	73.1785	STAGE IIIA	13.019	1:Recurred/Progressed	37.0188	0:ALIVE OR DEAD TUMOR FREE	37.0188	0:LIVING	13.019	1:PROGRESSION	M0	N1	T2	Colon	-1	0	-1	1
TCGA.AA.3844.01	4.9221	20.5132	34.485	STAGE IIIC	NA		14.9259	0:ALIVE OR DEAD TUMOR FREE	14.9259	0:LIVING	11.9999	1:PROGRESSION	M0	N2	T3	Colon	-1	0	-1	1
TCGA.AA.3845.01	1.27158	22.4806	-0.0846048	STAGE IIA	NA		0	1:DEAD WITH TUMOR	0	1:DECEASED	0	1:PROGRESSION	M0	N0	T3	Colon	-1	1	1	-1
TCGA.AA.3846.01	52.179	20.8465	1.79349	STAGE IIA	NA		17.03	0:ALIVE OR DEAD TUMOR FREE	17.03	0:LIVING	17.03	0:CENSORED	M0	N0	T3	Colon	1	0	-1	1
TCGA.AA.3848.01	27.9885	42.8827	2.85863	STAGE IIIC	NA		10.0602	1:DEAD WITH TUMOR	10.0602	1:DECEASED	10.0602	1:PROGRESSION	M0	N2	T3	Colon	-1	1	1	1
TCGA.AA.3850.01	31.2405	27.0269	2.25691	STAGE I	NA		0	1:DEAD WITH TUMOR	0	1:DECEASED	0	1:PROGRESSION	M0	N0	T2	Colon	-1	1	1	1
TCGA.AA.3851.01	242.72	11.2581	4.35753	STAGE IIA	NA		33.0736	0:ALIVE OR DEAD TUMOR FREE	33.0736	0:LIVING	33.0736	0:CENSORED	M0	N0	T3	Colon	1	0	-1	1
TCGA.AA.3852.01	107.408	29.0052	-0.0846048	STAGE IIA	NA		0	1:DEAD WITH TUMOR	0	1:DECEASED	0	1:PROGRESSION	M0	N0	T3	Colon	1	1	1	-1
TCGA.AA.3854.01	36.7459	15.256	97.7584	STAGE I	36.0325	0:DiseaseFree	36.0325	0:ALIVE OR DEAD TUMOR FREE	36.0325	0:LIVING	36.0325	0:CENSORED	M0	N0	T2	Colon	-1	0	-1	1
TCGA.AA.3855.01	26.3755	23.652	7.58483	STAGE I	NA		32.0544	0:ALIVE OR DEAD TUMOR FREE	32.0544	0:LIVING	32.0544	0:CENSORED	M0	N0	T2	Colon	-1	0	1	1
TCGA.AA.3856.01	24.5464	24.9258	5.34125	STAGE IIA	NA		0.986291	0:ALIVE OR DEAD TUMOR FREE	0.986291	0:LIVING	0.986291	0:CENSORED	M0	N0	T3	Colon	-1	0	1	1
TCGA.AA.3858.01	125.059	23.3122	-0.0846048	STAGE I	31.0682	0:DiseaseFree	31.0682	0:ALIVE OR DEAD TUMOR FREE	31.0682	0:LIVING	31.0682	0:CENSORED	M0	N0	T2	Colon	1	0	1	-1
TCGA.AA.3864.01	131.414	6.74578	1.56358	STAGE II	52.9967	0:DiseaseFree	52.9967	0:ALIVE OR DEAD TUMOR FREE	52.9967	0:LIVING	52.9967	0:CENSORED	M0	N0	T3	Colon	1	0	-1	1
TCGA.AA.3866.01	0.945749	14.2897	3.06334	STAGE I	17.03	0:DiseaseFree	17.03	0:ALIVE OR DEAD TUMOR FREE	17.03	0:LIVING	17.03	0:CENSORED	M0	N0	T2	Colon	-1	0	-1	1
TCGA.AA.3867.01	13.5729	14.6493	1.77096	STAGE IV	NA		24.0326	0:ALIVE OR DEAD TUMOR FREE	24.0326	0:LIVING	12.9533	1:PROGRESSION	M1	N2	T3	Colon	-1	0	-1	1
TCGA.AA.3875.01	15.8173	14.5166	-0.0846048	STAGE I	NA		18.0491	0:ALIVE OR DEAD TUMOR FREE	18.0491	0:LIVING	18.0491	0:CENSORED	M0	N0	T1	Colon	-1	0	-1	-1
TCGA.AA.3877.01	0.590292	18.0141	0.815758	STAGE I	31.0024	0:DiseaseFree	31.0024	0:ALIVE OR DEAD TUMOR FREE	31.0024	0:LIVING	31.0024	0:CENSORED	M0	N0	T1	Colon	-1	0	-1	1
TCGA.AA.3947.01	42.3945	6.63762	14.6416	STAGE IIB	33.0079	0:DiseaseFree	33.0079	0:ALIVE OR DEAD TUMOR FREE	33.0079	0:LIVING	33.0079	0:CENSORED	M0	N0	T4	Colon	1	0	-1	1
TCGA.AA.3949.01	97.3394	23.7301	-0.0846048	STAGE IIIB	26.0052	0:DiseaseFree	26.0052	0:ALIVE OR DEAD TUMOR FREE	26.0052	0:LIVING	26.0052	0:CENSORED	M0	N1	T3	Colon	1	0	1	-1
TCGA.AA.3950.01	2.29469	10.4424	6.654	STAGE IIA	23.9997	0:DiseaseFree	23.9997	0:ALIVE OR DEAD TUMOR FREE	23.9997	0:LIVING	23.9997	0:CENSORED	M0	N0	T3	Colon	-1	0	-1	1
TCGA.AA.3952.01	407.551	19.7283	-0.0846048	STAGE IIIC	NA		2.00546	1:DEAD WITH TUMOR	2.00546	1:DECEASED	2.00546	1:PROGRESSION	M0	N2	T3	Colon	1	1	-1	-1
TCGA.AA.3955.01	196.524	15.3841	-0.0846048	STAGE IIIB	20.9751	0:DiseaseFree	20.9751	0:ALIVE OR DEAD TUMOR FREE	20.9751	0:LIVING	20.9751	0:CENSORED	M0	N2A	T2	Colon	1	0	-1	-1
TCGA.AA.3956.01	4.90104	20.9525	5.65508	STAGE IIA	NA		34.027	0:ALIVE OR DEAD TUMOR FREE	34.027	0:LIVING	34.027	0:CENSORED	M0	N0	T3	Colon	-1	0	1	1
TCGA.AA.3966.01	67.5356	33.3704	0.687767	STAGE IIA	NA		2.00546	0:ALIVE OR DEAD TUMOR FREE	2.00546	0:LIVING	2.00546	0:CENSORED	M0	N0	T3	Colon	1	0	1	-1
TCGA.AA.3968.01	7.0682	21.1483	3.36114	STAGE I	21.9943	0:DiseaseFree	21.9943	0:ALIVE OR DEAD TUMOR FREE	21.9943	0:LIVING	21.9943	0:CENSORED	M0	N0	T2	Colon	-1	0	1	1
TCGA.AA.3971.01	1.22975	17.9537	2.73966	STAGE III	16.0765	0:DiseaseFree	16.0765	0:ALIVE OR DEAD TUMOR FREE	16.0765	0:LIVING	16.0765	0:CENSORED	M0	N1	T3	Colon	-1	0	-1	1
TCGA.AA.3973.01	35.3162	33.9303	-0.0846048	STAGE IV	NA		13.0519	0:ALIVE OR DEAD TUMOR FREE	13.0519	0:LIVING	13.0519	0:CENSORED	M1	N1	T4	Colon	-1	0	1	-1
TCGA.AA.3975.01	24.0381	42.2704	0.902733	STAGE I	34.0599	0:DiseaseFree	34.0599	0:ALIVE OR DEAD TUMOR FREE	34.0599	0:LIVING	34.0599	0:CENSORED	M0	N0	T2	Colon	-1	0	1	1
TCGA.AA.3976.01	32.7547	12.1379	10.3683	STAGE IIIA	26.0052	0:DiseaseFree	26.0052	0:ALIVE OR DEAD TUMOR FREE	26.0052	0:LIVING	26.0052	0:CENSORED	M0	N1	T2	Colon	-1	0	-1	1
TCGA.AA.3977.01	74.7209	20.5347	-0.0846048		25.0189	0:DiseaseFree	25.0189	0:ALIVE OR DEAD TUMOR FREE	25.0189	0:LIVING	25.0189	0:CENSORED		N0	T2	Colon	1	0	-1	-1
TCGA.AA.3979.01	127.832	2.08432	-0.0846048	STAGE IIA	23.9997	0:DiseaseFree	23.9997	0:ALIVE OR DEAD TUMOR FREE	23.9997	0:LIVING	23.9997	0:CENSORED	M0	N0	T3	Colon	1	0	-1	-1
TCGA.AA.3982.01	19.6035	43.7077	48.5409	STAGE IIIB	NA		27.0244	0:ALIVE OR DEAD TUMOR FREE	27.0244	0:LIVING	27.0244	0:CENSORED	M0	N1	T3	Colon	-1	0	1	1
TCGA.AA.3984.01	7.71814	0.129089	-0.0846048	STAGE IIA	NA		0	0:ALIVE OR DEAD TUMOR FREE	0	0:LIVING	0	0:CENSORED	M0	N0	T3	Colon	-1	0	-1	-1
TCGA.AA.3986.01	3.51992	23.395	3.15767	STAGE I	19.0683	0:DiseaseFree	19.0683	0:ALIVE OR DEAD TUMOR FREE	19.0683	0:LIVING	19.0683	0:CENSORED	M0	N0	T2	Colon	-1	0	1	1
TCGA.AA.3989.01	0.0672937	25.5575	1.77457	STAGE IV	NA		7.95608	1:DEAD WITH TUMOR	7.95608	1:DECEASED	7.95608	1:PROGRESSION	M1	N2	T3	Colon	-1	1	1	1
TCGA.AA.3994.01	74.8785	22.1828	1.82375	STAGE IIIB	27.0244	0:DiseaseFree	27.0244	0:ALIVE OR DEAD TUMOR FREE	27.0244	0:LIVING	27.0244	0:CENSORED	M0	N1	T3	Colon	1	0	1	1
TCGA.AA.A004.01	87.459	326.352	63.2236	STAGE IIA	13.9396	0:DiseaseFree	13.9396	0:ALIVE OR DEAD TUMOR FREE	13.9396	0:LIVING	13.9396	0:CENSORED	M0	N0	T3	Colon	1	0	1	1
TCGA.AA.A00N.01	110.469	18.3898	8.54815	STAGE IIB	NA		4.01091	1:DEAD WITH TUMOR	4.01091	1:DECEASED	4.01091	1:PROGRESSION	M0	N0	T4	Colon	1	1	-1	1
TCGA.AA.A00Z.01	22.099	23.4298	-0.0846048	STAGE IIA	21.9943	0:DiseaseFree	21.9943	0:ALIVE OR DEAD TUMOR FREE	21.9943	0:LIVING	21.9943	0:CENSORED	M0	N0	T3	Colon	-1	0	1	-1
TCGA.AA.A010.01	48.5271	20.8918	7.8512	STAGE IIB	34.9804	0:DiseaseFree	34.9804	0:ALIVE OR DEAD TUMOR FREE	34.9804	0:LIVING	34.9804	0:CENSORED	M0	N0	T4	Colon	1	0	-1	1
TCGA.AA.A017.01	4.39852	21.4541	0.799791	STAGE IIA	15.0245	0:DiseaseFree	15.0245	0:ALIVE OR DEAD TUMOR FREE	15.0245	0:LIVING	15.0245	0:CENSORED	M0	N0	T3	Colon	-1	0	1	-1
TCGA.AA.A01C.01	10.372	32.018	6.73609	STAGE IIIA	NA		15.0245	0:ALIVE OR DEAD TUMOR FREE	15.0245	0:LIVING	15.0245	0:CENSORED	M0	N1	T2	Colon	-1	0	1	1
TCGA.AA.A01I.01	13.4867	11.4052	-0.0846048	STAGE I	31.0024	0:DiseaseFree	31.0024	0:ALIVE OR DEAD TUMOR FREE	31.0024	0:LIVING	31.0024	0:CENSORED	M0	N0	T2	Colon	-1	0	-1	-1
TCGA.AA.A01P.01	19.59	20.9567	135.763	STAGE III	NA		38.0708	1:DEAD WITH TUMOR	38.0708	1:DECEASED	25.0518	1:PROGRESSION	M0	N1	T3	Colon	-1	1	1	1
TCGA.AA.A01R.01	149.615	10.3916	-0.0846048	STAGE III	NA		35.0133	0:ALIVE OR DEAD TUMOR FREE	35.0133	0:LIVING	19.9888	1:PROGRESSION	M0	N2	T3	Colon	1	0	-1	-1
TCGA.AA.A01S.01	24.3741	8.187	3.42447	STAGE III	NA		1.01917	0:ALIVE OR DEAD TUMOR FREE	1.01917	0:LIVING	1.01917	0:CENSORED	M0	N1	T3	Colon	-1	0	-1	1
TCGA.AA.A01T.01	2.91673	8.05663	2.68278	STAGE III	33.0407	0:DiseaseFree	33.0407	0:ALIVE OR DEAD TUMOR FREE	33.0407	0:LIVING	33.0407	0:CENSORED	M0	N1	T3	Colon	-1	0	-1	1
TCGA.AA.A01V.01	24.3258	38.4673	-0.0846048	STAGE I	NA		1.01917	0:ALIVE OR DEAD TUMOR FREE	1.01917	0:LIVING	1.01917	0:CENSORED	M0	N0	T2	Colon	-1	0	1	-1
TCGA.AA.A01X.01	21.028	28.972	0.9346	STAGE III	NA		26.0052	0:ALIVE OR DEAD TUMOR FREE	26.0052	0:LIVING	26.0052	1:PROGRESSION	M0	N1	T2	Colon	-1	0	1	1
TCGA.AA.A01Z.01	9.8712	8.5837	1.7167	STAGE II	NA		37.0188	0:ALIVE OR DEAD TUMOR FREE	37.0188	0:LIVING	37.0188	1:PROGRESSION	M0	N0	T3	Colon	-1	0	-1	1
TCGA.AA.A022.01	141.934	11.8055	4.58116	STAGE II	NA		0	0:ALIVE OR DEAD TUMOR FREE	0	0:LIVING	0	0:CENSORED	M0	N0	T4	Colon	1	0	-1	1
TCGA.AA.A024.01	134.538	21.5626	305.656	STAGE II	39.0571	0:DiseaseFree	39.0571	0:ALIVE OR DEAD TUMOR FREE	39.0571	1:DECEASED	39.0571	0:CENSORED	M0	N0	T3	Colon	1	1	1	1
TCGA.AA.A02E.01	46.506	25.4394	2.79434	STAGE IV	NA		2.95887	1:DEAD WITH TUMOR	2.95887	1:DECEASED	2.95887	1:PROGRESSION	M1	N1	T3	Colon	1	1	1	1
TCGA.AA.A02F.01	52.3832	15.6532	-0.0846048	STAGE IV	NA		39.9776	0:ALIVE OR DEAD TUMOR FREE	39.9776	0:LIVING	39.9776	0:CENSORED	M1	N1	T3	Colon	1	0	-1	-1
TCGA.AA.A02H.01	-0.488746	22.1797	-0.0846048	STAGE IV	NA		2.00546	1:DEAD WITH TUMOR	2.00546	1:DECEASED	2.00546	1:PROGRESSION	M1	N2	T3	Colon	-1	1	1	-1
TCGA.AA.A02O.01	108.556	33.8099	-0.0846048	STAGE II	NA		0.920538	0:ALIVE OR DEAD TUMOR FREE	0.920538	0:LIVING	0.920538	0:CENSORED	M0	N0	T3	Colon	1	0	1	-1
TCGA.AA.A02R.01	-0.0342006	14.5957	0.681105	STAGE IIA	NA		22.0272	1:DEAD WITH TUMOR	22.0272	1:DECEASED	22.0272	1:PROGRESSION	M0	N0	T3	Colon	-1	1	-1	-1
TCGA.AA.A02W.01	273.497	17.5995	3.46895	STAGE I	33.0407	1:Recurred/Progressed	40.9968	0:ALIVE OR DEAD TUMOR FREE	40.9968	0:LIVING	33.0407	1:PROGRESSION	M0	N0	T2	Colon	1	0	-1	1
TCGA.AA.A02Y.01	0.858	8.58	2.574	STAGE I	39.9776	0:DiseaseFree	39.9776	0:ALIVE OR DEAD TUMOR FREE	39.9776	0:LIVING	39.9776	0:CENSORED	M0	N0	T2	Colon	-1	0	-1	1
TCGA.AA.A03F.01	95.2558	5.87886	21.6512	STAGE III	NA		18.0491	1:DEAD WITH TUMOR	18.0491	1:DECEASED	18.0491	1:PROGRESSION	M0	N2	T3	Colon	1	1	-1	1
TCGA.AA.A03J.01	8.61199	18.7281	-0.0846048	STAGE I	40.9639	0:DiseaseFree	40.9639	0:ALIVE OR DEAD TUMOR FREE	40.9639	0:LIVING	40.9639	0:CENSORED	M0	N0	T2	Colon	-1	0	-1	-1
TCGA.AD.5900.01	0	17.1162	4.668	STAGE I	12.1643	0:DiseaseFree	12.1643	0:ALIVE OR DEAD TUMOR FREE	12.1643	0:LIVING	12.1643	0:CENSORED	MX	N0	T2	Colon	-1	0	-1	1
TCGA.AD.6548.01	12.2562	12.6647	0.4085	STAGE I	21.3696	0:DiseaseFree	21.3696	0:ALIVE OR DEAD TUMOR FREE	21.3696	0:LIVING	21.3696	0:CENSORED	M0	N0	T2	Colon	-1	0	-1	-1
TCGA.AD.6888.01	2.9707	3.7133	3.7133	STAGE IIIB	11.2766	1:Recurred/Progressed	15.5176	1:DEAD WITH TUMOR	15.5176	1:DECEASED	11.2766	1:PROGRESSION	M0	N1B	T3	Colon	-1	1	-1	1
TCGA.AD.6889.01	0	2.5602	0.512	STAGE IIA	49.8405	1:Recurred/Progressed	83.2429	0:ALIVE OR DEAD TUMOR FREE	83.2429	1:DECEASED	49.8405	1:PROGRESSION	M0	N0	T3	Colon	-1	1	-1	-1
TCGA.AD.6890.01	3.5461	24.2317	0.591		24.5258	0:DiseaseFree	24.5258	0:ALIVE OR DEAD TUMOR FREE	24.5258	0:LIVING	24.5258	0:CENSORED	MX	N0	T1	Colon	-1	0	1	-1
TCGA.AD.6895.01	100.596	30.6983	0	STAGE IIIB	25.0847	0:DiseaseFree	25.0847	0:ALIVE OR DEAD TUMOR FREE	25.0847	0:LIVING	25.0847	0:CENSORED	M0	N1A	T3	Colon	1	0	1	-1
TCGA.AD.6899.01	192.814	81.4657	1.423	STAGE IIIC	5.78624	0:DiseaseFree	5.78624	0:ALIVE OR DEAD TUMOR FREE	5.78624	1:DECEASED	5.78624	0:CENSORED	MX	N2B	T4A	Colon	1	1	1	1
TCGA.AD.6901.01	28.9791	27.3984	0		15.3861	1:Recurred/Progressed	22.4217	1:DEAD WITH TUMOR	22.4217	1:DECEASED	15.3861	1:PROGRESSION	MX	N0	T3	Colon	-1	1	1	-1
TCGA.AD.6963.01	101.088	7.722	1.053		27.4189	0:DiseaseFree	27.4189	0:ALIVE OR DEAD TUMOR FREE	27.4189	0:LIVING	27.4189	0:CENSORED	MX	N0	T3	Colon	1	0	-1	1
TCGA.AD.6964.01	69.9278	80.0136	0		NA		10.8821	1:DEAD WITH TUMOR	10.8821	1:DECEASED	10.6848	1:PROGRESSION		N2B	T4A	Colon	1	1	1	-1
TCGA.AD.6965.01	150.826	37.7066	0.5165	STAGE IIIC	21.3039	1:Recurred/Progressed	26.4655	0:ALIVE OR DEAD TUMOR FREE	26.4655	0:LIVING	21.3039	1:PROGRESSION	M0	N2B	T4A	Colon	1	0	1	-1
TCGA.AD.A5EJ.01	26.8031	5.848	2.4366	STAGE IIA	NA		0	0:ALIVE OR DEAD TUMOR FREE	0	0:LIVING	0	0:CENSORED	MX	N0	T3	Colon	-1	0	-1	1
TCGA.AD.A5EK.01	95.4023	33.3333	0	STAGE I	16.4382	0:DiseaseFree	16.4382	0:ALIVE OR DEAD TUMOR FREE	16.4382	0:LIVING	16.4382	0:CENSORED	MX	N0	T2	Colon	1	0	1	-1
TCGA.AF.2687.01	0	28.0971	0	STAGE IIIC	41.6543	1:Recurred/Progressed	46.9146	0:ALIVE OR DEAD TUMOR FREE	46.9146	0:LIVING	41.6543	1:PROGRESSION	M0	N2	T3	Rectum	-1	0	1	-1
TCGA.AF.2690.01	38.8754	73.1228	0	STAGE IIIC	NA		17.2272	0:ALIVE OR DEAD TUMOR FREE	17.2272	1:DECEASED	17.2272	0:CENSORED	M0	N2	T3	Rectum	-1	1	1	-1
TCGA.AF.2691.01	3.91591	39.4207	-0.0846048	STAGE I	43.0351	0:DiseaseFree	43.0351	0:ALIVE OR DEAD TUMOR FREE	43.0351	0:LIVING	43.0351	0:CENSORED	M0	N0	T1	Rectum	-1	0	1	-1
TCGA.AF.2692.01	11.8537	16.0137	-0.0846048	STAGE IIA	NA		13.5451	0:ALIVE OR DEAD TUMOR FREE	13.5451	0:LIVING	10.7506	1:PROGRESSION	M0	N0	T3		-1	0	-1	-1
TCGA.AF.2693.01	2.1638	19.0414	18.1759	STAGE I	NA		37.9722	0:ALIVE OR DEAD TUMOR FREE	37.9722	0:LIVING	37.9722	0:CENSORED	MX	N0	T2		-1	0	-1	1
TCGA.AF.3400.01	119.369	10.0298	23.5796	STAGE IIA	NA		34.4873	0:ALIVE OR DEAD TUMOR FREE	34.4873	0:LIVING	34.4873	0:CENSORED	M0	N0	T3	Rectum	1	0	-1	1
TCGA.AF.3911.01	177.631	14.5816	0.3314	STAGE IIIC	22.8491	1:Recurred/Progressed	37.7421	0:ALIVE OR DEAD TUMOR FREE	37.7421	0:LIVING	22.8491	1:PROGRESSION	MX	N2	T3	Rectum	1	0	-1	-1
TCGA.AF.4110.01	79.0925	43.2927	3.3302	STAGE IVA	NA		29.9832	0:ALIVE OR DEAD TUMOR FREE	29.9832	0:LIVING	29.9832	0:CENSORED	MX	N2B	T4A		1	0	1	1
TCGA.AF.5654.01	0	14.6899	0	STAGE I	NA		16.8327	0:ALIVE OR DEAD TUMOR FREE	16.8327	1:DECEASED	16.8327	0:CENSORED	M0	N0	T2	Rectum	-1	1	-1	-1
TCGA.AF.6136.01	59.6734	10.6784	8.1658	STAGE IIIB	NA		24.3614	0:ALIVE OR DEAD TUMOR FREE	24.3614	0:LIVING	6.54239	1:PROGRESSION	MX	N1B	T3	Rectum	1	0	-1	1
TCGA.AF.6655.01	2.2637	11.8846	0.5659	STAGE IIIA	20.0217	0:DiseaseFree	20.0217	0:ALIVE OR DEAD TUMOR FREE	20.0217	0:LIVING	20.0217	0:CENSORED	M0	N1	T2	Rectum	-1	0	-1	-1
TCGA.AF.6672.01	77.3218	14.0076	13.4473	STAGE IV	NA		24.5915	0:ALIVE OR DEAD TUMOR FREE	24.5915	0:LIVING	9.1725	1:PROGRESSION	MX	N2B	T4A	Rectum	1	0	-1	1
TCGA.AF.A56K.01	17.1326	75.2931	0	STAGE IIA	40.0105	1:Recurred/Progressed	86.6292	0:ALIVE OR DEAD TUMOR FREE	86.6292	0:LIVING	40.0105	1:PROGRESSION	M0	N0	T3	Rectum	-1	0	1	-1
TCGA.AF.A56L.01	32.8302	22.2642	0	STAGE IIIC	65.9828	0:DiseaseFree	65.9828	0:ALIVE OR DEAD TUMOR FREE	65.9828	0:LIVING	65.9828	0:CENSORED	M0	N2	T3	Rectum	-1	0	1	-1
TCGA.AF.A56N.01	0	27.9013	0	STAGE IIA	11.8355	0:DiseaseFree	11.8355	0:ALIVE OR DEAD TUMOR FREE	11.8355	0:LIVING	11.8355	0:CENSORED	M0	N0	T3	Rectum	-1	0	1	-1
TCGA.AG.3574.01	9.92011	32.6646	0.710325	STAGE II	NA		36.0325	1:DEAD WITH TUMOR	36.0325	1:DECEASED	36.0325	1:PROGRESSION	M0	N0	T3	Rectum	-1	1	1	-1
TCGA.AG.3575.01	260.218	1.17236	-0.0846048	STAGE II	NA		11.9999	0:ALIVE OR DEAD TUMOR FREE	11.9999	0:LIVING	11.9999	0:CENSORED	M0	N0	T3	Rectum	1	0	-1	-1
TCGA.AG.3580.01	0.0528395	23.0144	1.72696	STAGE I	NA		8.02183	0:ALIVE OR DEAD TUMOR FREE	8.02183	0:LIVING	8.02183	0:CENSORED	M0	N0	T1	Rectum	-1	0	1	1
TCGA.AG.3581.01	10.4482	26.7627	2.23323	STAGE I	NA		7.06842	0:ALIVE OR DEAD TUMOR FREE	7.06842	0:LIVING	7.06842	0:CENSORED	M0	N0	T2	Rectum	-1	0	1	1
TCGA.AG.3583.01	8.91365	11.428	1.91741	STAGE IV	NA		20.0546	1:DEAD WITH TUMOR	20.0546	1:DECEASED	20.0546	1:PROGRESSION	M1	N2	T3	Rectum	-1	1	-1	1
TCGA.AG.3584.01	88.6729	31.0181	-0.0846048	STAGE IV	NA		23.9997	1:DEAD WITH TUMOR	23.9997	1:DECEASED	23.9997	1:PROGRESSION	M1	N2	T3	Rectum	1	1	1	-1
TCGA.AG.3591.01	446.947	10.2865	7.7149	STAGE IIA	34.027	0:DiseaseFree	34.027	0:ALIVE OR DEAD TUMOR FREE	34.027	0:LIVING	34.027	0:CENSORED	M0	N0	T3	Rectum	1	0	-1	1
TCGA.AG.3592.01	17.6226	16.0205	2.2429	STAGE IIA	NA		34.027	0:ALIVE OR DEAD TUMOR FREE	34.027	0:LIVING	34.027	0:CENSORED	M0	N0	T3	Rectum	-1	0	-1	1
TCGA.AG.3594.01	167.769	55.2284	1604.15	STAGE IIA	NA		2.00546	1:DEAD WITH TUMOR	2.00546	1:DECEASED	2.00546	1:PROGRESSION	M0	N0	T3	Rectum	1	1	1	1
TCGA.AG.3598.01	53.7053	16.6762	1.15872	STAGE IIA	NA		50.0378	0:ALIVE OR DEAD TUMOR FREE	50.0378	0:LIVING	50.0378	0:CENSORED	M0	N0	T3	Rectum	1	0	-1	1
TCGA.AG.3599.01	27.6989	15.4939	35.4767	STAGE I	NA		12.0327	0:ALIVE OR DEAD TUMOR FREE	12.0327	0:LIVING	12.0327	0:CENSORED	M0	N0	T2	Rectum	-1	0	-1	1
TCGA.AG.3602.01	39.8395	8.47658	1.14006	STAGE IIIC	NA		0	0:ALIVE OR DEAD TUMOR FREE	0	0:LIVING	0	0:CENSORED	M0	N2	T3	Rectum	1	0	-1	1
TCGA.AG.3605.01	19.8522	13.7023	2.11429	STAGE IV	NA		0.986291	0:ALIVE OR DEAD TUMOR FREE	0.986291	0:LIVING	0.986291	0:CENSORED	M1	N1	T3	Rectum	-1	0	-1	1
TCGA.AG.3725.01	19.848	12.2466	18.1588	STAGE III	NA		20.9751	0:ALIVE OR DEAD TUMOR FREE	20.9751	0:LIVING	20.9751	0:CENSORED	M0	N2	T3	Rectum	-1	0	-1	1
TCGA.AG.3726.01	14.69	67.0233	-0.0846048	STAGE I	NA		7.98895	0:ALIVE OR DEAD TUMOR FREE	7.98895	0:LIVING	7.98895	0:CENSORED	M0	N0	T2	Rectum	-1	0	1	-1
TCGA.AG.3727.01	51.8692	74.0406	-0.0846048	STAGE III	NA		0.986291	0:ALIVE OR DEAD TUMOR FREE	0.986291	0:LIVING	0.986291	0:CENSORED	M0	N1	T3	Rectum	1	0	1	-1
TCGA.AG.3731.01	9.1752	20.2619	0.3823	STAGE IV	NA		37.0188	0:ALIVE OR DEAD TUMOR FREE	37.0188	0:LIVING	37.0188	0:CENSORED	M1	N1	T3	Rectum	-1	0	-1	-1
TCGA.AG.3732.01	2.7211	19.0476	6.8027	STAGE I	32.975	0:DiseaseFree	32.975	0:ALIVE OR DEAD TUMOR FREE	32.975	0:LIVING	32.975	0:CENSORED	M0	N0	T2	Rectum	-1	0	-1	1
TCGA.AG.3742.01	40.0391	22.4609	2.9297	STAGE I	NA		0.986291	0:ALIVE OR DEAD TUMOR FREE	0.986291	0:LIVING	0.986291	0:CENSORED	M0	N0	T1	Rectum	1	0	1	1
TCGA.AG.3878.01	7.95815	72.1991	1.04709	STAGE I	NA		0.986291	0:ALIVE OR DEAD TUMOR FREE	0.986291	0:LIVING	0.986291	0:CENSORED	M0	N0	T2	Rectum	-1	0	1	1
TCGA.AG.3881.01	455.404	53.1676	94.2736	STAGE IIA	NA		19.0354	0:ALIVE OR DEAD TUMOR FREE	19.0354	0:LIVING	19.0354	0:CENSORED	M0	N0	T3	Rectum	1	0	1	1
TCGA.AG.3882.01	34.2227	116.068	-0.0846048	STAGE I	NA		19.9888	0:ALIVE OR DEAD TUMOR FREE	19.9888	0:LIVING	19.9888	0:CENSORED	M0	N0	T2	Rectum	-1	0	1	-1
TCGA.AG.3883.01	15.4406	18.062	-0.0846048	STAGE I	NA		1.01917	0:ALIVE OR DEAD TUMOR FREE	1.01917	0:LIVING	1.01917	0:CENSORED	M0	N0	T2	Rectum	-1	0	-1	-1
TCGA.AG.3885.01	81.7284	38.46	707.585	STAGE IIIB	17.9505	0:DiseaseFree	17.9505	0:ALIVE OR DEAD TUMOR FREE	17.9505	0:LIVING	17.9505	0:CENSORED	M0	N1	T3	Rectum	1	0	1	1
TCGA.AG.3887.01	151.955	30.7106	-0.0846048	STAGE IIA	NA		36.953	0:ALIVE OR DEAD TUMOR FREE	36.953	0:LIVING	34.9804	1:PROGRESSION	M0	N0	T3	Rectum	1	0	1	-1
TCGA.AG.3890.01	88.1203	69.865	2.28358	STAGE I	NA		17.03	0:ALIVE OR DEAD TUMOR FREE	17.03	0:LIVING	17.03	0:CENSORED	M0	N0	T2	Rectum	1	0	1	1
TCGA.AG.3892.01	91.1573	10.504	19.6854	STAGE I	13.019	0:DiseaseFree	13.019	0:ALIVE OR DEAD TUMOR FREE	13.019	0:LIVING	13.019	0:CENSORED	M0	N0	T1	Rectum	1	0	-1	1
TCGA.AG.3893.01	219.46	37.6175	1.74738	STAGE IIIB	35.0133	0:DiseaseFree	35.0133	0:ALIVE OR DEAD TUMOR FREE	35.0133	0:LIVING	35.0133	0:CENSORED	M0	N1	T3	Rectum	1	0	1	1
TCGA.AG.3894.01	14.6531	23.2629	-0.0846048	STAGE IIA	14.0053	0:DiseaseFree	14.0053	0:ALIVE OR DEAD TUMOR FREE	14.0053	0:LIVING	14.0053	0:CENSORED	M0	N0	T3	Rectum	-1	0	1	-1
TCGA.AG.3896.01	27.0678	34.3963	2.96818	STAGE I	NA		1.01917	0:ALIVE OR DEAD TUMOR FREE	1.01917	0:LIVING	1.01917	0:CENSORED	M0	N0	T2	Rectum	-1	0	1	1
TCGA.AG.3898.01	34.0174	25.0483	-0.0846048	STAGE IIA	NA		48.0324	0:ALIVE OR DEAD TUMOR FREE	48.0324	0:LIVING	48.0324	0:CENSORED	M0	N0	T3	Rectum	-1	0	1	-1
TCGA.AG.3901.01	57.3895	58.5066	0.961561	STAGE IIIB	NA		25.0189	0:ALIVE OR DEAD TUMOR FREE	25.0189	0:LIVING	25.0189	0:CENSORED	M0	N1	T3	Rectum	1	0	1	1
TCGA.AG.3902.01	537.591	28.4988	4.8578	STAGE IIA	NA		32.0216	0:ALIVE OR DEAD TUMOR FREE	32.0216	0:LIVING	32.0216	0:CENSORED	M0	N0	T3	Rectum	1	0	1	1
TCGA.AG.3909.01	1.92551	34.3983	1.89543	STAGE IIIB	19.9888	0:DiseaseFree	19.9888	0:ALIVE OR DEAD TUMOR FREE	19.9888	0:LIVING	19.9888	0:CENSORED	M0	N1	T3	Rectum	-1	0	1	1
TCGA.AG.4001.01	0.0169409	33.1084	-0.0846048	STAGE IIA	NA		36.0325	0:ALIVE OR DEAD TUMOR FREE	36.0325	0:LIVING	36.0325	0:CENSORED	M0	N0	T3	Rectum	-1	0	1	-1
TCGA.AG.4008.01	119.553	41.3459	0.904949	STAGE IIA	17.03	0:DiseaseFree	17.03	0:ALIVE OR DEAD TUMOR FREE	17.03	0:LIVING	17.03	0:CENSORED	M0	N0	T3	Rectum	1	0	1	1
TCGA.AG.4015.01	31.8088	19.2565	2.50072	STAGE IIA	NA		0	0:ALIVE OR DEAD TUMOR FREE	0	0:LIVING	0	0:CENSORED	M0	N0	T3	Rectum	-1	0	-1	1
TCGA.AG.4021.01	282.633	7.0658	6.3221	STAGE IV	NA		3.97804	1:DEAD WITH TUMOR	3.97804	1:DECEASED	0	1:PROGRESSION	M1	N2	T3	Rectum	1	1	-1	1
TCGA.AG.4022.01	5.7497	49.9779	1.3268	STAGE II	46.0269	0:DiseaseFree	46.0269	0:ALIVE OR DEAD TUMOR FREE	46.0269	0:LIVING	46.0269	0:CENSORED	M0	N0	T3	Rectum	-1	0	1	1
TCGA.AG.A002.01	156.752	1.35661	-0.0846048	STAGE I	20.9751	0:DiseaseFree	20.9751	0:ALIVE OR DEAD TUMOR FREE	20.9751	0:LIVING	20.9751	0:CENSORED	M0	N0	T2	Rectum	1	0	-1	-1
TCGA.AG.A008.01	96.0115	17.299	37.009	STAGE I	13.9396	0:DiseaseFree	13.9396	0:ALIVE OR DEAD TUMOR FREE	13.9396	0:LIVING	13.9396	0:CENSORED	M0	N0	T2	Rectum	1	0	-1	1
TCGA.AG.A00C.01	26.473	9.09104	1.2326	STAGE IIIB	6.01637	0:DiseaseFree	6.01637	0:ALIVE OR DEAD TUMOR FREE	6.01637	0:LIVING	6.01637	0:CENSORED	M0	N1	T3	Rectum	-1	0	-1	1
TCGA.AG.A00Y.01	155.589	12.9653	-0.0846048	STAGE IIA	4.04379	1:Recurred/Progressed	23.0134	0:ALIVE OR DEAD TUMOR FREE	23.0134	0:LIVING	4.04379	1:PROGRESSION	M0	N0	T3	Rectum	1	0	-1	-1
TCGA.AG.A011.01	13.292	27.5199	1.01133	STAGE IIA	NA		37.0188	0:ALIVE OR DEAD TUMOR FREE	37.0188	0:LIVING	37.0188	0:CENSORED	M0	N0	T3	Rectum	-1	0	1	1
TCGA.AG.A015.01	38.251	8.50683	-0.0846048	STAGE I	NA		36.0325	0:ALIVE OR DEAD TUMOR FREE	36.0325	0:LIVING	17.03	1:PROGRESSION	M0	N0	T1	Rectum	-1	0	-1	-1
TCGA.AG.A016.01	8.27933	11.4353	7.8035	STAGE IV	NA		9.07387	0:ALIVE OR DEAD TUMOR FREE	9.07387	0:LIVING	9.07387	0:CENSORED	M1	N2	T3	Rectum	-1	0	-1	1
TCGA.AG.A01J.01	115.629	20.4076	-0.0846048	STAGE IIA	NA		1.01917	0:ALIVE OR DEAD TUMOR FREE	1.01917	0:LIVING	1.01917	0:CENSORED	M0	N0	T3	Rectum	1	0	-1	-1
TCGA.AG.A01L.01	25.6946	18.4323	0.789233	STAGE IIIB	NA		0	0:ALIVE OR DEAD TUMOR FREE	0	0:LIVING	0	0:CENSORED	M0	N1	T3	Rectum	-1	0	-1	-1
TCGA.AG.A01N.01	8.26063	24.1256	0.795266	STAGE IV	NA		31.0024	0:ALIVE OR DEAD TUMOR FREE	31.0024	0:LIVING	31.0024	0:CENSORED	M1	N0	T2	Rectum	-1	0	1	-1
TCGA.AG.A01W.01	39.1405	9.23717	-0.0846048	STAGE II	NA		0	0:ALIVE OR DEAD TUMOR FREE	0	0:LIVING	0	0:CENSORED	M0	N0	T3	Rectum	-1	0	-1	-1
TCGA.AG.A01Y.01	19.0348	6.0205	-0.0846048	STAGE II	NA		0	0:ALIVE OR DEAD TUMOR FREE	0	0:LIVING	0	0:CENSORED	M0	N0	T3	Rectum	-1	0	-1	-1
TCGA.AG.A020.01	119.45	5.89724	-0.0846048	STAGE III	NA		1.01917	0:ALIVE OR DEAD TUMOR FREE	1.01917	0:LIVING	1.01917	0:CENSORED	M0	N1	T3	Rectum	1	0	-1	-1
TCGA.AG.A026.01	66.3787	16.7208	-0.0846048	STAGE II	NA		1.9397	1:DEAD WITH TUMOR	1.9397	1:DECEASED	1.9397	1:PROGRESSION	M0	N0	T4	Rectum	1	1	-1	-1
TCGA.AG.A02N.01	510.762	6.06775	8.0262	STAGE II	NA		61.9719	0:ALIVE OR DEAD TUMOR FREE	61.9719	0:LIVING	61.9719	0:CENSORED	M0	N0	T3	Rectum	1	0	-1	1
TCGA.AG.A02X.01	-0.488746	13.2505	-0.0846048	STAGE I	NA		40.9968	0:ALIVE OR DEAD TUMOR FREE	40.9968	0:LIVING	40.9968	0:CENSORED	M0	N0	T2	Rectum	-1	0	-1	-1
TCGA.AG.A032.01	112.455	26.637	2.93461	STAGE IIIB	NA		38.0379	0:ALIVE OR DEAD TUMOR FREE	38.0379	0:LIVING	26.0381	1:PROGRESSION	M0	N1	T3	Rectum	1	0	1	1
TCGA.AH.6544.01	600.096	2.8667	1.4333		NA		38.564	0:ALIVE OR DEAD TUMOR FREE	38.564	0:LIVING	38.564	0:CENSORED	M1	N1	T3	Rectum	1	0	-1	1
TCGA.AH.6547.01	11.3189	37.8937	1.9685		2.4986	0:DiseaseFree	2.4986	0:ALIVE OR DEAD TUMOR FREE	2.4986	1:DECEASED	2.4986	0:CENSORED	MX	N0	T3	Rectum	-1	1	1	1
TCGA.AH.6643.01	98.1808	14.1522	0	STAGE IIIC	33.7311	1:Recurred/Progressed	43.1995	1:DEAD WITH TUMOR	43.1995	1:DECEASED	33.7311	1:PROGRESSION	M0	N2B	T3	Rectum	1	1	-1	-1
TCGA.AH.6644.01	106.918	36.8374	21.5633		27.5504	0:DiseaseFree	27.5504	0:ALIVE OR DEAD TUMOR FREE	27.5504	0:LIVING	27.5504	0:CENSORED	MX	NX	T3	Rectum	1	0	1	1
TCGA.AH.6897.01	4.1014	13.4759	0	STAGE I	26.4326	0:DiseaseFree	26.4326	0:ALIVE OR DEAD TUMOR FREE	26.4326	0:LIVING	26.4326	0:CENSORED	M0	N0	T2	Rectum	-1	0	-1	-1
TCGA.AH.6903.01	56.5363	10.4962	1.9084	STAGE IIIB	19.4628	0:DiseaseFree	19.4628	0:ALIVE OR DEAD TUMOR FREE	19.4628	0:LIVING	19.4628	0:CENSORED	M0	N1B	T3	Rectum	1	0	-1	1
TCGA.AM.5820.01	46.3466	17.9541	0.4175	STAGE IVA	NA		0.460269	0:ALIVE OR DEAD TUMOR FREE	0.460269	0:LIVING	0.460269	0:CENSORED	M1	N2	T4A	Colon	1	0	-1	-1
TCGA.AM.5821.01	1.0539	3.6886	0.5269	STAGE IIA	NA		0.920538	0:ALIVE OR DEAD TUMOR FREE	0.920538	0:LIVING	0.920538	0:CENSORED	M0	N0	T3	Colon	-1	0	-1	-1
TCGA.AU.3779.01	41.178	41.6992	0	STAGE IIA	NA		14.4985	0:ALIVE OR DEAD TUMOR FREE	14.4985	0:LIVING	14.4985	0:CENSORED	M0	N0	T3	Colon	1	0	1	-1
TCGA.AU.6004.01	12.6818	11.3698	0.8746	STAGE I	NA		27.0901	0:ALIVE OR DEAD TUMOR FREE	27.0901	0:LIVING	27.0901	0:CENSORED	M0	N0	T2	Colon	-1	0	-1	1
TCGA.AY.4070.01	101.64	30.1242	4.32668	STAGE IIIC	NA		16.3067	1:DEAD WITH TUMOR	16.3067	1:DECEASED	6.115	1:PROGRESSION	M0	N2	T3	Colon	1	1	1	1
TCGA.AY.4071.01	0.0613508	25.2967	-0.0846048	STAGE I	NA		0.953414	0:ALIVE OR DEAD TUMOR FREE	0.953414	1:DECEASED	0.953414	0:CENSORED		N0	T1		-1	1	1	-1
TCGA.AY.5543.01	67.0347	18.1388	8.2808	STAGE IVA	NA		33.0079	0:ALIVE OR DEAD TUMOR FREE	33.0079	0:LIVING	33.0079	0:CENSORED	M1	N1A	T3	Colon	1	0	-1	1
TCGA.AY.6196.01	2.401	109.244	1.2005	STAGE IIIC	NA		0.197258	0:ALIVE OR DEAD TUMOR FREE	0.197258	0:LIVING	0.197258	0:CENSORED		N2B	T3	Colon	-1	0	1	1
TCGA.AY.6197.01	40.4742	17.9886	3.6795	STAGE IIA	21.4354	0:DiseaseFree	21.4354	0:ALIVE OR DEAD TUMOR FREE	21.4354	0:LIVING	21.4354	0:CENSORED		N0	T3	Colon	1	0	-1	1
TCGA.AY.6386.01	28.9436	11.5774	0.4453	STAGE IIIB	17.819	0:DiseaseFree	17.819	0:ALIVE OR DEAD TUMOR FREE	17.819	0:LIVING	17.819	0:CENSORED	M0	N1A	T3	Colon	-1	0	-1	-1
TCGA.AY.A54L.01	69.1264	11.0263	2.1204	STAGE I	13.019	1:Recurred/Progressed	17.2601	0:ALIVE OR DEAD TUMOR FREE	17.2601	0:LIVING	13.019	1:PROGRESSION	M0	N0	T2	Colon	1	0	-1	1
TCGA.AY.A69D.01	9.2338	9.9441	0.7103	STAGE IIA	17.8519	0:DiseaseFree	17.8519	0:ALIVE OR DEAD TUMOR FREE	17.8519	0:LIVING	17.8519	0:CENSORED	M0	N0	T3	Colon	-1	0	-1	-1
TCGA.AY.A71X.01	89.5465	9.9923	20.7533	STAGE I	19.3313	0:DiseaseFree	19.3313	0:ALIVE OR DEAD TUMOR FREE	19.3313	0:LIVING	19.3313	0:CENSORED	M0	N0	T2	Colon	1	0	-1	1
TCGA.AY.A8YK.01	37.6154	15.3248	0.4644	STAGE IVA	NA		18.8381	0:ALIVE OR DEAD TUMOR FREE	18.8381	0:LIVING	18.8381	0:CENSORED	M1	N2A	T3	Colon	-1	0	-1	-1
TCGA.AZ.4308.01	14.4625	181.32	-0.0846048	STAGE IIIB	109.281	0:DiseaseFree	109.281	0:ALIVE OR DEAD TUMOR FREE	109.281	0:LIVING	109.281	0:CENSORED	M0	N1	T3	Colon	-1	0	1	-1
TCGA.AZ.4315.01	0.8839	12.3743	0	STAGE IIA	NA		58.3884	0:ALIVE OR DEAD TUMOR FREE	58.3884	0:LIVING	58.3884	0:CENSORED	M0	N0	T3	Colon	-1	0	-1	-1
TCGA.AZ.4323.01	135.993	36.6328	8.0291	STAGE IV	NA		1.41368	1:DEAD WITH TUMOR	1.41368	1:DECEASED	1.41368	1:PROGRESSION	M1	N2	T4	Colon	1	1	1	1
TCGA.AZ.4614.01	114.379	13.0719	33.4967	STAGE IVA	NA		5.65473	1:DEAD WITH TUMOR	5.65473	1:DECEASED	5.65473	1:PROGRESSION	M1	N1	T4A	Colon	1	1	-1	1
TCGA.AZ.4615.01	27.323	18.8435	3.2976	STAGE IIIB	NA		32.9421	0:ALIVE OR DEAD TUMOR FREE	32.9421	0:LIVING	22.6189	1:PROGRESSION	M0	N1	T3	Colon	-1	0	-1	1
TCGA.AZ.4616.01	76.7314	14.4494	15.9442	STAGE IV	NA		5.12871	1:DEAD WITH TUMOR	5.12871	1:DECEASED	5.12871	1:PROGRESSION	M1	N2	T3	Colon	1	1	-1	1
TCGA.AZ.4681.01	78.345	11.3789	1.90853	STAGE IIA	106.75	0:DiseaseFree	106.75	0:ALIVE OR DEAD TUMOR FREE	106.75	0:LIVING	106.75	0:CENSORED	M0	N0	T3	Colon	1	0	-1	1
TCGA.AZ.4682.01	98.6997	27.8489	0.4095	STAGE IVA	NA		22.3559	1:DEAD WITH TUMOR	22.3559	1:DECEASED	22.3559	1:PROGRESSION	M1	N0	T3	Colon	1	1	1	-1
TCGA.AZ.5403.01	367.885	24.5257	0.4627	STAGE II	NA		62.7938	1:DEAD WITH TUMOR	62.7938	1:DECEASED	9.99441	1:PROGRESSION	MX	N0	T3	Colon	1	1	1	-1
TCGA.AZ.5407.01	221.943	16.2681	1.162	STAGE I	88.2073	0:DiseaseFree	88.2073	0:ALIVE OR DEAD TUMOR FREE	88.2073	0:LIVING	88.2073	0:CENSORED	M0	N0	T1	Colon	1	0	-1	1
TCGA.AZ.6598.01	51.2959	3.7797	0	STAGE II	49.4132	0:DiseaseFree	49.4132	0:ALIVE OR DEAD TUMOR FREE	49.4132	1:DECEASED	49.4132	0:CENSORED	MX	N0	T3	Colon	1	1	-1	-1
TCGA.AZ.6599.01	132.977	13.7562	0.5095	STAGE I	6.77253	0:DiseaseFree	6.77253	0:ALIVE OR DEAD TUMOR FREE	6.77253	1:DECEASED	6.77253	0:CENSORED	MX	N0	T2	Colon	1	1	-1	-1
TCGA.AZ.6600.01	70.0042	22.9105	34.79	STAGE IV	NA		12.0985	1:DEAD WITH TUMOR	12.0985	1:DECEASED	12.0985	1:PROGRESSION	M1	N1	T4	Colon	1	1	1	1
TCGA.AZ.6603.01	0	35.8351	0.7313		29.5558	0:DiseaseFree	29.5558	0:ALIVE OR DEAD TUMOR FREE	29.5558	1:DECEASED	29.5558	0:CENSORED	MX	N1	T2	Colon	-1	1	1	-1
TCGA.AZ.6605.01	9.3504	56.5945	5.4134	STAGE IIIB	NA		5.22734	0:ALIVE OR DEAD TUMOR FREE	5.22734	1:DECEASED	5.22734	0:CENSORED	M0	N1	T4	Colon	-1	1	1	1
TCGA.AZ.6606.01	405.032	20.7922	0	STAGE IV	NA		11.7369	1:DEAD WITH TUMOR	11.7369	1:DECEASED	11.7369	1:PROGRESSION	M1	N2	T4	Colon	1	1	-1	-1
TCGA.AZ.6607.01	357.768	11.3672	64.0154	STAGE IV	NA		3.18901	1:DEAD WITH TUMOR	3.18901	1:DECEASED	3.18901	1:PROGRESSION	M1	N2	T4	Colon	1	1	-1	1
TCGA.CA.5254.01	194.715	23.1082	180.699	STAGE IIA	12.6903	0:DiseaseFree	12.6903	0:ALIVE OR DEAD TUMOR FREE	12.6903	0:LIVING	12.6903	0:CENSORED	M0	N0	T3	Colon	1	0	1	1
TCGA.CA.5255.01	66.5927	4.4395	161.487	STAGE IIA	12.3615	0:DiseaseFree	12.3615	0:ALIVE OR DEAD TUMOR FREE	12.3615	0:LIVING	12.3615	0:CENSORED	M0	N0	T3	Colon	1	0	-1	1
TCGA.CA.5256.01	0.5283	25.3599	0	STAGE IIA	12.4601	0:DiseaseFree	12.4601	0:ALIVE OR DEAD TUMOR FREE	12.4601	0:LIVING	12.4601	0:CENSORED	M0	N0	T3	Colon	-1	0	1	-1
TCGA.CA.5796.01	49.8403	14.6965	38.3387	STAGE IIA	12.3944	0:DiseaseFree	12.3944	0:ALIVE OR DEAD TUMOR FREE	12.3944	0:LIVING	12.3944	0:CENSORED	M0	N0	T3	Colon	1	0	-1	1
TCGA.CA.5797.01	32.7503	16.003	0	STAGE IIA	12.5916	0:DiseaseFree	12.5916	0:ALIVE OR DEAD TUMOR FREE	12.5916	0:LIVING	12.5916	0:CENSORED	M0	N0	T3	Colon	-1	0	-1	-1
TCGA.CA.6715.01	5.9128	12.5647	0	STAGE IIIB	12.5916	0:DiseaseFree	12.5916	0:ALIVE OR DEAD TUMOR FREE	12.5916	0:LIVING	12.5916	0:CENSORED	M0	N1	T3	Colon	-1	0	-1	-1
TCGA.CA.6716.01	1.6973	26.3074	0	STAGE IIA	12.1971	0:DiseaseFree	12.1971	0:ALIVE OR DEAD TUMOR FREE	12.1971	0:LIVING	12.1971	0:CENSORED	M0	N0	T3	Colon	-1	0	1	-1
TCGA.CA.6717.01	194.507	27.0149	6.3035	STAGE IIA	12.756	0:DiseaseFree	12.756	0:ALIVE OR DEAD TUMOR FREE	12.756	0:LIVING	12.756	0:CENSORED	M0	N0	T3	Colon	1	0	1	1
TCGA.CA.6718.01	1.5674	18.0251	7.0533	STAGE IIA	6.8054	1:Recurred/Progressed	10.0602	1:DEAD WITH TUMOR	10.0602	1:DECEASED	6.8054	1:PROGRESSION	M0	N0	T3	Colon	-1	1	-1	1
TCGA.CA.6719.01	16.6898	42.1882	0	STAGE IIA	NA		14.3012	0:ALIVE OR DEAD TUMOR FREE	14.3012	0:LIVING	11.6382	1:PROGRESSION	M0	N0	T3	Colon	-1	0	1	-1
TCGA.CI.6619.01	282.885	30.7133	2.0206	STAGE IV	NA		6.04925	0:ALIVE OR DEAD TUMOR FREE	6.04925	0:LIVING	6.04925	0:CENSORED	M1	N1C	T3	Rectum	1	0	1	1
TCGA.CI.6620.01	36.823	25.4627	3.1339	STAGE IVA	NA		33.1722	0:ALIVE OR DEAD TUMOR FREE	33.1722	0:LIVING	2.95887	1:PROGRESSION	M1	N1	T3	Rectum	-1	0	1	1
TCGA.CI.6621.01	56.828	33.5443	3.5518	STAGE IIIB	NA		13.7752	0:ALIVE OR DEAD TUMOR FREE	13.7752	0:LIVING	13.7752	0:CENSORED	MX	N1	T3	Rectum	1	0	1	1
TCGA.CI.6622.01	38.1518	11.4455	0.4239	STAGE IIB	NA		44.7776	0:ALIVE OR DEAD TUMOR FREE	44.7776	0:LIVING	44.7776	0:CENSORED	M0	N0	T4	Rectum	-1	0	-1	-1
TCGA.CI.6623.01	118.997	6.3559	0	STAGE I	NA		47.4406	0:ALIVE OR DEAD TUMOR FREE	47.4406	0:LIVING	47.4406	0:CENSORED	M0	N0	T1	Rectum	1	0	-1	-1
TCGA.CI.6624.01	21.1982	17.5115	4.6083	STAGE I	NA		48.1967	0:ALIVE OR DEAD TUMOR FREE	48.1967	0:LIVING	48.1967	0:CENSORED	M0	N0	T2	Rectum	-1	0	-1	1
TCGA.CK.4947.01	90.0254	21.1327	1.268	STAGE IIIB	NA		17.556	0:ALIVE OR DEAD TUMOR FREE	17.556	0:LIVING	0.690403	1:PROGRESSION	M0	N1	T4	Colon	1	0	1	1
TCGA.CK.4948.01	646.382	11.8421	8.2237	STAGE III	148.009	0:DiseaseFree	148.009	0:ALIVE OR DEAD TUMOR FREE	148.009	0:LIVING	148.009	0:CENSORED	M0	N1	T3	Colon	1	0	-1	1
TCGA.CK.4950.01	9.0432	16.7467	2.0096	STAGE IIIB	85.4456	0:DiseaseFree	85.4456	0:ALIVE OR DEAD TUMOR FREE	85.4456	0:LIVING	85.4456	0:CENSORED	M0	N1	T3	Colon	-1	0	-1	1
TCGA.CK.4951.01	124.111	33.7838	550.854	STAGE IIA	NA		70.1581	0:ALIVE OR DEAD TUMOR FREE	70.1581	1:DECEASED	15.7806	1:PROGRESSION	M0	N0	T3	Colon	1	1	1	1
TCGA.CK.4952.01	38.8866	6.5493	0.8187	STAGE IIIC	NA		15.6163	0:ALIVE OR DEAD TUMOR FREE	15.6163	0:LIVING	15.6163	0:CENSORED	M0	N2	T4	Colon	-1	0	-1	1
TCGA.CK.5912.01	172.156	28.9421	0	STAGE I	49.0844	0:DiseaseFree	49.0844	0:ALIVE OR DEAD TUMOR FREE	49.0844	1:DECEASED	49.0844	0:CENSORED	MX	N0	T2	Colon	1	1	1	-1
TCGA.CK.5913.01	108.54	6.7312	1.2621	STAGE IIA	51.32	0:DiseaseFree	51.32	0:ALIVE OR DEAD TUMOR FREE	51.32	0:LIVING	51.32	0:CENSORED	MX	N0	T3	Colon	1	0	-1	1
TCGA.CK.5914.01	0.405	26.7315	0	STAGE IIIB	NA		21.9943	0:ALIVE OR DEAD TUMOR FREE	21.9943	0:LIVING	21.9943	0:CENSORED	MX	N1	T3	Colon	-1	0	1	-1
TCGA.CK.5915.01	0	9.7691	0	STAGE I	NA		0	0:ALIVE OR DEAD TUMOR FREE	0	0:LIVING	0	0:CENSORED	MX	N0	T2	Colon	-1	0	-1	-1
TCGA.CK.5916.01	79.6246	11.9697	0	STAGE I	NA		21.1395	1:DEAD WITH TUMOR	21.1395	1:DECEASED	9.59989	1:PROGRESSION	M0	N0	T1	Colon	1	1	-1	-1
TCGA.CK.6746.01	356.296	8.6679	0	STAGE IIB	NA		0	0:ALIVE OR DEAD TUMOR FREE	0	0:LIVING	0	0:CENSORED	MX	N0	T4B	Colon	1	0	-1	-1
TCGA.CK.6747.01	24.2446	27.918	0.3673	STAGE IIA	82.947	0:DiseaseFree	82.947	0:ALIVE OR DEAD TUMOR FREE	82.947	0:LIVING	82.947	0:CENSORED	MX	N0	T3	Colon	-1	0	1	-1
TCGA.CK.6748.01	9.3477	32.5137	0.4064	STAGE IV	NA		2.00546	0:ALIVE OR DEAD TUMOR FREE	2.00546	0:LIVING	2.00546	0:CENSORED	M1	N1	T3	Colon	-1	0	1	-1
TCGA.CK.6751.01	87.0666	20.248	0	STAGE I	NA		124.273	0:ALIVE OR DEAD TUMOR FREE	124.273	0:LIVING	124.273	0:CENSORED	MX	N0	T2	Colon	1	0	-1	-1
TCGA.CL.4957.01	21.7806	19.2395	0		13.9724	0:DiseaseFree	13.9724	0:ALIVE OR DEAD TUMOR FREE	13.9724	0:LIVING	13.9724	0:CENSORED	M0	N1	T3	Rectum	-1	0	-1	-1
TCGA.CL.5917.01	120.338	12.4316	0	STAGE IIIC	78.1142	0:DiseaseFree	78.1142	0:ALIVE OR DEAD TUMOR FREE	78.1142	0:LIVING	78.1142	0:CENSORED	MX	N2	T3	Rectum	1	0	-1	-1
TCGA.CL.5918.01	18.1145	16.4677	0	STAGE IIA	7.16704	0:DiseaseFree	7.16704	0:ALIVE OR DEAD TUMOR FREE	7.16704	0:LIVING	7.16704	0:CENSORED	MX	N0	T3	Rectum	-1	0	-1	-1
TCGA.CM.4743.01	146.326	16.812	23.6613	STAGE IIA	23.0463	0:DiseaseFree	23.0463	0:ALIVE OR DEAD TUMOR FREE	23.0463	0:LIVING	23.0463	0:CENSORED	M0	N0	T3	Colon	1	0	-1	1
TCGA.CM.4744.01	42.5141	17.0057	33.6248	STAGE I	20.0217	0:DiseaseFree	20.0217	0:ALIVE OR DEAD TUMOR FREE	20.0217	0:LIVING	20.0217	0:CENSORED	M0	N0	T2	Colon	1	0	-1	1
TCGA.CM.4746.01	301.269	4.78091	2.57956	STAGE I	37.0188	0:DiseaseFree	37.0188	0:ALIVE OR DEAD TUMOR FREE	37.0188	0:LIVING	37.0188	0:CENSORED	M0	N0	T2	Colon	1	0	-1	1
TCGA.CM.4747.01	19.24	34.632	0	STAGE IVA	NA		25.0189	0:ALIVE OR DEAD TUMOR FREE	25.0189	0:LIVING	25.0189	0:CENSORED	M1A	N1B	T4A	Colon	-1	0	1	-1
TCGA.CM.4748.01	34.586	147.299	34.7287	STAGE IIIB	26.0381	0:DiseaseFree	26.0381	0:ALIVE OR DEAD TUMOR FREE	26.0381	0:LIVING	26.0381	0:CENSORED	M0	N1A	T4A	Colon	-1	0	1	1
TCGA.CM.4750.01	0.572654	16.7923	0.801299	STAGE IIIA	8.02183	0:DiseaseFree	8.02183	0:ALIVE OR DEAD TUMOR FREE	8.02183	0:LIVING	8.02183	0:CENSORED	M0	N1B	T1	Colon	-1	0	-1	-1
TCGA.CM.4751.01	17.3675	20.5667	3.1993	STAGE IIIB	27.0244	0:DiseaseFree	27.0244	0:ALIVE OR DEAD TUMOR FREE	27.0244	0:LIVING	27.0244	0:CENSORED	M0	N1B	T3	Colon	-1	0	-1	1
TCGA.CM.4752.01	3.20121	26.4022	-0.0846048	STAGE IIA	13.019	0:DiseaseFree	13.019	0:ALIVE OR DEAD TUMOR FREE	13.019	0:LIVING	13.019	0:CENSORED	M0	N0	T3	Colon	-1	0	1	-1
TCGA.CM.5341.01	21.9672	50.7438	-0.0846048	STAGE IIIA	29.0627	0:DiseaseFree	29.0627	0:ALIVE OR DEAD TUMOR FREE	29.0627	0:LIVING	29.0627	0:CENSORED	M0	N1A	T2	Colon	-1	0	1	-1
TCGA.CM.5344.01	36.0005	14.3016	0	STAGE IIIB	NA		22.0272	0:ALIVE OR DEAD TUMOR FREE	22.0272	0:LIVING	22.0272	0:CENSORED	M0	N1B	T3	Colon	-1	0	-1	-1
TCGA.CM.5348.01	107.053	97.817	1724.18	STAGE IIIB	NA		22.9806	0:ALIVE OR DEAD TUMOR FREE	22.9806	0:LIVING	22.9806	0:CENSORED	M0	N1A	T3	Colon	1	0	1	1
TCGA.CM.5349.01	70.0961	41.2663	2.8265	STAGE IIA	NA		30.0819	0:ALIVE OR DEAD TUMOR FREE	30.0819	0:LIVING	30.0819	0:CENSORED	M0	N0	T3	Colon	1	0	1	1
TCGA.CM.5860.01	25.309	22.3661	2.3543	STAGE IIA	NA		32.0216	0:ALIVE OR DEAD TUMOR FREE	32.0216	0:LIVING	32.0216	0:CENSORED	M0	N0	T3	Colon	-1	0	1	1
TCGA.CM.5861.01	332.862	1.4134	0	STAGE IIA	NA		15.0245	0:ALIVE OR DEAD TUMOR FREE	15.0245	0:LIVING	11.0136	1:PROGRESSION	M0	N0	T3	Colon	1	0	-1	-1
TCGA.CM.5862.01	27.451	32.0261	0	STAGE IVA	NA		5.03008	1:DEAD WITH TUMOR	5.03008	1:DECEASED	1.01917	1:PROGRESSION	M1A	N1A	T3	Colon	-1	1	1	-1
TCGA.CM.5863.01	165.905	18.7545	172.638	STAGE IIIB	NA		15.0245	0:ALIVE OR DEAD TUMOR FREE	15.0245	0:LIVING	15.0245	0:CENSORED	M0	N1B	T3	Colon	1	0	-1	1
TCGA.CM.5864.01	128.747	11.5804	0.6812	STAGE I	NA		15.0245	0:ALIVE OR DEAD TUMOR FREE	15.0245	0:LIVING	15.0245	0:CENSORED	M0	N0	T2	Colon	1	0	-1	-1
TCGA.CM.5868.01	123.297	32.9749	0	STAGE IVA	NA		17.03	0:ALIVE OR DEAD TUMOR FREE	17.03	0:LIVING	17.03	0:CENSORED	M1A	N1A	T4A	Colon	1	0	1	-1
TCGA.CM.6161.01	0	24.4111	1.7131	STAGE I	NA		15.0245	0:ALIVE OR DEAD TUMOR FREE	15.0245	0:LIVING	15.0245	0:CENSORED	M0	N0	T2	Colon	-1	0	1	1
TCGA.CM.6162.01	154.332	13.5379	4.9639	STAGE IIIB	NA		11.9999	0:ALIVE OR DEAD TUMOR FREE	11.9999	0:LIVING	11.9999	0:CENSORED	M0	N1A	T3	Colon	1	0	-1	1
TCGA.CM.6163.01	57.7299	53.2891	0.4037	STAGE I	NA		14.0382	0:ALIVE OR DEAD TUMOR FREE	14.0382	0:LIVING	14.0382	0:CENSORED	M0	N0	T1	Colon	1	0	1	-1
TCGA.CM.6164.01	9.2696	39.6737	0.3708	STAGE IIA	NA		29.0298	0:ALIVE OR DEAD TUMOR FREE	29.0298	0:LIVING	29.0298	0:CENSORED	M0	N0	T3	Colon	-1	0	1	-1
TCGA.CM.6165.01	0.9847	74.3476	0	STAGE IIA	NA		16.0437	0:ALIVE OR DEAD TUMOR FREE	16.0437	0:LIVING	16.0437	0:CENSORED	M0	N0	T3	Colon	-1	0	1	-1
TCGA.CM.6166.01	5.988	53.8922	0.5988	STAGE I	NA		21.9943	0:ALIVE OR DEAD TUMOR FREE	21.9943	0:LIVING	21.9943	0:CENSORED	M0	N0	T2	Colon	-1	0	1	-1
TCGA.CM.6167.01	233.704	114.997	5.2994	STAGE IIIC	NA		14.9916	0:ALIVE OR DEAD TUMOR FREE	14.9916	0:LIVING	14.9916	0:CENSORED	M0	N2B	T3	Colon	1	0	1	1
TCGA.CM.6168.01	179.06	44.6598	0.4213	STAGE IIA	NA		12.9862	0:ALIVE OR DEAD TUMOR FREE	12.9862	0:LIVING	12.9862	0:CENSORED	M0	N0	T3	Colon	1	0	1	-1
TCGA.CM.6169.01	18.7696	108.446	16.684	STAGE IIA	NA		13.019	0:ALIVE OR DEAD TUMOR FREE	13.019	0:LIVING	13.019	0:CENSORED	M0	N0	T3	Colon	-1	0	1	1
TCGA.CM.6170.01	0.8316	29.9376	0	STAGE I	NA		15.0245	0:ALIVE OR DEAD TUMOR FREE	15.0245	0:LIVING	15.0245	0:CENSORED	M0	N0	T2	Colon	-1	0	1	-1
TCGA.CM.6171.01	0.4499	6.7484	9.8976	STAGE I	NA		14.0382	0:ALIVE OR DEAD TUMOR FREE	14.0382	0:LIVING	14.0382	0:CENSORED	M0	N0	T2	Colon	-1	0	-1	1
TCGA.CM.6172.01	183.016	19.4107	1.3865	STAGE IIIB	NA		11.0136	0:ALIVE OR DEAD TUMOR FREE	11.0136	0:LIVING	11.0136	0:CENSORED	M0	N1A	T3	Colon	1	0	-1	1
TCGA.CM.6674.01	360.045	15.8014	104.966	STAGE IIA	NA		12.9533	0:ALIVE OR DEAD TUMOR FREE	12.9533	0:LIVING	12.9533	0:CENSORED	M0	N0	T3	Colon	1	0	-1	1
TCGA.CM.6675.01	472.24	4.4323	278.428	STAGE IVB	NA		13.0519	0:ALIVE OR DEAD TUMOR FREE	13.0519	0:LIVING	11.0793	1:PROGRESSION	M1B	N2B	T3	Colon	1	0	-1	1
TCGA.CM.6676.01	18.0258	67.8112	0	STAGE I	NA		11.0793	0:ALIVE OR DEAD TUMOR FREE	11.0793	0:LIVING	11.0793	0:CENSORED	M0	N0	T2	Colon	-1	0	1	-1
TCGA.CM.6677.01	0.677	32.4983	0	STAGE IIA	NA		11.0793	0:ALIVE OR DEAD TUMOR FREE	11.0793	0:LIVING	11.0793	0:CENSORED	M0	N0	T3	Colon	-1	0	1	-1
TCGA.CM.6678.01	125.326	75.718	0.4352	STAGE IVA	NA		11.0136	0:ALIVE OR DEAD TUMOR FREE	11.0136	0:LIVING	0	1:PROGRESSION	M1A	N1C	T4A	Colon	1	0	1	-1
TCGA.CM.6679.01	2.7624	44.9882	0.3946	STAGE IIA	NA		10.0602	0:ALIVE OR DEAD TUMOR FREE	10.0602	0:LIVING	10.0602	0:CENSORED	M0	N0	T3	Colon	-1	0	1	-1
TCGA.CM.6680.01	52.3694	46.3446	4.171	STAGE IIIB	NA		12.0327	0:ALIVE OR DEAD TUMOR FREE	12.0327	0:LIVING	12.0327	0:CENSORED	M0	N2A	T3	Colon	1	0	1	1
TCGA.D5.5537.01	2.9692	132.129	0	STAGE IIA	23.7367	1:Recurred/Progressed	45.4022	1:DEAD WITH TUMOR	45.4022	1:DECEASED	23.7367	1:PROGRESSION	MX	N2	T3	Colon	-1	1	1	-1
TCGA.D5.5538.01	28.1655	25.6949	0.4941	STAGE IIIB	NA		54.6076	1:DEAD WITH TUMOR	54.6076	1:DECEASED	33.1065	1:PROGRESSION	M0	N1B	T3	Colon	-1	1	1	-1
TCGA.D5.5539.01	193.541	34.7622	0.9395	STAGE IIIA	NA		19.5943	0:ALIVE OR DEAD TUMOR FREE	19.5943	0:LIVING	19.0354	1:PROGRESSION	M0	N1	T3	Colon	1	0	1	1
TCGA.D5.5540.01	22.1675	1.8473	0	STAGE IIA	56.0871	0:DiseaseFree	56.0871	0:ALIVE OR DEAD TUMOR FREE	56.0871	0:LIVING	56.0871	0:CENSORED	M0	N0	T3	Colon	-1	0	-1	-1
TCGA.D5.5541.01	36.961	39.0144	0	STAGE IIIB	55.9227	0:DiseaseFree	55.9227	0:ALIVE OR DEAD TUMOR FREE	55.9227	0:LIVING	55.9227	0:CENSORED	M0	N1A	T3	Colon	-1	0	1	-1
TCGA.D5.6529.01	83.7552	21.6291	0	STAGE IIA	NA		20.1861	0:ALIVE OR DEAD TUMOR FREE	20.1861	0:LIVING	12.6903	1:PROGRESSION	M0	N0	T3	Colon	1	0	1	-1
TCGA.D5.6530.01	191.27	10.4059	6.9373	STAGE I	NA		20.4162	0:ALIVE OR DEAD TUMOR FREE	20.4162	0:LIVING	20.4162	0:CENSORED	M0	N0	T2	Colon	1	0	-1	1
TCGA.D5.6531.01	50.0319	40.3318	358.902	STAGE IIA	NA		17.7532	0:ALIVE OR DEAD TUMOR FREE	17.7532	0:LIVING	17.7532	0:CENSORED	M0	N0	T3	Colon	1	0	1	1
TCGA.D5.6532.01	18.4534	15.3779	0	STAGE IIA	NA		18.2464	0:ALIVE OR DEAD TUMOR FREE	18.2464	0:LIVING	18.2464	0:CENSORED	M0	N0	T3	Colon	-1	0	-1	-1
TCGA.D5.6533.01	0	36.0237	0	STAGE IIIB	25.4792	0:DiseaseFree	25.4792	0:ALIVE OR DEAD TUMOR FREE	25.4792	0:LIVING	25.4792	0:CENSORED	M0	N0	T4B	Colon	-1	0	1	-1
TCGA.D5.6534.01	22.3053	105.253	3.1367	STAGE IIA	43.2653	0:DiseaseFree	43.2653	0:ALIVE OR DEAD TUMOR FREE	43.2653	0:LIVING	43.2653	0:CENSORED	M0	N0	T3	Colon	-1	0	1	1
TCGA.D5.6535.01	79.8928	16.5631	4.3844	STAGE IIIB	NA		15.1231	0:ALIVE OR DEAD TUMOR FREE	15.1231	0:LIVING	15.1231	0:CENSORED	MX	N1	T3	Colon	1	0	-1	1
TCGA.D5.6536.01	105.629	3.3356	0	STAGE IIA	NA		17.8519	0:ALIVE OR DEAD TUMOR FREE	17.8519	0:LIVING	16.208	1:PROGRESSION	M0	N0	T3	Colon	1	0	-1	-1
TCGA.D5.6537.01	173.04	5.1271	0	STAGE IIIB	NA		4.79995	1:DEAD WITH TUMOR	4.79995	1:DECEASED	4.04379	1:PROGRESSION	MX	N1A	T3	Colon	1	1	-1	-1
TCGA.D5.6538.01	37.2615	23.3446	0	STAGE IIIB	NA		17.1286	0:ALIVE OR DEAD TUMOR FREE	17.1286	0:LIVING	17.1286	0:CENSORED	M0	N2	T3	Colon	-1	0	1	-1
TCGA.D5.6539.01	47.9134	31.167	2.3259		NA		12.493	0:ALIVE OR DEAD TUMOR FREE	12.493	0:LIVING	12.493	0:CENSORED	M0	N0	T3	Colon	1	0	1	1
TCGA.D5.6540.01	333.529	4.691	0.4691	STAGE I	NA		16.1423	0:ALIVE OR DEAD TUMOR FREE	16.1423	0:LIVING	16.1423	0:CENSORED	M0	N0	T2	Colon	1	0	-1	-1
TCGA.D5.6541.01	61.2103	21.4588	0	STAGE IIA	NA		15.5834	0:ALIVE OR DEAD TUMOR FREE	15.5834	0:LIVING	15.5834	0:CENSORED	M0	N0	T3	Colon	1	0	1	-1
TCGA.D5.6898.01	83.7267	33.9333	0	STAGE I	NA		7.52868	0:ALIVE OR DEAD TUMOR FREE	7.52868	0:LIVING	7.52868	0:CENSORED	M0	N0	T2	Colon	1	0	1	-1
TCGA.D5.6920.01	0.3937	14.9606	3.5433	STAGE IIA	NA		12.3944	0:ALIVE OR DEAD TUMOR FREE	12.3944	0:LIVING	12.3944	0:CENSORED	M0	N0	T3	Colon	-1	0	-1	1
TCGA.D5.6922.01	69.1207	86.4009	1.44	STAGE IIIA	NA		10.1259	0:ALIVE OR DEAD TUMOR FREE	10.1259	0:LIVING	10.1259	0:CENSORED	M0	N1	T3	Colon	1	0	1	1
TCGA.D5.6924.01	41.6736	21.829	0	STAGE IIA	NA		14.3012	0:ALIVE OR DEAD TUMOR FREE	14.3012	0:LIVING	14.3012	0:CENSORED	M0	N0	T3	Colon	1	0	1	-1
TCGA.D5.6926.01	4.2608	29.8253	0	STAGE IIIB	NA		9.041	0:ALIVE OR DEAD TUMOR FREE	9.041	0:LIVING	9.041	0:CENSORED	M0	N1	T4A	Colon	-1	0	1	-1
TCGA.D5.6927.01	72.2042	14.1024	0.5641	STAGE IIA	NA		9.43551	0:ALIVE OR DEAD TUMOR FREE	9.43551	0:LIVING	9.43551	0:CENSORED	M0	N0	T3	Colon	1	0	-1	-1
TCGA.D5.6928.01	11.4991	38.7564	2.1295	STAGE IIA	NA		11.6382	0:ALIVE OR DEAD TUMOR FREE	11.6382	0:LIVING	11.6382	0:CENSORED	M0	N0	T3	Colon	-1	0	1	1
TCGA.D5.6929.01	0.5911	25.4163	0	STAGE IV	NA		13.4136	0:ALIVE OR DEAD TUMOR FREE	13.4136	0:LIVING	13.4136	0:CENSORED	M1	N1	T3	Colon	-1	0	1	-1
TCGA.D5.6930.01	0	29.4451	0	STAGE IIA	NA		13.3478	0:ALIVE OR DEAD TUMOR FREE	13.3478	0:LIVING	13.3478	0:CENSORED	M0	N0	T3	Colon	-1	0	1	-1
TCGA.D5.6931.01	75.7717	20.1123	0.9355	STAGE IIIC	NA		11.9999	0:ALIVE OR DEAD TUMOR FREE	11.9999	0:LIVING	11.9999	0:CENSORED	M0	N2	T4B	Colon	1	0	-1	1
TCGA.D5.6932.01	28.8711	12.18	0	STAGE IIA	NA		11.3752	0:ALIVE OR DEAD TUMOR FREE	11.3752	0:LIVING	11.3752	0:CENSORED	M0	N0	T3	Colon	-1	0	-1	-1
TCGA.D5.7000.01	22.7384	11.3692	0	STAGE I	NA		10.2574	0:ALIVE OR DEAD TUMOR FREE	10.2574	0:LIVING	10.2574	0:CENSORED	M0	N0	T2	Colon	-1	0	-1	-1
TCGA.DC.4745.01	86.6788	27.3723	0	STAGE IIIB	21.008	0:DiseaseFree	21.008	0:ALIVE OR DEAD TUMOR FREE	21.008	0:LIVING	21.008	0:CENSORED	M0	N1A	T3	Rectum	1	0	1	-1
TCGA.DC.4749.01	26.9673	12.8205	0.4421	STAGE I	25.0518	0:DiseaseFree	25.0518	0:ALIVE OR DEAD TUMOR FREE	25.0518	0:LIVING	25.0518	0:CENSORED	M0	N0	T2	Rectum	-1	0	-1	-1
TCGA.DC.5337.01	115.552	18.5107	0	STAGE I	NA		26.0381	0:ALIVE OR DEAD TUMOR FREE	26.0381	0:LIVING	26.0381	0:CENSORED	M0	N0	T1	Rectum	1	0	-1	-1
TCGA.DC.5869.01	7.2359	22.1901	1.9296	STAGE IIIB	NA		31.0024	0:ALIVE OR DEAD TUMOR FREE	31.0024	0:LIVING	31.0024	0:CENSORED	M0	N1A	T3	Rectum	-1	0	1	1
TCGA.DC.6154.01	2.1288	19.1591	0	STAGE IVA	NA		11.9999	0:ALIVE OR DEAD TUMOR FREE	11.9999	0:LIVING	11.9999	0:CENSORED	M1	N2B	T4A	Rectum	-1	0	-1	-1
TCGA.DC.6155.01	152.735	2.752	0	STAGE IIIA	NA		13.9724	0:ALIVE OR DEAD TUMOR FREE	13.9724	0:LIVING	13.9724	0:CENSORED	M0	N1B	T2	Rectum	1	0	-1	-1
TCGA.DC.6157.01	113.443	45.4773	0.9995	STAGE I	NA		51.9775	0:ALIVE OR DEAD TUMOR FREE	51.9775	0:LIVING	51.9775	0:CENSORED	M0	N0	T2	Rectum	1	0	1	1
TCGA.DC.6158.01	20.429	18.6131	0	STAGE I	NA		10.9807	0:ALIVE OR DEAD TUMOR FREE	10.9807	1:DECEASED	10.9807	0:CENSORED	M0	N0	T2	Rectum	-1	1	-1	-1
TCGA.DC.6160.01	12.6399	21.0665	1.58	STAGE I	NA		44.0214	0:ALIVE OR DEAD TUMOR FREE	44.0214	0:LIVING	44.0214	0:CENSORED	M0	N0	T2	Rectum	-1	0	1	1
TCGA.DC.6681.01	6.7628	115.344	0.7514	STAGE IVA	NA		25.9723	0:ALIVE OR DEAD TUMOR FREE	25.9723	0:LIVING	25.9723	0:CENSORED	M1A	N2A	T3	Rectum	-1	0	1	-1
TCGA.DC.6682.01	329.308	12.0746	0.5488	STAGE IIA	NA		25.0518	0:ALIVE OR DEAD TUMOR FREE	25.0518	0:LIVING	25.0518	0:CENSORED	M0	N0	T3	Rectum	1	0	-1	-1
TCGA.DC.6683.01	6.18	29.87	0	STAGE IIIB	NA		25.0518	0:ALIVE OR DEAD TUMOR FREE	25.0518	0:LIVING	25.0518	0:CENSORED	M0	N1B	T3	Rectum	-1	0	1	-1
TCGA.DM.A0X9.01	78.381	17.0254	0	STAGE IIA	NA		119.703	0:ALIVE OR DEAD TUMOR FREE	119.703	0:LIVING	119.703	0:CENSORED	M0	N0	T3	Colon	1	0	-1	-1
TCGA.DM.A0XD.01	570.562	3.2684	0	STAGE IIA	NA		24.4271		24.4271	1:DECEASED	15.9122	1:PROGRESSION	M0	N0	T3	Colon	1	1	-1	-1
TCGA.DM.A0XF.01	77.0064	22.6489	0	STAGE IIIC	NA		38.2023		38.2023	1:DECEASED	38.2023	0:CENSORED	M0	N2	T3	Colon	1	1	1	-1
TCGA.DM.A1D0.01	114.257	25.3165	1.3324	STAGE IIA	NA		130.651	0:ALIVE OR DEAD TUMOR FREE	130.651	0:LIVING	130.651	0:CENSORED	M0	N0	T3	Colon	1	0	1	1
TCGA.DM.A1D4.01	110.885	11.4146	0	STAGE IIA	NA		92.7442		92.7442	1:DECEASED	63.1226	1:PROGRESSION	M0	N0	T3	Colon	1	1	-1	-1
TCGA.DM.A1D6.01	164.055	9.3181	24.0011	STAGE IIA	NA		49.9063		49.9063	1:DECEASED	49.9063	0:CENSORED	M0	N0	T3	Colon	1	1	-1	1
TCGA.DM.A1D7.01	521.531	31.3965	8.7212	STAGE IIA	NA		13.3149		13.3149	1:DECEASED	2.63011	1:PROGRESSION	M0	N0	T3	Colon	1	1	1	1
TCGA.DM.A1D8.01	40.9647	34.6878	170.466		NA		12.5916		12.5916	1:DECEASED	12.5916	0:CENSORED		N1	T3	Colon	1	1	1	1
TCGA.DM.A1D9.01	207.947	13.245	0	STAGE IIA	NA		140.382	0:ALIVE OR DEAD TUMOR FREE	140.382	0:LIVING	140.382	0:CENSORED	M0	N0	T3	Colon	1	0	-1	-1
TCGA.DM.A1DA.01	144.448	11.7722	4.7725	STAGE IIIC	NA		7.49581		7.49581	1:DECEASED	7.49581	0:CENSORED	M0	N2	T3	Colon	1	1	-1	1
TCGA.DM.A1DB.01	8.0287	3.7276	0	STAGE IIA	NA		44.3173		44.3173	1:DECEASED	44.3173	0:CENSORED	M0	N0	T3	Colon	-1	1	-1	-1
TCGA.DM.A1HA.01	38.7303	3.1943	0	STAGE IIIC	NA		131.505	0:ALIVE OR DEAD TUMOR FREE	131.505	0:LIVING	131.505	0:CENSORED	M0	N2	T3	Colon	-1	0	-1	-1
TCGA.DM.A1HB.01	528.712	1.6119	6.8507	STAGE IIIB	NA		135.648	0:ALIVE OR DEAD TUMOR FREE	135.648	0:LIVING	135.648	0:CENSORED	M0	N1	T3	Colon	1	0	-1	1
TCGA.DM.A280.01	430.01	5.1057	4.5384	STAGE IIA	NA		7.75882		7.75882	1:DECEASED	7.75882	0:CENSORED	M0	N0	T3	Colon	1	1	-1	1
TCGA.DM.A282.01	19.6329	29.0226	0	STAGE IIA	NA		139.166	0:ALIVE OR DEAD TUMOR FREE	139.166	0:LIVING	139.166	0:CENSORED	M0	N0	T3	Colon	-1	0	1	-1
TCGA.DM.A285.01	470.138	17.8718	183.095	STAGE IV	NA		5.88487		5.88487	1:DECEASED	5.88487	0:CENSORED	M1	N2	T3	Colon	1	1	-1	1
TCGA.DM.A288.01	10.0798	12.8797	12.3198	STAGE IIIC	NA		14.0382		14.0382	1:DECEASED	10.5204	1:PROGRESSION	M0	N2	T3	Colon	-1	1	-1	1
TCGA.DM.A28A.01	64.1621	8.8645	0	STAGE IIIC	NA		26.4655		26.4655	1:DECEASED	26.4655	0:CENSORED	M0	N2	T3	Colon	1	1	-1	-1
TCGA.DM.A28C.01	76.2572	16.488	0.8244	STAGE IIA	NA		81.369		81.369	1:DECEASED	63.4185	1:PROGRESSION	M0	N0	T3	Colon	1	1	-1	1
TCGA.DM.A28E.01	29.1872	13.471	0	STAGE IIA	NA		119.933	0:ALIVE OR DEAD TUMOR FREE	119.933	0:LIVING	119.933	0:CENSORED	M0	N0	T3	Colon	-1	0	-1	-1
TCGA.DM.A28F.01	6.6208	11.1508	0.3485	STAGE IIIB	NA		35.9667		35.9667	1:DECEASED	35.9667	0:CENSORED	M0	N1	T3	Colon	-1	1	-1	-1
TCGA.DM.A28G.01	65.1376	44.0367	0	STAGE IIA	NA		60.7884		60.7884	1:DECEASED	60.7884	0:CENSORED	M0	N0	T3	Colon	1	1	1	-1
TCGA.DM.A28H.01	221.739	13.4387	0	STAGE IIIC	NA		117.073	0:ALIVE OR DEAD TUMOR FREE	117.073	0:LIVING	15.9122	1:PROGRESSION	M0	N2	T3	Colon	1	0	-1	-1
TCGA.DM.A28K.01	147.822	6.7427	0.5187	STAGE IIA	NA		98.2345	0:ALIVE OR DEAD TUMOR FREE	98.2345	0:LIVING	98.2345	0:CENSORED	M0	N0	T3	Colon	1	0	-1	-1
TCGA.DM.A28M.01	120.727	7.2727	0.7273	STAGE IIA	NA		95.177	0:ALIVE OR DEAD TUMOR FREE	95.177	0:LIVING	95.177	0:CENSORED	M0	N0	T3	Colon	1	0	-1	-1
TCGA.DT.5265.01	332.661	15.121	1010.08	STAGE II	12.6245	0:DiseaseFree	12.6245	0:ALIVE OR DEAD TUMOR FREE	12.6245	0:LIVING	12.6245	0:CENSORED	M0	N0	T3	Rectum	1	0	-1	1
TCGA.DY.A0XA.01	308.391	12.639	0	STAGE IIA	NA		126.442	0:ALIVE OR DEAD TUMOR FREE	126.442	0:LIVING	126.442	0:CENSORED	M0	N0	T3	Rectum	1	0	-1	-1
TCGA.DY.A1DC.01	170.798	15.8421	0	STAGE IIA	NA		41.3585		41.3585	1:DECEASED	20.7121	1:PROGRESSION	M0	N0	T3	Rectum	1	1	-1	-1
TCGA.DY.A1DD.01	387.151	26.0438	0.5008	STAGE IIIB	NA		57.2377		57.2377	1:DECEASED	57.2377	0:CENSORED	M0	N1	T3	Rectum	1	1	1	-1
TCGA.DY.A1DF.01	175.493	30.1724	0.6158	STAGE IIIC	NA		24.1312		24.1312	1:DECEASED	24.1312	0:CENSORED	M0	N2	T3	Rectum	1	1	1	-1
TCGA.DY.A1DG.01	689.554	13.7322	0.4904	STAGE IVA	NA		51.4844		51.4844	1:DECEASED	19.4628	1:PROGRESSION	M1	N1	T3	Rectum	1	1	-1	-1
TCGA.DY.A1H8.01	3.1706	17.7552	0	STAGE IIIA	NA		32.6133		32.6133	1:DECEASED	32.6133	0:CENSORED	M0	N1	T2	Rectum	-1	1	-1	-1
TCGA.EF.5830.01	42.4242	25.7576	1.0101	STAGE IIB	NA		3.48489	0:ALIVE OR DEAD TUMOR FREE	3.48489	0:LIVING	3.48489	0:CENSORED	M0	N0	T4A	Rectum	1	0	1	1
TCGA.EI.6506.01	11.125	25.9583	11.125	STAGE IIA	NA		20.5477	0:ALIVE OR DEAD TUMOR FREE	20.5477	0:LIVING	20.5477	0:CENSORED	M0	N0	T3	Rectum	-1	0	1	1
TCGA.EI.6507.01	213.656	4.8458	0.4405	STAGE IIA	NA		19.9559	0:ALIVE OR DEAD TUMOR FREE	19.9559	0:LIVING	19.9559	0:CENSORED	M0	N0	T3	Rectum	1	0	-1	-1
TCGA.EI.6508.01	109.121	32.0088	0	STAGE IIIB	NA		20.9094	0:ALIVE OR DEAD TUMOR FREE	20.9094	0:LIVING	20.9094	0:CENSORED	M0	N1A	T3	Rectum	1	0	1	-1
TCGA.EI.6509.01	123.796	89.867	9.1701	STAGE IIIC	NA		16.9971	0:ALIVE OR DEAD TUMOR FREE	16.9971	0:LIVING	2.95887	1:PROGRESSION	M0	N2B	T3	Rectum	1	0	1	1
TCGA.EI.6510.01	103.669	9.8123	0.4266	STAGE IVA	NA		18.2793	0:ALIVE OR DEAD TUMOR FREE	18.2793	0:LIVING	18.2793	0:CENSORED	MX	N0	T2	Rectum	1	0	-1	-1
TCGA.EI.6511.01	29.0679	26.5403	0	STAGE IIIB	NA		15.8464	0:ALIVE OR DEAD TUMOR FREE	15.8464	0:LIVING	15.8464	0:CENSORED	M0	N1	T3	Rectum	-1	0	1	-1
TCGA.EI.6512.01	11.2896	9.1185	31.2636	STAGE IIIB	NA		17.6875	0:ALIVE OR DEAD TUMOR FREE	17.6875	0:LIVING	17.6875	0:CENSORED	M0	N1	T3	Rectum	-1	0	-1	1
TCGA.EI.6513.01	110.549	1.557	2.7248	STAGE IIIB	NA		16.3395	0:ALIVE OR DEAD TUMOR FREE	16.3395	0:LIVING	16.3395	0:CENSORED	M0	N1	T3	Rectum	1	0	-1	1
TCGA.EI.6514.01	0	57.4209	0.4451	STAGE IIA	NA		16.3067	0:ALIVE OR DEAD TUMOR FREE	16.3067	0:LIVING	16.3067	0:CENSORED	M0	N0	T3	Rectum	-1	0	1	-1
TCGA.EI.6881.01	95.4172	12.3119	0.684	STAGE IIIA	NA		16.4053	0:ALIVE OR DEAD TUMOR FREE	16.4053	0:LIVING	16.4053	0:CENSORED	M0	N1	T3	Rectum	1	0	-1	-1
TCGA.EI.6882.01	315.609	13.7221	14.8656	STAGE IIA	NA		8.6136	0:ALIVE OR DEAD TUMOR FREE	8.6136	0:LIVING	8.6136	0:CENSORED	M0	N0	T3	Rectum	1	0	-1	1
TCGA.EI.6883.01	145.425	25.9688	0	STAGE IIC	NA		11.5067	0:ALIVE OR DEAD TUMOR FREE	11.5067	0:LIVING	11.5067	0:CENSORED	M0	N0	T3	Rectum	1	0	1	-1
TCGA.EI.6884.01	175.839	38.0313	0.8949	STAGE IIIA	NA		10.7834	0:ALIVE OR DEAD TUMOR FREE	10.7834	0:LIVING	10.7834	0:CENSORED	M0	N1	T3	Rectum	1	0	1	1
TCGA.EI.6885.01	32.2177	29.0898	0	STAGE IV	NA		13.6437	0:ALIVE OR DEAD TUMOR FREE	13.6437	0:LIVING	9.69852	1:PROGRESSION	M1	N1B	T3	Rectum	-1	0	1	-1
TCGA.EI.6917.01	43.0873	48.3327	0.3747	STAGE IIIA	NA		17.4573	0:ALIVE OR DEAD TUMOR FREE	17.4573	0:LIVING	17.4573	0:CENSORED	M0	N1	T3	Rectum	1	0	1	-1
TCGA.EI.7002.01	4.456	67.954	0.3713	STAGE IV	NA		11.967	0:ALIVE OR DEAD TUMOR FREE	11.967	0:LIVING	11.967	0:CENSORED	M1	N2	T3	Rectum	-1	0	1	-1
TCGA.EI.7004.01	35.9307	90.9091	3.8961	STAGE IVA	NA		8.44922	0:ALIVE OR DEAD TUMOR FREE	8.44922	0:LIVING	8.44922	0:CENSORED	M0	N2B	T4A	Rectum	-1	0	1	1
TCGA.F4.6459.01	28.6202	59.3763	0.4272	STAGE IIIB	NA		8.6136	0:ALIVE OR DEAD TUMOR FREE	8.6136	1:DECEASED	8.6136	0:CENSORED	M0	N2A	T3	Colon	-1	1	1	-1
TCGA.F4.6460.01	2.6069	105.839	4.6924	STAGE IIIB	10.2903	1:Recurred/Progressed	31.9558	1:DEAD WITH TUMOR	31.9558	1:DECEASED	10.2903	1:PROGRESSION	M0	N1	T3	Colon	-1	1	1	1
TCGA.F4.6461.01	1.1142	70.195	25.6267	STAGE IIIC	NA		11.1122	1:DEAD WITH TUMOR	11.1122	1:DECEASED	9.46839	1:PROGRESSION	M0	N2	T4B	Colon	-1	1	1	1
TCGA.F4.6463.01	28	62	0	STAGE IIA	35.7366	0:DiseaseFree	35.7366	0:ALIVE OR DEAD TUMOR FREE	35.7366	0:LIVING	35.7366	0:CENSORED	M0	N0	T3	Colon	-1	0	1	-1
TCGA.F4.6569.01	13.976	66.5913	0	STAGE I	35.7366	0:DiseaseFree	35.7366	0:ALIVE OR DEAD TUMOR FREE	35.7366	0:LIVING	35.7366	0:CENSORED	M0	N0	T2	Colon	-1	0	1	-1
TCGA.F4.6570.01	61.9347	39.5328	0	STAGE IIA	NA		6.18075	0:ALIVE OR DEAD TUMOR FREE	6.18075	1:DECEASED	6.18075	0:CENSORED	M0	N0	T3	Colon	1	1	1	-1
TCGA.F4.6703.01	35.0743	20.9684	12.9623	STAGE IIA	47.868	0:DiseaseFree	47.868	0:ALIVE OR DEAD TUMOR FREE	47.868	0:LIVING	47.868	0:CENSORED	M0	N0	T3	Colon	-1	0	1	1
TCGA.F4.6704.01	5.7588	127.243	1.0969	STAGE IIIC	NA		1.54519	0:ALIVE OR DEAD TUMOR FREE	1.54519	0:LIVING	1.54519	0:CENSORED	MX	N2B	T3	Colon	-1	0	1	1
TCGA.F4.6805.01	132.528	22.4624	12.9159	STAGE IIA	34.4215	0:DiseaseFree	34.4215	0:ALIVE OR DEAD TUMOR FREE	34.4215	0:LIVING	34.4215	0:CENSORED	M0	N0	T3	Colon	1	0	1	1
TCGA.F4.6806.01	4.0188	31.4802	0.6698	STAGE I	11.0465	1:Recurred/Progressed	41.4242	0:ALIVE OR DEAD TUMOR FREE	41.4242	0:LIVING	11.0465	1:PROGRESSION	M0	N0	T2	Colon	-1	0	1	-1
TCGA.F4.6807.01	93.5884	55.8428	0	STAGE IIIC	43.0351	0:DiseaseFree	43.0351	0:ALIVE OR DEAD TUMOR FREE	43.0351	0:LIVING	43.0351	0:CENSORED	M0	N2B	T3	Colon	1	0	1	-1
TCGA.F4.6808.01	30.1954	10.6572	0	STAGE I	33.6654	0:DiseaseFree	33.6654	0:ALIVE OR DEAD TUMOR FREE	33.6654	0:LIVING	33.6654	0:CENSORED	M0	N0	T1	Colon	-1	0	-1	-1
TCGA.F4.6809.01	44.4915	93.2203	3.8136	STAGE IVA	NA		13.2492	1:DEAD WITH TUMOR	13.2492	1:DECEASED	13.2492	1:PROGRESSION	M1	N1	T3	Colon	1	1	1	1
TCGA.F4.6854.01	17.3747	44.4792	0.695	STAGE IIA	0.526022	0:DiseaseFree	0.526022	0:ALIVE OR DEAD TUMOR FREE	0.526022	0:LIVING	0.526022	0:CENSORED	M0	N0	T3	Colon	-1	0	1	-1
TCGA.F4.6855.01	32.7279	26.1823	0	STAGE IIA	47.4077	0:DiseaseFree	47.4077	0:ALIVE OR DEAD TUMOR FREE	47.4077	0:LIVING	47.4077	0:CENSORED	M0	N0	T3	Colon	-1	0	1	-1
TCGA.F4.6856.01	146.067	17.4721	16.0743	STAGE I	35.3092	0:DiseaseFree	35.3092	0:ALIVE OR DEAD TUMOR FREE	35.3092	0:LIVING	35.3092	0:CENSORED	M0	N0	T2	Colon	1	0	-1	1
TCGA.F5.6464.01	6.3602	34.0723	0.9086	STAGE IIIC	NA		9.96153		9.96153	1:DECEASED	9.96153	0:CENSORED	M0	N2A	T4B	Rectum	-1	1	1	1
TCGA.F5.6465.01	0.7455	40.63	0	STAGE IIA	49.5118	0:DiseaseFree	49.5118	0:ALIVE OR DEAD TUMOR FREE	49.5118	0:LIVING	49.5118	0:CENSORED	M0	N0	T3	Rectum	-1	0	1	-1
TCGA.F5.6571.01	53.3903	51.3831	1.6057	STAGE IIA	4.01091	1:Recurred/Progressed	42.3447	0:ALIVE OR DEAD TUMOR FREE	42.3447	0:LIVING	4.01091	1:PROGRESSION	M0	N0	T3	Rectum	1	0	1	1
TCGA.F5.6702.01	59.4796	10.3263	2.8914	STAGE IVA	NA		14.8601	0:ALIVE OR DEAD TUMOR FREE	14.8601	0:LIVING	12.0985	1:PROGRESSION	M1	N1	T3	Rectum	1	0	-1	1
TCGA.F5.6811.01	65.3195	26.7857	1.8797	STAGE IIA	32.1859	0:DiseaseFree	32.1859	0:ALIVE OR DEAD TUMOR FREE	32.1859	0:LIVING	32.1859	0:CENSORED	M0	N0	T3	Rectum	1	0	1	1
TCGA.F5.6812.01	11.3974	43.6899	0	STAGE IIA	36.4928	0:DiseaseFree	36.4928	0:ALIVE OR DEAD TUMOR FREE	36.4928	0:LIVING	36.4928	0:CENSORED	M0	N0	T3	Rectum	-1	0	1	-1
TCGA.F5.6813.01	65.5308	24.4648	0	STAGE IIIC	NA		19.6601	1:DEAD WITH TUMOR	19.6601	1:DECEASED	2.13696	1:PROGRESSION	M0	N2	T4A	Rectum	1	1	1	-1
TCGA.F5.6814.01	151.989	24.858	26.2784	STAGE IIA	37.1832	0:DiseaseFree	37.1832	0:ALIVE OR DEAD TUMOR FREE	37.1832	0:LIVING	37.1832	0:CENSORED	M0	N0	T3	Rectum	1	0	1	1
TCGA.F5.6861.01	21.8615	19.2117	0	STAGE IIA	38.1366	0:DiseaseFree	38.1366	0:ALIVE OR DEAD TUMOR FREE	38.1366	0:LIVING	38.1366	0:CENSORED	M0	N0	T3	Rectum	-1	0	-1	-1
TCGA.F5.6863.01	2.974	28.2528	0	STAGE IIIB	NA		11.8684	1:DEAD WITH TUMOR	11.8684	1:DECEASED	6.27938	1:PROGRESSION	M0	N1	T4A	Rectum	-1	1	1	-1
TCGA.F5.6864.01	32.5511	129.069	3.028	STAGE IIIB	12.4601	0:DiseaseFree	12.4601	0:ALIVE OR DEAD TUMOR FREE	12.4601	0:LIVING	12.4601	0:CENSORED	M0	N2A	T3	Rectum	-1	0	1	1
TCGA.G4.6293.01	15.3765	32.3436	6.3627	STAGE III	133.182	0:DiseaseFree	133.182	0:ALIVE OR DEAD TUMOR FREE	133.182	0:LIVING	133.182	0:CENSORED	M0	N1	T3	Colon	-1	0	1	1
TCGA.G4.6294.01	25.4895	31.0509	0.4634	STAGE IV	NA		28.2079	1:DEAD WITH TUMOR	28.2079	1:DECEASED	16.9971	1:PROGRESSION	M1	N1	T3	Colon	-1	1	1	-1
TCGA.G4.6295.01	0	15.065	2.9158	STAGE II	NA		8.35059	0:ALIVE OR DEAD TUMOR FREE	8.35059	0:LIVING	8.35059	0:CENSORED	M0	N0	T3	Colon	-1	0	-1	1
TCGA.G4.6297.01	28.2838	13.9022	0.4794	STAGE IV	NA		82.3881	0:ALIVE OR DEAD TUMOR FREE	82.3881	0:LIVING	14.4327	1:PROGRESSION	M1	N2	T3	Colon	-1	0	-1	-1
TCGA.G4.6298.01	21.7149	7.7951	0	STAGE IIIB	NA		23.5066	1:DEAD WITH TUMOR	23.5066	1:DECEASED	9.56702	1:PROGRESSION	MX	N1	T4A	Colon	-1	1	-1	-1
TCGA.G4.6299.01	3.1847	23.6579	0	STAGE IIIC	NA		74.5636	0:ALIVE OR DEAD TUMOR FREE	74.5636	0:LIVING	74.5636	0:CENSORED	M0	N2	T3	Colon	-1	0	1	-1
TCGA.G4.6302.01	82.0771	36.2926	0	STAGE IIA	NA		67.2979	0:ALIVE OR DEAD TUMOR FREE	67.2979	1:DECEASED	67.2979	0:CENSORED	M0	N0	T3	Colon	1	1	1	-1
TCGA.G4.6303.01	47.492	37.1677	0	STAGE IV	NA		65.8513	1:DEAD WITH TUMOR	65.8513	1:DECEASED	28.6682	1:PROGRESSION	M1	N1	T3	Colon	1	1	1	-1
TCGA.G4.6304.01	133.625	2.6201	0.8734	STAGE IIB	NA		53.6213	0:ALIVE OR DEAD TUMOR FREE	53.6213	0:LIVING	28.2408	1:PROGRESSION	M0	N0	T4	Colon	1	0	-1	1
TCGA.G4.6306.01	11.9634	7.741	0	STAGE IIA	NA		44.679	0:ALIVE OR DEAD TUMOR FREE	44.679	0:LIVING	44.679	0:CENSORED	M0	N0	T2	Colon	-1	0	-1	-1
TCGA.G4.6307.01	96.9679	6.3044	0	STAGE IIIB	NA		55.035	0:ALIVE OR DEAD TUMOR FREE	55.035	0:LIVING	55.035	0:CENSORED	M0	N1	T3	Colon	1	0	-1	-1
TCGA.G4.6309.01	541.903	14.7225	287.089	STAGE IIIB	71.5389	1:Recurred/Progressed	85.4785	0:ALIVE OR DEAD TUMOR FREE	85.4785	0:LIVING	71.5389	1:PROGRESSION	M0	N1	T3	Colon	1	0	-1	1
TCGA.G4.6311.01	32.0042	6.8206	0	STAGE III	NA		39.4187	0:ALIVE OR DEAD TUMOR FREE	39.4187	0:LIVING	39.4187	0:CENSORED	MX	N1	T3	Colon	-1	0	-1	-1
TCGA.G4.6315.01	1.5424	13.8817	9.2545	STAGE IV	NA		61.9062	0:ALIVE OR DEAD TUMOR FREE	61.9062	0:LIVING	61.9062	0:CENSORED	M1	N1	T3	Colon	-1	0	-1	1
TCGA.G4.6317.01	121.791	4.3692	0	STAGE IIIC	NA		35.9996	0:ALIVE OR DEAD TUMOR FREE	35.9996	0:LIVING	19.4628	1:PROGRESSION	MX	N2	T3	Colon	1	0	-1	-1
TCGA.G4.6320.01	22.9852	26.0096	0.6049	STAGE III	NA		26.4326	0:ALIVE OR DEAD TUMOR FREE	26.4326	0:LIVING	26.4326	0:CENSORED	MX	N1	T3	Colon	-1	0	1	-1
TCGA.G4.6321.01	12.5165	15.1515	128.458	STAGE III	NA		22.0929	0:ALIVE OR DEAD TUMOR FREE	22.0929	0:LIVING	22.0929	0:CENSORED	MX	N1	T2	Colon	-1	0	-1	1
TCGA.G4.6322.01	10.0929	37.5454	6.0557	STAGE IIIB	NA		26.0381	0:ALIVE OR DEAD TUMOR FREE	26.0381	0:LIVING	25.9394	1:PROGRESSION	MX	N1	T3	Colon	-1	0	1	1
TCGA.G4.6323.01	78.3499	5.9356	2.3742	STAGE IA	NA		13.7752	0:ALIVE OR DEAD TUMOR FREE	13.7752	0:LIVING	13.7752	0:CENSORED	MX	N0	TIS	Colon	1	0	-1	1
TCGA.G4.6586.01	0	11.4845	171.842	STAGE IIA	NA		35.8023	0:ALIVE OR DEAD TUMOR FREE	35.8023	0:LIVING	35.8023	0:CENSORED	M0	N0	T3	Colon	-1	0	-1	1
TCGA.G4.6588.01	159.74	7.0105	0.5008	STAGE IIA	NA		26.1696	0:ALIVE OR DEAD TUMOR FREE	26.1696	0:LIVING	26.1696	0:CENSORED	M0	N0	T3	Colon	1	0	-1	-1
TCGA.G4.6626.01	15.3509	7.4561	0.4386	STAGE IIA	NA		46.7502	0:ALIVE OR DEAD TUMOR FREE	46.7502	1:DECEASED	46.7502	0:CENSORED	M0	N0	T3	Colon	-1	1	-1	-1
TCGA.G4.6627.01	19.5097	30.8048	4.1073	STAGE IIA	32.975	1:Recurred/Progressed	74.7937	0:ALIVE OR DEAD TUMOR FREE	74.7937	0:LIVING	32.975	1:PROGRESSION	M0	N0	T3	Colon	-1	0	1	1
TCGA.G4.6628.01	1.2438	25.2902	0.4146	STAGE I	79.6923	0:DiseaseFree	79.6923	0:ALIVE OR DEAD TUMOR FREE	79.6923	0:LIVING	79.6923	0:CENSORED	M0	N0	T2	Colon	-1	0	1	-1
TCGA.G5.6641.01	156.895	4.5417	0.8258	STAGE IIIA	NA		26.4326	0:ALIVE OR DEAD TUMOR FREE	26.4326	0:LIVING	26.4326	0:CENSORED	MX	N1	T1	Rectum	1	0	-1	1
TCGA.NH.A50T.01	29.1676	8.0772	0	STAGE IIA	18.1806	0:DiseaseFree	18.1806	0:ALIVE OR DEAD TUMOR FREE	18.1806	0:LIVING	18.1806	0:CENSORED	MX	N0	T3	Colon	-1	0	-1	-1
TCGA.NH.A50U.01	184.947	48.5687	0	STAGE IVA	NA		10.9807	1:DEAD WITH TUMOR	10.9807	1:DECEASED	9.07387	1:PROGRESSION	M1A	N0	T4A	Colon	1	1	1	-1
TCGA.NH.A50V.01	40.3855	50.4819	3.2125	STAGE IIIB	19.3313	0:DiseaseFree	19.3313	0:ALIVE OR DEAD TUMOR FREE	19.3313	0:LIVING	19.3313	0:CENSORED	M0	N2A	T3	Colon	1	0	1	1
TCGA.NH.A5IV.01	354.988	20.4423	0	STAGE IIA	19.3313	0:DiseaseFree	19.3313	0:ALIVE OR DEAD TUMOR FREE	19.3313	0:LIVING	19.3313	0:CENSORED	MX	N0	T3	Colon	1	0	-1	-1
TCGA.NH.A6GA.01	97.4734	61.9653	1.3925	STAGE IIIC	NA		9.92866	1:DEAD WITH TUMOR	9.92866	1:DECEASED	0.197258	1:PROGRESSION	MX	N2A	T4A	Colon	1	1	1	1
TCGA.NH.A6GB.01	114.268	8.0296	11.118	STAGE IIIC	NA		15.6491	0:ALIVE OR DEAD TUMOR FREE	15.6491	0:LIVING	15.6491	0:CENSORED	MX	N2B	T3	Colon	1	0	-1	1
TCGA.NH.A6GC.01	18.8383	27.4725	2.3548	STAGE IVB	NA		12.7889	0:ALIVE OR DEAD TUMOR FREE	12.7889	0:LIVING	12.7889	0:CENSORED	M1B	N1B	T4B	Colon	-1	0	1	1
TCGA.NH.A8F7.01	37.3178	10.2624	0.4665	STAGE IIA	NA		17.8519	0:ALIVE OR DEAD TUMOR FREE	17.8519	0:LIVING	17.8519	0:CENSORED	MX	N0	T3	Colon	-1	0	-1	-1
TCGA.NH.A8F8.01	2.2459	25.8282	0.5615	STAGE IV	NA		16.7998	1:DEAD WITH TUMOR	16.7998	1:DECEASED	16.7998	1:PROGRESSION	M1	N2B	T4A	Colon	-1	1	1	-1
TCGA.QG.A5YV.01	12.2011	4.3294	0	STAGE IIIC	42.7721	0:DiseaseFree	42.7721	0:ALIVE OR DEAD TUMOR FREE	42.7721	0:LIVING	42.7721	0:CENSORED	MX	N1A	T4B	Colon	-1	0	-1	-1
TCGA.QG.A5YW.01	85.8712	20.7688	3.5946	STAGE IIIC	29.4572	0:DiseaseFree	29.4572	0:ALIVE OR DEAD TUMOR FREE	29.4572	0:LIVING	29.4572	0:CENSORED	MX	N2B	T3	Colon	1	0	-1	1
TCGA.QG.A5YX.01	123.159	4.91	18.4124	STAGE IIA	32.975	0:DiseaseFree	32.975	0:ALIVE OR DEAD TUMOR FREE	32.975	0:LIVING	32.975	0:CENSORED	MX	N0	T3	Colon	1	0	-1	1
TCGA.QG.A5Z1.01	68.9829	125.852	0	STAGE IIIB	NA		8.41635	0:ALIVE OR DEAD TUMOR FREE	8.41635	1:DECEASED	8.41635	0:CENSORED	MX	N1B	T3	Colon	1	1	1	-1
TCGA.QG.A5Z2.01	52.794	10.9702	16.7981	STAGE I	31.2983	0:DiseaseFree	31.2983	0:ALIVE OR DEAD TUMOR FREE	31.2983	0:LIVING	31.2983	0:CENSORED	M0	N0	T2	Colon	1	0	-1	1
TCGA.QL.A97D.01	69.9103	16.0605	17.0052	STAGE I	21.8957	0:DiseaseFree	21.8957	0:ALIVE OR DEAD TUMOR FREE	21.8957	0:LIVING	21.8957	0:CENSORED	MX	N0	T2	Colon	1	0	-1	1
TCGA.RU.A8FL.01	1232.06	9.0827	0	STAGE IIIB	NA		38.6955	0:ALIVE OR DEAD TUMOR FREE	38.6955	0:LIVING	8.41635	1:PROGRESSION	MX	N2A	T3	Colon	1	0	-1	-1
TCGA.SS.A7HO.01	0.8703	30.0265	0.8703	STAGE IIB	16.6354	1:Recurred/Progressed	60.1308	0:ALIVE OR DEAD TUMOR FREE	60.1308	0:LIVING	16.6354	1:PROGRESSION	M0	N0	T4A	Colon	-1	0	1	1
TCGA.T9.A92H.01	129.575	9.2554	2.1035	STAGE IIA	2.66298	1:Recurred/Progressed	11.9012	0:ALIVE OR DEAD TUMOR FREE	11.9012	0:LIVING	2.66298	1:PROGRESSION	M0	N0	T3	Colon	1	0	-1	1
TCGA.WS.AB45.01	5.632	20.1145	0	STAGE IIA	70.0266	0:DiseaseFree	70.0266	0:ALIVE OR DEAD TUMOR FREE	70.0266	0:LIVING	70.0266	0:CENSORED	MX	N0	T3	Colon	-1	0	-1	-1

## Sheet: VEGF expression
	tcga_participant_barcode	VEGFC	NMUR1
1	TCGA-3L-AA1B	6.0707	6.46746371885
2	TCGA-4N-A93T	4.37873	4.03992797436
3	TCGA-4T-AA8H	2.13317	2.35555195845
4	TCGA-5M-AAT4	4.89191	4.69028298906
5	TCGA-5M-AAT5	3.62823	4.23230003794
6	TCGA-5M-AAT6	9.44213	4.74983993647
7	TCGA-5M-AATA	6.75159	5.26935487348
8	TCGA-5M-AATE	5.33994	4.15773092917
9	TCGA-A6-2671	6.33083	3.63039382177
10	TCGA-A6-2672	5.70679	3.80866305931
11	TCGA-A6-2674	8.14918	4.99861525009
12	TCGA-A6-2675	6.46711	5.63311438717
13	TCGA-A6-2676	6.56149	4.76313001962
14	TCGA-A6-2677	4.89536	3.40993396618
15	TCGA-A6-2678	5.48567	4.41038181214
16	TCGA-A6-2679	3.87541	3.87540656506
17	TCGA-A6-2680	4.91977	3.62431149167
18	TCGA-A6-2681	5.73365	5.80640913161
19	TCGA-A6-2682	6.62686	5.43421787682
20	TCGA-A6-2683	3.27928	5.86424558494
21	TCGA-A6-2684	6.51331	5.60550618638
22	TCGA-A6-2685	6.61454	5.28929962479
23	TCGA-A6-2686	5.98604	5.97489865754
24	TCGA-A6-3807	6.02184	3.98621977687
25	TCGA-A6-3808	6.84339	4.78198911586
26	TCGA-A6-3809	5.86797	2.57519129415
27	TCGA-A6-3810	7.25182	4.9590374955
28	TCGA-A6-4105	5.55953	4.20589292751
29	TCGA-A6-4107	5.38733	5.6697354628
30	TCGA-A6-5656	4.27489	3.46752730009
31	TCGA-A6-5657	6.64698	5.19192580536
32	TCGA-A6-5659	5.83478	5.16101293449
33	TCGA-A6-5660	5.49515	3.86837069674
34	TCGA-A6-5661	4.7994	3.03386345187
35	TCGA-A6-5662	5.79211	3.83649982502
36	TCGA-A6-5664	6.91277	5.44070641413
37	TCGA-A6-5665	2.99541	2.22986474598
38	TCGA-A6-5666	5.4532	2.61190416735
39	TCGA-A6-5667	5.36189	5.69271452558
40	TCGA-A6-6137	4.69182	4.74244822459
41	TCGA-A6-6138	6.30847	5.23230003794
42	TCGA-A6-6140	4.38521	4.19256505123
43	TCGA-A6-6141	4.5843	4.94274907083
44	TCGA-A6-6142	6.85388	6.23575577562
45	TCGA-A6-6648	5.12167	3.72407176819
46	TCGA-A6-6649	5.71751	5.66407318425
47	TCGA-A6-6650	3.72219	4.74325104942
48	TCGA-A6-6651	7.68099	5.90421913792
49	TCGA-A6-6652	4.23786	3.66958241366
50	TCGA-A6-6653	4.94396	3.26115467262
51	TCGA-A6-6654	7.71835	4.94209219133
52	TCGA-A6-6780	5.32335	4.40977107863
53	TCGA-A6-6781	7.33241	4.22121202013
54	TCGA-A6-6782	7.1132	6.22797013631
55	TCGA-A6-A565	6.65183	5.38455065563
56	TCGA-A6-A566	8.67392	5.96241946143
57	TCGA-A6-A567	5.04879	4.44110496152
58	TCGA-A6-A56B	6.08271	4.49775286029
59	TCGA-A6-A5ZU	6.5893	6.5486554785
60	TCGA-AA-3488	3.77349	3.94341502894
61	TCGA-AA-3489	7.6515	6.30208869858
62	TCGA-AA-3492	5.53672	3.72174449655
63	TCGA-AA-3494	4.96981	4.46731209074
64	TCGA-AA-3495	4.96579	4.89761799433
65	TCGA-AA-3496	6.17881	5.56049180854
66	TCGA-AA-3502	2.12029	4.23577300481
67	TCGA-AA-3506	5.18621	5.77709352698
68	TCGA-AA-3509	5.26972	4.65196439152
69	TCGA-AA-3510	5.47009	4.5266698094
70	TCGA-AA-3511	5.88032	4.9215458237
71	TCGA-AA-3514	5.74339	7.36788297778
72	TCGA-AA-3516	5.767	1.89254645943
73	TCGA-AA-3517	5.48107	4.70346620103
74	TCGA-AA-3518	5.61094	3.91050242624
75	TCGA-AA-3519	5.06083	3.78073003648
76	TCGA-AA-3520	6.08393	4.03662641033
77	TCGA-AA-3521	5.43464	4.19759808438
78	TCGA-AA-3522	4.7826	3.78259727723
79	TCGA-AA-3525	5.24226	3.09541812238
80	TCGA-AA-3526	5.24873	2.78058307228
81	TCGA-AA-3527	5.57791	6.14727209648
82	TCGA-AA-3529	4.72738	3.72737593859
83	TCGA-AA-3530	4.1697	4.16970056476
84	TCGA-AA-3531	4.11666	4.73815172311
85	TCGA-AA-3532	6.26053	4.38081947563
86	TCGA-AA-3534	5.61222	4.86498838198
87	TCGA-AA-3538	6.03256	4.24406503667
88	TCGA-AA-3542	4.35449	5.03256373644
89	TCGA-AA-3543	5.38399	4.22352294813
90	TCGA-AA-3544	6.79758	5.16531705623
91	TCGA-AA-3548	4.97623	5.44571015251
92	TCGA-AA-3549	6.07047	2.72469392296
93	TCGA-AA-3552	5.48005	5.73159057159
94	TCGA-AA-3553	5.8607	4.43846585814
95	TCGA-AA-3554	6.71112	3.38919507718
96	TCGA-AA-3555	6.03068	4.46239920466
97	TCGA-AA-3556	5.33798	3.78339379046
98	TCGA-AA-3560	5.06854	5.39047165389
99	TCGA-AA-3561	4.16359	4.34416095413
100	TCGA-AA-3562	5.78503	4.70974278579
101	TCGA-AA-3655	5.28329	2.69832962148
102	TCGA-AA-3660	5.14019	4.12029387304
103	TCGA-AA-3662	5.32193	4.57273811686
104	TCGA-AA-3663	4.86398	3.04295945482
105	TCGA-AA-3664	4.38944	3.75200993084
106	TCGA-AA-3666	5.23626	4.54111830402
107	TCGA-AA-3667	4.61117	5.83356058494
108	TCGA-AA-3672	4.68502	5.26997567862
109	TCGA-AA-3673	5.61293	5.19110068062
110	TCGA-AA-3675	5.0081	3.33002768894
111	TCGA-AA-3678	4.78559	4.7855923987
112	TCGA-AA-3679	5.45965	5.17954687835
113	TCGA-AA-3680	5.40012	4.55212495865
114	TCGA-AA-3681	5.11641	3.5803505352
115	TCGA-AA-3684	7.00822	7.32596019784
116	TCGA-AA-3685	5.34408	4.16121856808
117	TCGA-AA-3688	5.31087	4.65482503426
118	TCGA-AA-3692	5.12525	4.65318616139
119	TCGA-AA-3693	4.71812	4.87012301709
120	TCGA-AA-3696	4.20423	4.20423463918
121	TCGA-AA-3697	4.63039	3.9523242466
122	TCGA-AA-3710	6.15557	3.87872534148
123	TCGA-AA-3712	5.8936	3.75404301128
124	TCGA-AA-3713	5.01924	4.24163428745
125	TCGA-AA-3715	5.89571	5.45513978108
126	TCGA-AA-3811	5.86081	3.94025133599
127	TCGA-AA-3812	5.46771	6.46770824675
128	TCGA-AA-3814	6.09686	4.5305140231
129	TCGA-AA-3815	5.78334	3.98979297778
130	TCGA-AA-3818	5.10239	4.43100777786
131	TCGA-AA-3819	4.94162	4.31713037873
132	TCGA-AA-3821	5.1046	3.15039720177
133	TCGA-AA-3831	5.04173	4.84379294558
134	TCGA-AA-3833	6.49981	2.76283778194
135	TCGA-AA-3837	4.87832	4.68567669523
136	TCGA-AA-3841	4.99506	5.5800248527
137	TCGA-AA-3842	5.83444	3.09747595901
138	TCGA-AA-3844	5.0382	4.37923972305
139	TCGA-AA-3845	5.6796	4.51732609216
140	TCGA-AA-3846	4.88897	4.40354723447
141	TCGA-AA-3848	3.90584	5.49080756516
142	TCGA-AA-3850	5.49013	4.79498763215
143	TCGA-AA-3851	5.68693	3.47392974564
144	TCGA-AA-3852	5.60191	4.90147031982
145	TCGA-AA-3854	4.51762	3.93265650046
146	TCGA-AA-3855	5.08867	4.59390946609
147	TCGA-AA-3856	5.18318	4.67298533841
148	TCGA-AA-3858	5.38767	4.57209536135
149	TCGA-AA-3860	6.39721	2.60712906225
150	TCGA-AA-3861	2.92321	2.33825324951
151	TCGA-AA-3862	5.99003	2.82009724994
152	TCGA-AA-3864	5.673	2.69899630127
153	TCGA-AA-3866	6.38852	3.83392231068
154	TCGA-AA-3867	6.60323	3.87142970121
155	TCGA-AA-3869	5.95088	4.55602469284
156	TCGA-AA-3870	6.84578	4.62339282917
157	TCGA-AA-3872	7.51532	5.51532137683
158	TCGA-AA-3875	5.48219	3.85769242726
159	TCGA-AA-3877	6.33533	4.18333564688
160	TCGA-AA-3930	5.27425	1.63040547148
161	TCGA-AA-3939	5.43303	2.66748343618
162	TCGA-AA-3941	5.12882	4.75958197323
163	TCGA-AA-3947	5.99642	2.67448324999
164	TCGA-AA-3949	6.69199	4.59887729975
165	TCGA-AA-3950	6.62709	3.3603080848
166	TCGA-AA-3952	6.09485	4.32041246925
167	TCGA-AA-3955	5.1297	3.94527058552
168	TCGA-AA-3956	6.17019	4.41119572152
169	TCGA-AA-3966	6.95073	5.11278769251
170	TCGA-AA-3968	6.25119	4.42521758207
171	TCGA-AA-3970	5.46225	4.9120510126
172	TCGA-AA-3971	5.22009	4.17826845997
173	TCGA-AA-3972	5.75451	3.28057035613
174	TCGA-AA-3973	5.70723	5.13786824997
175	TCGA-AA-3975	5.57347	5.46913057717
176	TCGA-AA-3976	5.64646	3.58756901824
177	TCGA-AA-3977	5.09131	4.38081947563
178	TCGA-AA-3979	4.06559	0.895690390464
179	TCGA-AA-3980	5.96313	4.68302828127
180	TCGA-AA-3982	6.08024	5.51952932434
181	TCGA-AA-3986	4.78389	4.57743487072
182	TCGA-AA-3989	5.06686	4.71071828544
183	TCGA-AA-3994	5.49722	4.49722274064
184	TCGA-AA-A004	4.64386	8.55074678538
185	TCGA-AA-A00A	6.49712	3.08773438182
186	TCGA-AA-A00D	6.7512	5.19759808438
187	TCGA-AA-A00E	6.07149	4.13289758869
188	TCGA-AA-A00F	6.96383	5.52772720789
189	TCGA-AA-A00J	6.82031	4.26392078981
190	TCGA-AA-A00K	5.49908	4.57708435291
191	TCGA-AA-A00L	4.70526	4.12029387304
192	TCGA-AA-A00N	7.29626	4.21446678304
193	TCGA-AA-A00O	7.46459	6.30020244817
194	TCGA-AA-A00Q	5.42579	5.42578825115
195	TCGA-AA-A00R	6.03786	5.1552108736
196	TCGA-AA-A00U	5.17323	4.29186873495
197	TCGA-AA-A00W	4.21877	3.1313096099
198	TCGA-AA-A00Z	5.16465	4.57968099696
199	TCGA-AA-A010	5.40682	4.40681554978
200	TCGA-AA-A017	5.44686	4.44686494523
201	TCGA-AA-A01C	6.00736	5.05043204241
202	TCGA-AA-A01D	6.40162	4.52714542178
203	TCGA-AA-A01F	3.58944	3.85247832364
204	TCGA-AA-A01G	3.92361	3.68259576906
205	TCGA-AA-A01I	4.49353	3.49353205722
206	TCGA-AA-A01K	7.13019	5.42975319781
207	TCGA-AA-A01P	7.40105	4.38933965201
208	TCGA-AA-A01Q	5.57791	5.98126130107
209	TCGA-AA-A01R	4.8675	3.35292797809
210	TCGA-AA-A01S	3.8668	2.99233338175
211	TCGA-AA-A01T	3.45346	2.96803543999
212	TCGA-AA-A01V	1.82452	5.32702981098
213	TCGA-AA-A01X	5.29471	4.8565873753
214	TCGA-AA-A01Z	4.20593	3.10159965484
215	TCGA-AA-A022	5.81412	3.54563483084
216	TCGA-AA-A024	4.37201	4.4544720365
217	TCGA-AA-A029	3.93113	3.56856723807
218	TCGA-AA-A02E	3.92613	4.70373749827
219	TCGA-AA-A02F	5.09342	3.97143319218
220	TCGA-AA-A02H	5.14909	4.49701191605
221	TCGA-AA-A02J	3.78113	2.78112886385
222	TCGA-AA-A02K	4.62369	3.31334744645
223	TCGA-AA-A02O	5.08812	5.1325110398
224	TCGA-AA-A02R	6.37835	3.86589902436
225	TCGA-AA-A02W	4.21235	4.14821827215
226	TCGA-AA-A02Y	0.77905	3.10097764772
227	TCGA-AA-A03F	3.07521	2.49023637235
228	TCGA-AA-A03J	4.72738	4.2419545576
229	TCGA-AD-5900	5.44521	4.09729053672
230	TCGA-AD-6548	6.32325	3.66274099794
231	TCGA-AD-6888	0.892741	1.8927018762
232	TCGA-AD-6889	4.16359	1.35625651637
233	TCGA-AD-6890	4.7007	4.59882371699
234	TCGA-AD-6895	6.2306	4.94008685962
235	TCGA-AD-6899	6.15277	6.34812085539
236	TCGA-AD-6901	7.07558	4.77601974065
237	TCGA-AD-6963	4.63929	2.94897455428
238	TCGA-AD-6964	7.10684	6.3221733322
239	TCGA-AD-6965	5.3507	5.23674516358
240	TCGA-AD-A5EJ	5.80846	2.54794331129
241	TCGA-AD-A5EK	5.20091	5.05889224636
242	TCGA-AF-2687	6.77918	4.81234932741
243	TCGA-AF-2690	7.69582	6.19224940966
244	TCGA-AF-2691	6.24976	5.36393148122
245	TCGA-AF-2692	4.95998	4.0057862118
246	TCGA-AF-2693	5.46406	4.25106765015
247	TCGA-AF-3400	8.26286	3.29937655196
248	TCGA-AF-3911	5.71953	3.86607712631
249	TCGA-AF-3913	4.52179	4.66617712555
250	TCGA-AF-4110	6.38667	5.43605187361
251	TCGA-AF-5654	3.8223	3.87675266982
252	TCGA-AF-6136	5.16205	3.41662359163
253	TCGA-AF-6655	6.21212	3.5710214422
254	TCGA-AF-6672	4.80813	3.80813788687
255	TCGA-AF-A56K	6.85074	6.23444575458
256	TCGA-AF-A56L	5.37537	4.4766538685
257	TCGA-AF-A56N	5.69374	4.80226043773
258	TCGA-AG-3574	5.80992	5.08056813162
259	TCGA-AG-3575	6.88151	-0.0253238557984
260	TCGA-AG-3578	5.30804	4.20850945637
261	TCGA-AG-3580	5.11661	4.55270905443
262	TCGA-AG-3581	5.59731	4.78017884352
263	TCGA-AG-3582	5.92673	3.15414570711
264	TCGA-AG-3583	4.26209	3.49655182816
265	TCGA-AG-3584	5.66312	5.00260801761
266	TCGA-AG-3586	4.97264	3.97264670757
267	TCGA-AG-3587	5.42088	5.14957235994
268	TCGA-AG-3591	4.82211	3.36268028105
269	TCGA-AG-3592	5.19088	4.00184726987
270	TCGA-AG-3593	5.40746	5.29783336841
271	TCGA-AG-3594	5.51707	5.87216142031
272	TCGA-AG-3598	4.8039	4.06693302789
273	TCGA-AG-3599	4.81398	3.95600087704
274	TCGA-AG-3600	6.01381	3.49596372447
275	TCGA-AG-3601	6.31118	4.13185284596
276	TCGA-AG-3602	4.36686	3.04493612113
277	TCGA-AG-3605	4.48107	3.77057536306
278	TCGA-AG-3608	5.5557	4.80846742918
279	TCGA-AG-3609	6.41653	4.94259426188
280	TCGA-AG-3611	3.59946	3.40682235105
281	TCGA-AG-3612	6.09417	5.15557115116
282	TCGA-AG-3725	4.31092	3.61430936706
283	TCGA-AG-3726	4.23319	6.16392938332
284	TCGA-AG-3727	3.81153	6.31402939684
285	TCGA-AG-3728	5.62297	6.71043176639
286	TCGA-AG-3731	7.24577	4.34069755985
287	TCGA-AG-3732	5.96775	4.2515373243
288	TCGA-AG-3742	6.26956	4.48934383204
289	TCGA-AG-3878	5.63073	6.27606297308
290	TCGA-AG-3881	6.70466	5.81484262421
291	TCGA-AG-3882	5.10196	6.99177918405
292	TCGA-AG-3883	6.30282	4.18734019504
293	TCGA-AG-3885	4.98971	5.32674585658
294	TCGA-AG-3887	6.25062	4.98758918589
295	TCGA-AG-3890	5.50663	6.22652394313
296	TCGA-AG-3892	4.19926	3.36918727037
297	TCGA-AG-3893	6.13289	5.29335944763
298	TCGA-AG-3894	4.96745	4.56890159562
299	TCGA-AG-3896	5.6305	5.15842993968
300	TCGA-AG-3898	6.42454	4.6803806231
301	TCGA-AG-3901	6.90358	5.95907923928
302	TCGA-AG-3902	4.3734	4.83282926783
303	TCGA-AG-3909	4.85896	5.15851476762
304	TCGA-AG-3999	5.02217	5.34409702425
305	TCGA-AG-4001	6.93099	5.10091038765
306	TCGA-AG-4005	5.6973	4.43949681311
307	TCGA-AG-4007	6.07617	4.26881612725
308	TCGA-AG-4008	6.79426	5.43580192038
309	TCGA-AG-4015	4.96199	4.28391436626
310	TCGA-AG-4021	6.36735	2.82085291381
311	TCGA-AG-4022	6.3466	5.6432183776
312	TCGA-AG-A002	4.67203	0.212631589721
313	TCGA-AG-A008	1.89983	4.1222419993
314	TCGA-AG-A00C	2.15079	3.15080335448
315	TCGA-AG-A00H	6.08703	3.91710708861
316	TCGA-AG-A00Y	4.13458	3.68712789307
317	TCGA-AG-A011	5.50813	4.82223557053
318	TCGA-AG-A014	4.78008	3.13622420427
319	TCGA-AG-A015	2.24297	3.05032755356
320	TCGA-AG-A016	3.87604	3.4975229528
321	TCGA-AG-A01J	4.0719	4.37146128573
322	TCGA-AG-A01L	3.42946	4.21794413089
323	TCGA-AG-A01N	4.68038	4.62379664462
324	TCGA-AG-A01W	5.35934	3.17491769524
325	TCGA-AG-A01Y	5.55193	2.52639438318
326	TCGA-AG-A020	2.85754	2.4949787532
327	TCGA-AG-A023	6.52521	4.77675147593
328	TCGA-AG-A025	5.36311	4.18477221875
329	TCGA-AG-A026	5.45563	4.07096457371
330	TCGA-AG-A02G	4.56855	3.09462456538
331	TCGA-AG-A02N	4.8013	2.53826499413
332	TCGA-AG-A02X	4.00947	3.71997194207
333	TCGA-AG-A032	5.51005	4.77307852981
334	TCGA-AG-A036	5.90028	4.92626989852
335	TCGA-AH-6544	4.36069	1.51939093452
336	TCGA-AH-6547	6.778	5.24388610861
337	TCGA-AH-6549	5.65589	4.50185947188
338	TCGA-AH-6643	6.66844	3.82295443645
339	TCGA-AH-6644	6.29676	5.20309933386
340	TCGA-AH-6897	2.22876	3.75230972276
341	TCGA-AH-6903	3.18029	3.39179521007
342	TCGA-AM-5820	6.09753	4.16624143054
343	TCGA-AM-5821	6.50197	1.88307334845
344	TCGA-AU-3779	5.85444	5.38194780069
345	TCGA-AU-6004	6.13762	3.50713497167
346	TCGA-AY-4070	5.98162	4.95853183608
347	TCGA-AY-4071	6.07377	4.69525335136
348	TCGA-AY-5543	3.4648	4.18100711022
349	TCGA-AY-6196	8.35107	6.77140627279
350	TCGA-AY-6197	4.49094	4.16901100512
351	TCGA-AY-6386	4.00273	3.53323939068
352	TCGA-AY-A54L	3.40629	3.46287685434
353	TCGA-AY-A69D	3.55088	3.31384080451
354	TCGA-AY-A71X	1.94231	3.3208167918
355	TCGA-AY-A8YK	4.9378	3.93779634069
356	TCGA-AZ-4308	5.20497	7.66440390526
357	TCGA-AZ-4313	3.7267	3.31166295397
358	TCGA-AZ-4315	4.77612	3.62927501078
359	TCGA-AZ-4323	7.20981	5.19506407144
360	TCGA-AZ-4614	4.43632	3.70839694691
361	TCGA-AZ-4615	6.14289	4.23599505154
362	TCGA-AZ-4616	6.22378	3.85293768208
363	TCGA-AZ-4681	2.75309	3.49005662446
364	TCGA-AZ-4682	4.96001	4.79954843876
365	TCGA-AZ-4684	5.86818	3.44923120067
366	TCGA-AZ-5403	7.21473	4.61622240858
367	TCGA-AZ-5407	3.02396	4.02397385907
368	TCGA-AZ-6598	6.12214	1.9182717303
369	TCGA-AZ-6599	4.19705	3.78201009121
370	TCGA-AZ-6600	7.02983	4.51793703933
371	TCGA-AZ-6601	6.73239	4.56246835242
372	TCGA-AZ-6603	5.89732	5.16330147534
373	TCGA-AZ-6605	7.64598	5.82258994992
374	TCGA-AZ-6606	4.641	4.37797051115
375	TCGA-AZ-6607	7.34634	3.50680502426
376	TCGA-AZ-6608	2.51458	2.2921927739
377	TCGA-BM-6198	6.5535	2.55350796037
378	TCGA-CA-5254	6.09145	4.53033298117
379	TCGA-CA-5255	3.47233	2.15039720177
380	TCGA-CA-5256	4.77996	4.66447715149
381	TCGA-CA-5796	5.08176	3.87740071023
382	TCGA-CA-5797	6.31547	4.00027047996
383	TCGA-CA-6715	5.4342	3.65130432013
384	TCGA-CA-6716	5.77443	4.71739676671
385	TCGA-CA-6717	7.09196	4.75568343649
386	TCGA-CA-6718	6.71446	4.17193535819
387	TCGA-CA-6719	6.73018	5.39876762979
388	TCGA-CI-6619	6.85777	4.94079162634
389	TCGA-CI-6620	5.74598	4.67031350195
390	TCGA-CI-6621	6.35905	5.06799573284
391	TCGA-CI-6622	4.69256	3.51670858371
392	TCGA-CI-6623	5.19862	2.66809642635
393	TCGA-CI-6624	6.02186	4.13023076232
394	TCGA-CK-4947	5.68829	4.40140519854
395	TCGA-CK-4948	5.91163	3.56585303658
396	TCGA-CK-4950	4.83135	4.06580493
397	TCGA-CK-4951	6.20189	5.07825970641
398	TCGA-CK-4952	3.71134	2.71134071726
399	TCGA-CK-5912	5.71136	4.85509770057
400	TCGA-CK-5913	5.69337	2.75086372322
401	TCGA-CK-5914	5.45096	4.74046888951
402	TCGA-CK-5915	0.413702	3.28822565684
403	TCGA-CK-5916	6.27692	3.58131508895
404	TCGA-CK-6746	5.52596	3.11568250941
405	TCGA-CK-6747	4.38809	4.80312368782
406	TCGA-CK-6748	6.46923	5.02297583633
407	TCGA-CK-6751	5.92467	4.33970750745
408	TCGA-CL-4957	5.95593	4.26599940143
409	TCGA-CL-5917	5.45152	3.63594008424
410	TCGA-CL-5918	5.43846	4.04156716663
411	TCGA-CM-4743	5.82432	4.07141945649
412	TCGA-CM-4744	3.71597	4.08794648733
413	TCGA-CM-4746	3.76067	2.17571620254
414	TCGA-CM-4747	5.68558	5.11403380055
415	TCGA-CM-4748	None	7.35107438645
416	TCGA-CM-4750	4.69038	4.07739683262
417	TCGA-CM-4751	6.3542	4.36223842178
418	TCGA-CM-4752	6.12897	4.7597364177
419	TCGA-CM-5341	6.4304	5.74451365146
420	TCGA-CM-5344	6.92849	3.83810465329
421	TCGA-CM-5348	6.17409	6.61201331348
422	TCGA-CM-5349	6.80642	5.36689218477
423	TCGA-CM-5860	7.224	4.48324180899
424	TCGA-CM-5861	6.09911	0.499169814115
425	TCGA-CM-5862	6.00118	5.00117621853
426	TCGA-CM-5863	6.65801	4.22916489576
427	TCGA-CM-5864	5.2535	3.53361318138
428	TCGA-CM-5868	6.55316	5.04329637924
429	TCGA-CM-6161	5.63456	4.60946540143
430	TCGA-CM-6162	7.60359	3.7589320602
431	TCGA-CM-6163	4.54935	5.7357685625
432	TCGA-CM-6164	6.65611	5.3101110455
433	TCGA-CM-6165	6.60717	6.21621426657
434	TCGA-CM-6166	5.7031	5.75200457685
435	TCGA-CM-6167	8.21061	6.84545743312
436	TCGA-CM-6168	7.11493	5.48090488524
437	TCGA-CM-6169	7.07162	6.76083702137
438	TCGA-CM-6170	5.82143	4.90388666475
439	TCGA-CM-6171	4.54809	2.75454548947
440	TCGA-CM-6172	5.73196	4.27878024119
441	TCGA-CM-6674	6.62583	3.98198048136
442	TCGA-CM-6675	5.53411	2.14805553343
443	TCGA-CM-6676	6.01808	6.08345166987
444	TCGA-CM-6677	6.03724	5.02229234701
445	TCGA-CM-6678	5.55451	6.24256439938
446	TCGA-CM-6679	6.89699	5.49147474002
447	TCGA-CM-6680	5.98851	5.53432934297
448	TCGA-D5-5537	5.46084	7.04580552116
449	TCGA-D5-5538	6.85949	4.68341013233
450	TCGA-D5-5539	5.67818	5.11944748396
451	TCGA-D5-5540	4.34484	0.885418177834
452	TCGA-D5-5541	5.99994	5.28593480794
453	TCGA-D5-6529	6.38016	4.43490173002
454	TCGA-D5-6530	5.13676	3.37932984318
455	TCGA-D5-6531	5.75799	5.33384588925
456	TCGA-D5-6532	5.04232	3.94278659777
457	TCGA-D5-6533	5.46701	5.17087446318
458	TCGA-D5-6534	7.81694	6.71771891512
459	TCGA-D5-6535	5.57715	4.04990081217
460	TCGA-D5-6536	6.89447	1.73794629339
461	TCGA-D5-6537	4.41704	2.35814303663
462	TCGA-D5-6538	4.97386	4.5450169637
463	TCGA-D5-6539	4.89586	4.96194738898
464	TCGA-D5-6540	6.07789	2.22989550083
465	TCGA-D5-6541	7.37845	4.42349749612
466	TCGA-D5-6898	5.38125	5.08462983328
467	TCGA-D5-6920	4.9031	3.90309613105
468	TCGA-D5-6922	6.11854	6.43297443527
469	TCGA-D5-6923	5.84755	4.814386355
470	TCGA-D5-6924	6.31067	4.44817413598
471	TCGA-D5-6926	6.65793	4.89846474434
472	TCGA-D5-6927	6.04438	3.81786880173
473	TCGA-D5-6928	6.85072	5.27636266297
474	TCGA-D5-6929	6.56334	4.66768211893
475	TCGA-D5-6930	6.77739	4.87995566803
476	TCGA-D5-6931	5.11319	4.33000616951
477	TCGA-D5-6932	6.53805	3.60644222813
478	TCGA-D5-7000	6.05847	3.50705883666
479	TCGA-DC-4745	5.39131	4.77464475937
480	TCGA-DC-4749	4.49483	3.6803806231
481	TCGA-DC-5337	4.48782	4.21028754803
482	TCGA-DC-5869	6.21507	4.47184426396
483	TCGA-DC-6154	6.7511	4.25995788686
484	TCGA-DC-6155	4.36736	1.46048047004
485	TCGA-DC-6156	7.75107	5.70226689911
486	TCGA-DC-6157	6.62133	5.50707469845
487	TCGA-DC-6158	6.76758	4.21824645024
488	TCGA-DC-6160	4.07495	4.3968787388
489	TCGA-DC-6681	6.30195	6.84979914919
490	TCGA-DC-6682	5.08867	3.59390349202
491	TCGA-DC-6683	5.64255	4.90062533254
492	TCGA-DM-A0X9	5.38406	4.08961678865
493	TCGA-DM-A0XD	6.27625	1.70858455714
494	TCGA-DM-A0XF	5.32629	4.5013690788
495	TCGA-DM-A1D0	4.6039	4.6620060612
496	TCGA-DM-A1D4	3.79292	3.5128083992
497	TCGA-DM-A1D6	3.7606	3.22003581325
498	TCGA-DM-A1D7	4.60996	4.97253183508
499	TCGA-DM-A1D8	5.26009	5.11635643855
500	TCGA-DM-A1D9	4.18681	3.72737593859
501	TCGA-DM-A1DA	4.82359	3.55731205269
502	TCGA-DM-A1DB	4.7524	1.89824705608
503	TCGA-DM-A1HA	4.67548	1.67549981312
504	TCGA-DM-A1HB	5.75488	0.688762243879
505	TCGA-DM-A280	5.96353	2.35210877056
506	TCGA-DM-A282	4.67853	4.85910486443
507	TCGA-DM-A285	6.36508	4.15961304098
508	TCGA-DM-A288	4.65532	3.6870270848
509	TCGA-DM-A28A	5.811	3.14803925855
510	TCGA-DM-A28C	4.30639	4.04334450488
511	TCGA-DM-A28E	2.54533	3.75178504602
512	TCGA-DM-A28F	4.23396	3.47907531307
513	TCGA-DM-A28G	4.3351	5.46063445589
514	TCGA-DM-A28H	5.12029	3.74832167986
515	TCGA-DM-A28K	3.44521	2.75332640989
516	TCGA-DM-A28M	4.06413	2.86249106613
517	TCGA-DT-5265	7.17146	3.91848164763
518	TCGA-DY-A0XA	5.12448	3.65981041662
519	TCGA-DY-A1DC	6.36073	3.98569168402
520	TCGA-DY-A1DD	6.53381	4.70286805957
521	TCGA-DY-A1DE	5.98283	4.25701061821
522	TCGA-DY-A1DF	6.58585	4.91515755207
523	TCGA-DY-A1DG	0.557091	3.7794908693
524	TCGA-DY-A1H8	2.66476	4.1501697063
525	TCGA-EF-5830	5.0145	4.6869262695
526	TCGA-EF-5831	5.8894	3.31592845258
527	TCGA-EI-6506	4.82937	4.69812399972
528	TCGA-EI-6507	7.05571	2.27673486188
529	TCGA-EI-6508	4.89852	5.00039668659
530	TCGA-EI-6509	7.12768	6.48971953681
531	TCGA-EI-6510	4.12858	3.29459134334
532	TCGA-EI-6511	6.02896	4.73011277328
533	TCGA-EI-6512	5.04441	3.18879651951
534	TCGA-EI-6513	5.62748	0.638768944417
535	TCGA-EI-6514	5.82096	5.84350403803
536	TCGA-EI-6881	4.77399	3.62198151382
537	TCGA-EI-6882	4.97483	3.77842938017
538	TCGA-EI-6883	5.1682	4.69870744452
539	TCGA-EI-6884	4.74661	5.24911534944
540	TCGA-EI-6885	6.40543	4.86244147245
541	TCGA-EI-6917	7.1649	5.59492768489
542	TCGA-EI-7002	5.61518	6.08648657024
543	TCGA-EI-7004	7.30781	6.50635281029
544	TCGA-F4-6459	6.67977	5.8918152903
545	TCGA-F4-6460	6.69702	6.72573297794
546	TCGA-F4-6461	6.89748	6.1332963657
547	TCGA-F4-6463	6.99435	5.95419631039
548	TCGA-F4-6569	8.05057	6.05726179971
549	TCGA-F4-6570	7.60754	5.3049782358
550	TCGA-F4-6703	8.36867	4.39014487525
551	TCGA-F4-6704	6.91482	6.99143908006
552	TCGA-F4-6805	6.92907	4.48944017593
553	TCGA-F4-6806	5.42179	4.97637280149
554	TCGA-F4-6807	7.20828	5.80329937606
555	TCGA-F4-6808	4.24383	3.41375653892
556	TCGA-F4-6809	7.14923	6.54257225063
557	TCGA-F4-6854	6.14039	5.47505893496
558	TCGA-F4-6855	7.81066	4.71051993216
559	TCGA-F4-6856	5.26448	4.12698111342
560	TCGA-F5-6464	7.62658	5.09052743259
561	TCGA-F5-6465	6.63157	5.34447345946
562	TCGA-F5-6571	6.19102	5.68322202716
563	TCGA-F5-6702	7.66103	3.36825151193
564	TCGA-F5-6810	6.5133	4.76060951678
565	TCGA-F5-6811	6.55436	4.74339109389
566	TCGA-F5-6812	7.26106	5.44922789855
567	TCGA-F5-6813	7.23573	4.61263558366
568	TCGA-F5-6814	5.90723	4.63563832104
569	TCGA-F5-6861	5.2763	4.26391328037
570	TCGA-F5-6863	6.62768	4.82032194811
571	TCGA-F5-6864	7.31262	7.01199760544
572	TCGA-G4-6293	4.17214	5.01540836161
573	TCGA-G4-6294	3.69783	4.95656317997
574	TCGA-G4-6295	5.06746	3.91312876782
575	TCGA-G4-6297	6.59747	3.79724129999
576	TCGA-G4-6298	5.32514	2.96256753076
577	TCGA-G4-6299	6.74645	4.56425011303
578	TCGA-G4-6302	8.13078	5.18160351001
579	TCGA-G4-6303	5.84479	5.21597750945
580	TCGA-G4-6304	4.12658	1.38962187541
581	TCGA-G4-6306	3.74102	2.95251994904
582	TCGA-G4-6307	3.78761	2.65635907345
583	TCGA-G4-6309	4.90743	3.87995076841
584	TCGA-G4-6310	6.25451	6.13666922449
585	TCGA-G4-6311	6.41818	2.76989865698
586	TCGA-G4-6314	6.64091	5.29071928277
587	TCGA-G4-6315	4.12769	3.79511235094
588	TCGA-G4-6317	3.51968	2.12736914662
589	TCGA-G4-6320	3.52263	4.70097230722
590	TCGA-G4-6321	4.25581	3.92138872261
591	TCGA-G4-6322	5.26126	5.23056425686
592	TCGA-G4-6323	4.05482	2.56939387204
593	TCGA-G4-6586	4.87525	3.52161614244
594	TCGA-G4-6588	5.55675	2.80951734321
595	TCGA-G4-6625	6.1721	5.2342598804
596	TCGA-G4-6626	5.07775	2.89842120931
597	TCGA-G4-6627	7.51392	4.94508326388
598	TCGA-G4-6628	6.31473	4.66050654106
599	TCGA-G5-6233	6.63628	3.32123543502
600	TCGA-G5-6235	4.32406	2.9520912329
601	TCGA-G5-6572	6.8569	5.66926776165
602	TCGA-G5-6641	3.30877	2.1832324126
603	TCGA-NH-A50T	4.09185	3.01385526251
604	TCGA-NH-A50U	5.58272	5.60195496629
605	TCGA-NH-A50V	6.26865	5.65769430531
606	TCGA-NH-A5IV	6.2455	4.35348562051
607	TCGA-NH-A6GA	5.13587	5.95338864051
608	TCGA-NH-A6GB	4.21179	3.0053281207
609	TCGA-NH-A6GC	6.33713	4.77991629665
610	TCGA-NH-A8F7	3.85406	3.35929625889
611	TCGA-NH-A8F8	6.22259	4.6908751986
612	TCGA-QG-A5YV	3.78403	2.11416709955
613	TCGA-QG-A5YW	5.61842	4.37634595604
614	TCGA-QG-A5YX	3.4112	2.29572302454
615	TCGA-QG-A5Z1	5.42869	6.97558204062
616	TCGA-QG-A5Z2	3.94737	3.45551792294
617	TCGA-QL-A97D	3.87218	4.00544490283
618	TCGA-RU-A8FL	3.10911	3.18312122897
619	TCGA-SS-A7HO	4.581	4.90816441371
620	TCGA-T9-A92H	3.65775	3.21029534186
621	TCGA-WS-AB45	8.32474	4.33016397123

## Sheet: MF markers
tcga_participant_barcode	CD163	CD68	CD206/MRC1	NMUR1
TCGA-3L-AA1B	7.70331	10.5297	6.79725	6.46746
TCGA-4N-A93T	3.47602	9.52042	4.68038	4.03993
TCGA-4T-AA8H	4.87012	10.4506	4.30308	2.35555
TCGA-5M-AAT4	6.48383	10.9477	4.80576	4.69028
TCGA-5M-AAT5	4.89126	9.84546	4.11366	4.2323
TCGA-5M-AAT6	10.6949	11.9438	9.007	4.74984
TCGA-5M-AATA	8.10823	9.70149	6.57633	5.26935
TCGA-5M-AATE	6.47966	10.2444	5.84961	4.15773
TCGA-A6-2671	10.1102	11.7045	9.66657	3.63039
TCGA-A6-2672	9.68686	12.2231	10.4086	3.80866
TCGA-A6-2674	12.0578	12.302	11.4168	4.99862
TCGA-A6-2675	9.96052	12.2653	9.06229	5.63311
TCGA-A6-2676	10.6124	12.4987	11.2261	4.76313
TCGA-A6-2677	6.62198	9.74621	7.29745	3.40993
TCGA-A6-2678	8.94065	10.3836	9.62123	4.41038
TCGA-A6-2679	5.87541	11.2417	7.19734	3.87541
TCGA-A6-2680	8.52683	11.5064	8.75734	3.62431
TCGA-A6-2681	9.45499	12.3938	8.79155	5.80641
TCGA-A6-2682	8.15824	11.7853	7.60032	5.43422
TCGA-A6-2683	7.05187	11.4584	6.69432	5.86425
TCGA-A6-2684	8.77848	11.9993	9.40893	5.60551
TCGA-A6-2685	9.99991	12.4509	9.03742	5.2893
TCGA-A6-2686	9.65105	13.1215	10.0591	5.9749
TCGA-A6-3807	7.67552	10.8317	8.30814	3.98622
TCGA-A6-3808	9.96751	11.5605	10.7402	4.78199
TCGA-A6-3809	9.95716	11.8527	10.8307	2.57519
TCGA-A6-3810	9.42827	12.0878	9.53193	4.95904
TCGA-A6-4105	10.079	11.6678	9.10877	4.20589
TCGA-A6-4107	7.87137	12.0335	8.52218	5.66974
TCGA-A6-5656	4.76032	10.4211	5.71546	3.46753
TCGA-A6-5657	7.74856	10.0014	6.2334	5.19193
TCGA-A6-5659	7.24037	10.3793	6.22813	5.16101
TCGA-A6-5660	8.28275	11.4621	7.3278	3.86837
TCGA-A6-5661	7.11282	11.6719	6.50635	3.03386
TCGA-A6-5662	6.97698	10.8321	6.42873	3.8365
TCGA-A6-5664	10.7642	11.7285	9.12796	5.44071
TCGA-A6-5665	7.9023	11.071	6.30883	2.22986
TCGA-A6-5666	7.69228	9.84951	5.85983	2.6119
TCGA-A6-5667	7.7676	10.9092	6.95673	5.69271
TCGA-A6-6137	7.93159	11.2968	7.46943	4.74245
TCGA-A6-6138	10.0837	12.3003	9.19265	5.2323
TCGA-A6-6140	6.35484	10.3964	5.59466	4.19257
TCGA-A6-6141	6.99238	10.6564	6.26468	4.94275
TCGA-A6-6142	8.84291	12.8003	7.2469	6.23576
TCGA-A6-6648	7.56085	10.4999	7.03486	3.72407
TCGA-A6-6649	8.95296	11.115	8.48305	5.66407
TCGA-A6-6650	6.8196	10.7582	6.77939	4.74325
TCGA-A6-6651	11.3391	13.0834	10.3558	5.90422
TCGA-A6-6652	5.77738	10.4245	3.45545	3.66958
TCGA-A6-6653	7.43949	11.8524	5.42262	3.26115
TCGA-A6-6654	10.7164	13.066	11.0894	4.94209
TCGA-A6-6780	11.144	13.1602	10.405	4.40977
TCGA-A6-6781	11.5241	12.1879	10.3942	4.22121
TCGA-A6-6782	9.96451	11.7268	8.25321	6.22797
TCGA-A6-A565	10.4087	11.767	8.64785	5.38455
TCGA-A6-A566	11.3157	12.5684	10.9077	5.96242
TCGA-A6-A567	7.26795	10.1819	6.73529	4.4411
TCGA-A6-A56B	6.58967	10.217	7.24982	4.49775
TCGA-A6-A5ZU	9.50948	13.875	6.54866	6.54866
TCGA-AA-3488	7.44592	11.236	7.65613	3.94342
TCGA-AA-3489	11.3402	12.068	10.1089	6.30209
TCGA-AA-3492	8.37837	11.7113	7.78704	3.72174
TCGA-AA-3494	7.60345	10.2454	8.00129	4.46731
TCGA-AA-3495	7.74108	11.2827	7.06236	4.89762
TCGA-AA-3496	9.91804	12.0906	8.83089	5.56049
TCGA-AA-3502	7.71855	11.4279	5.97274	4.23577
TCGA-AA-3506	8.60291	11.8161	7.74722	5.77709
TCGA-AA-3509	8.48747	11.2317	7.25751	4.65196
TCGA-AA-3510	9.64641	11.6512	8.88693	4.52667
TCGA-AA-3511	8.39933	11.2944	7.71138	4.92155
TCGA-AA-3514	8.34165	12.2182	7.85887	7.36788
TCGA-AA-3516	8.69559	11.6239	9.52674	1.89255
TCGA-AA-3517	8.36643	11.7295	9.12172	4.70347
TCGA-AA-3518	9.00853	11.0112	9.44188	3.9105
TCGA-AA-3519	7.60273	11.2366	7.91588	3.78073
TCGA-AA-3520	9.19043	10.8929	9.59121	4.03663
TCGA-AA-3521	8.35603	11.8851	9.42367	4.1976
TCGA-AA-3522	7.41818	10.7133	8.18469	3.7826
TCGA-AA-3525	8.44794	11.5484	8.41735	3.09542
TCGA-AA-3526	8.13108	10.8985	7.54257	2.78058
TCGA-AA-3527	8.63494	12.4299	8.02459	6.14727
TCGA-AA-3529	8.18681	10.6932	8.71227	3.72738
TCGA-AA-3530	8.54576	10.3883	8.68957	4.1697
TCGA-AA-3531	7.28659	11.3928	7.24912	4.73815
TCGA-AA-3532	9.56192	11.7966	10.4546	4.38082
TCGA-AA-3534	7.7991	11.1358	8.64259	4.86499
TCGA-AA-3538	7.53952	11.5408	8.43568	4.24407
TCGA-AA-3542	5.42488	11.0973	4.492	5.03256
TCGA-AA-3543	9.34552	12.2169	8.72102	4.22352
TCGA-AA-3544	9.93085	12.3426	9.80532	5.16532
TCGA-AA-3548	7.70205	11.2687	8.5932	5.44571
TCGA-AA-3549	7.40651	11.651	7.64752	2.72469
TCGA-AA-3552	8.80198	11.2375	9.0361	5.73159
TCGA-AA-3553	7.96453	11.1238	9.3024	4.43847
TCGA-AA-3554	10.1186	12.6601	11.1314	3.3892
TCGA-AA-3555	9.28214	10.1686	9.66106	4.4624
TCGA-AA-3556	8.50449	10.5883	9.07341	3.78339
TCGA-AA-3560	8.52798	12.0515	8.41904	5.39047
TCGA-AA-3561	7.18744	10.5386	8.70791	4.34416
TCGA-AA-3562	7.64386	11.1234	8.54625	4.70974
TCGA-AA-3655	8.41061	10.6707	6.9022	2.69833
TCGA-AA-3660	7.91615	10.8811	7.4098	4.12029
TCGA-AA-3662	10.1016	11.4336	8.41046	4.57274
TCGA-AA-3663	8.03693	11.3013	7.56651	3.04296
TCGA-AA-3664	8.40863	10.9219	8.9701	3.75201
TCGA-AA-3666	8.26254	11.7309	9.67823	4.54112
TCGA-AA-3667	7.75413	11.3936	7.534	5.83356
TCGA-AA-3672	10.2434	12.645	9.3785	5.26998
TCGA-AA-3673	7.14968	10.1962	8.37007	5.1911
TCGA-AA-3675	7.23692	10.3511	6.56882	3.33003
TCGA-AA-3678	8.0951	10.7464	8.75697	4.78559
TCGA-AA-3679	7.30293	12.5816	8.48593	5.17955
TCGA-AA-3680	8.05038	11.1617	8.7459	4.55212
TCGA-AA-3681	8.98294	10.8453	9.8639	3.58035
TCGA-AA-3684	9.57565	12.8528	9.18047	7.32596
TCGA-AA-3685	8.56647	11.1301	7.40709	4.16122
TCGA-AA-3688	7.88656	10.3819	8.38851	4.65483
TCGA-AA-3692	8.45721	11.1174	8.96812	4.65319
TCGA-AA-3693	7.36198	10.3467	8.29303	4.87012
TCGA-AA-3696	7.81894	9.86957	8.2266	4.20423
TCGA-AA-3697	8.44032	11.5127	7.79631	3.95232
TCGA-AA-3710	10.8463	12.2651	11.2538	3.87873
TCGA-AA-3712	8.62441	11.1064	7.55171	3.75404
TCGA-AA-3713	9.98502	11.6223	9.04688	4.24163
TCGA-AA-3715	10.7058	13.0388	10.7563	5.45514
TCGA-AA-3811	9.21238	11.3227	9.92731	3.94025
TCGA-AA-3812	8.19433	12.8415	10.472	6.46771
TCGA-AA-3814	8.81307	11.8792	10.0637	4.53051
TCGA-AA-3815	9.37982	12.011	8.90945	3.98979
TCGA-AA-3818	7.75827	11.1889	8.72052	4.43101
TCGA-AA-3819	7.04505	10.4239	8.48705	4.31713
TCGA-AA-3821	9.35007	10.912	9.97217	3.1504
TCGA-AA-3831	8.32619	11.1427	8.35252	4.84379
TCGA-AA-3833	9.28379	11.7917	9.63321	2.76284
TCGA-AA-3837	6.68568	10.8412	8.02807	4.68568
TCGA-AA-3841	8.0332	12.4592	7.66344	5.58002
TCGA-AA-3842	8.70727	11.4761	9.44915	3.09748
TCGA-AA-3844	7.00168	10.684	8.34563	4.37924
TCGA-AA-3845	8.88988	10.4859	9.90473	4.51733
TCGA-AA-3846	8.32955	10.7716	9.78206	4.40355
TCGA-AA-3848	7.69012	11.63	7.40835	5.49081
TCGA-AA-3850	8.98387	11.6536	9.70417	4.79499
TCGA-AA-3851	8.05889	11.1838	8.60696	3.47393
TCGA-AA-3852	9.05122	11.2144	9.55013	4.90147
TCGA-AA-3854	8.11057	11.6275	8.66872	3.93266
TCGA-AA-3855	8.50952	12.0956	8.71944	4.59391
TCGA-AA-3856	7.99053	11.5597	8.89772	4.67299
TCGA-AA-3858	7.77373	10.6217	8.12299	4.5721
TCGA-AA-3860	8.33051	12.5103	7.77036	2.60713
TCGA-AA-3861	7.6781	11.1073	5.58618	2.33825
TCGA-AA-3862	8.6731	11.2804	9.07183	2.8201
TCGA-AA-3864	8.63984	10.3252	9.11081	2.699
TCGA-AA-3866	10.3157	12.1849	11.3486	3.83392
TCGA-AA-3867	8.5276	11.6047	10.1071	3.87143
TCGA-AA-3869	9.23993	12.0366	8.92267	4.55602
TCGA-AA-3870	9.3552	12.7438	10.8991	4.62339
TCGA-AA-3872	9.79229	11.8556	9.20055	5.51532
TCGA-AA-3875	8.59015	10.5719	9.14001	3.85769
TCGA-AA-3877	9.80945	11.2977	8.25181	4.18334
TCGA-AA-3930	9.22658	11.1292	8.93873	1.63041
TCGA-AA-3939	6.90015	10.8603	9.48767	2.66748
TCGA-AA-3941	7.9884	12.7575	9.2108	4.75958
TCGA-AA-3947	8.62091	9.83436	10.1091	2.67448
TCGA-AA-3949	10.1056	12.248	10.2751	4.59888
TCGA-AA-3950	10.8552	12.0594	11.4999	3.36031
TCGA-AA-3952	9.63473	11.001	8.97937	4.32041
TCGA-AA-3955	7.0094	10.4745	8.04808	3.94527
TCGA-AA-3956	7.35461	10.4706	8.93957	4.4112
TCGA-AA-3966	9.8475	12.9349	10.875	5.11279
TCGA-AA-3968	8.67314	12.2033	8.99921	4.42522
TCGA-AA-3970	7.77712	10.6487	8.30437	4.91205
TCGA-AA-3971	8.03917	11.3226	9.24562	4.17827
TCGA-AA-3972	7.39605	10.9276	9.34187	3.28057
TCGA-AA-3973	6.59306	10.7286	7.24976	5.13787
TCGA-AA-3975	8.79466	11.2616	8.95133	5.46913
TCGA-AA-3976	7.412	10.0333	8.77079	3.58757
TCGA-AA-3977	8.52872	11.2114	9.60438	4.38082
TCGA-AA-3979	6.55388	9.97248	7.35509	0.89569
TCGA-AA-3980	8.18401	10.8572	9.0101	4.68303
TCGA-AA-3982	9.20042	11.931	9.80493	5.51953
TCGA-AA-3986	8.54588	11.7794	8.85428	4.57743
TCGA-AA-3989	9.87261	11.8954	9.95103	4.71072
TCGA-AA-3994	7.6518	11.1851	8.04154	4.49722
[truncated: 438 more rows]

## Sheet: EC markers
tcga_participant_barcode	CD34	CLEC14A	VWF	NMUR1
[truncated: 621 more rows]

[truncated: 1 more sheets: platelets marker]
