# Supplementary material for: Neuromedin U secreted by colorectal cancer cells promotes a tumour-supporting microenvironment
Source: Cell Commun Signal. 2022 Dec 8;20:193. doi: 10.1186/s12964-022-01003-1 (PMC9733105; doi:10.1186/s12964-022-01003-1)
Supplement: Supplementary file 6 — Additional file 5. Proteome profiler—raw data. [file 12964_2022_1003_MOESM6_ESM.xlsx]

## Sheet: HT29 clones Proteome Profiler
HT29:		pcDNA	pcNMU				pcDNA	pcNMU				pcDNA	pcNMU				pcDNA	pcNMU				pcDNA	pcNMU
A1	Ref I	24529.205	25300.497																	E1	Ref III	25104.033	24655.669
A2	Ref I	24464.326	23274.376																	E2	Ref III	24816.962	24628.962
A3	CCL-1	-	-		B3	CXCL-11/I-TAC	-	-		C3	IL-1ra/IL-1F3	13610.355	15841.77		D3	IL-13	-	-		E3	MIF	13913.134	12519.184
A4	CCL-1	-	-		B4	CXCL-11/I-TAC	-	-		C4	IL-1ra/IL-1F3	13670.598	15628.184		D4	IL-13	-	-		E4	MIF	14546.234	13173.941
A5	CCL-2/MCP-1	-	-		B5	CXCL-12/SDF-1	12348.648	6434.991		C5	IL-2	-	-		D5	IL-16	-	-		E5	Serpin E1/PAI-1	18824.305	17294.062
A6	CCL-2/MCP-1	-	-		B6	CXCL-12/SDF-1	11271.113	6388.284		C6	IL-2	-	-		D6	IL-16	-	-		E6	Serpin E1/PAI-1	18302.376	16995.548
A7	CCL-3/CCL-4	-	-		B7	G-CSF	-	-		C7	IL-4	-	-		D7	IL-17A	-	-		E7	TNFa	-	-
A8	CCL-3/CCL-4	-	-		B8	G-CSF	-	-		C8	IL-4	-	-		D8	IL17A	-	-		E8	TNFa	-	-
A9	CCL-5/RANTES	3803.234	4813.355		B9	GM-CSF	-	-		C9	IL-5	-	-		D9	IL-17E	-	-		E9	TREM-1	-	-
A10	CCL-5/RANTES	3880.527	4971.648		B10	GM-CSF	-	-		C10	IL-5	-	-		D10	IL-17E	-	-		E10	TREM-1	-	-
A11	CD40Ligand/TNFSF5	-	-		B11	ICAM-1/CD-54	0	9191.698		C11	IL-6				D11	IL-18/IL-1F4	-	-
A12	CD40Ligand/TNFSF5	-	-		B12	ICAM-1/CD-54	0	11119.698		C12	IL-6				D12	IL-18/IL-1F4	-	-
A13	C5/C5a	-	-		B13	IFN-y	-	-		C13	IL-8	3533.234	4404.82		D13	IL-21	-	-
A14	C5/C5a	-	-		B14	IFN-y	-	-		C14	IL-8	4020.406	4622.234		D14	IL-21	-	-
A15	CXCL-1/GROa	0	816.335		B15	IL-1a/IL-1F1	-	-		C15	IL-10	-	-		D15	IL-27	-	-
A16	CXCL-1/GROa	0	1131.163		B16	IL-1a/IL-1F1	-	-		C16	IL-10	-	-		D16	IL-27	-	-
A17	CXCL-10/IP-10	0	2587.477		B17	IL-1b/IL-1F2	-	-		C17	IL-12 p70	-	-		D17	IL-32a	-	-
A18	CXCL-10/IP-10	0	3533.941		B18	IL-1b/IL-1F2	-	-		C18	IL-12 p70	-	-		D18	IL-32a	-	-
A19	Ref II	28260.711	27044.205																	E19	Negative control	-	-
A20	Ref II	24938.154	26080.326																	E20	Negative control	-	-

## Sheet: Macrophages Proteome Profiler
MDM M0:		CTRL	NMU-9				CTRL	NMU-9				CTRL	NMU-9				CTRL	NMU-9				CTRL	NMU-9
A1	Ref I	26140.669	23956.134																	E1	Ref III	25515.497	24194.912
A2	Ref I	27557.246	24652.175																	E2	Ref III	26087.619	24639.619
A3	CCL-1	-	-		B3	CXCL-11/I-TAC	-	-		C3	IL-1ra/IL-1F3	-	-		D3	IL-13	-	-		E3	MIF	4854.477	4830.184
A4	CCL-1	-	-		B4	CXCL-11/I-TAC	-	-		C4	IL-1ra/IL-1F3	-	-		D4	IL-13	-	-		E4	MIF	4614.698	4780.941
A5	CCL-2/MCP-1	2592.527	6249.083		B5	CXCL-12/SDF-1	3300.648	5260.062		C5	IL-2	20159.024	18102.246		D5	IL-16	-	-		E5	Serpin E1/PAI-1	17543.305	15836.598
A6	CCL-2/MCP-1	2801.941	5654.598		B6	CXCL-12/SDF-1	5169.698	4693.941		C6	IL-2	19071.962	17994.832		D6	IL-16	-	-		E6	Serpin E1/PAI-1	16616.962	15924.619
A7	CCL-3/CCL-4	-	-		B7	G-CSF	-	-		C7	IL-4	-	-		D7	IL-17A	-	-		E7	TNFa	-	-
A8	CCL-3/CCL-4	-	-		B8	G-CSF	-	-		C8	IL-4	-	-		D8	IL17A	-	-		E8	TNFa	-	-
A9	CCL-5/RANTES	-	-		B9	GM-CSF	2675.406	2811.113		C9	IL-5	-	-		D9	IL-17E	-	-		E9	TREM-1	-	-
A10	CCL-5/RANTES	-	-		B10	GM-CSF	3198.234	2721.527		C10	IL-5	-	-		D10	IL-17E	-	-		E10	TREM-1	-	-
A11	CD40Ligand/TNFSF5	-	-		B11	ICAM-1/CD-54	23611.326	21971.912		C11	IL-6	-	-		D11	IL-18/IL-1F4	-	-
A12	CD40Ligand/TNFSF5	-	-		B12	ICAM-1/CD-54	24110.225	21843.74		C12	IL-6	-	-		D12	IL-18/IL-1F4	-	-
A13	C5/C5a	5862.648	3440.719		B13	IFN-y	-	-		C13	IL-8	1932.82	0		D13	IL-21	-	-
A14	C5/C5a	5957.477	3762.527		B14	IFN-y	-	-		C14	IL-8	1408.941	0		D14	IL-21	-	-
A15	CXCL-1/GROa	-	-		B15	IL-1a/IL-1F1	-	-		C15	IL-10	-	-		D15	IL-27	-	-
A16	CXCL-1/GROa	-	-		B16	IL-1a/IL-1F1	-	-		C16	IL-10	-	-		D16	IL-27	-	-
A17	CXCL-10/IP-10	-	-		B17	IL-1b/IL-1F2	-	-		C17	IL-12 p70	-	-		D17	IL-32a	-	-
A18	CXCL-10/IP-10	-	-		B18	IL-1b/IL-1F2	-	-		C18	IL-12 p70	-	-		D18	IL-32a	-	-
A19	Ref II	26559.104	24832.619																	E19	Negative control	-	-
A20	Ref II	26400.376	26021.255																	E20	Negative control	-	-

## Sheet: HMEC-1 Proteome Profiler
HMEC-1:		CTRL	NMU-9				CTRL	NMU-9				CTRL	NMU-9				CTRL	NMU-9				CTRL	NMU-9
A1	Ref I	27765.962	26008.012																	E1	Ref III	26413.841	27799.841
A2	Ref I	26571.376	27259.861																	E2	Ref III	26962.083	26084.548
A3	CCL-1	-	-		B3	CXCL-11/I-TAC	-	-		C3	IL-1ra/IL-1F3	-	-		D3	IL-13	-	-		E3	MIF	18227.548	17541.184
A4	CCL-1	-	-		B4	CXCL-11/I-TAC	-	-		C4	IL-1ra/IL-1F3	-	-		D4	IL-13	-	-		E4	MIF	17336.062	17591.648
A5	CCL-2/MCP-1	16281.719	20559.861		B5	CXCL-12/SDF-1	17697.255	14203.841		C5	IL-2	-	-		D5	IL-16	-	-		E5	Serpin E1/PAI-1	19047.355	18461.648
A6	CCL-2/MCP-1	15882.669	20155.79		B6	CXCL-12/SDF-1	17351.891	14145.598		C6	IL-2	-	-		D6	IL-16	-	-		E6	Serpin E1/PAI-1	18261.962	18001.497
A7	CCL-3/CCL-4	-	-		B7	G-CSF	10204.062	15205.719		C7	IL-4	-	-		D7	IL-17A	-	-		E7	TNFa	-	-
A8	CCL-3/CCL-4	-	-		B8	G-CSF	10794.648	15784.234		C8	IL-4	-	-		D8	IL17A	-	-		E8	TNFa	-	-
A9	CCL-5/RANTES	2229.82	3081.355		B9	GM-CSF	15035.062	20973.062		C9	IL-5	-	-		D9	IL-17E	-	-		E9	TREM-1	-	-
A10	CCL-5/RANTES	2163.941	3108.941		B10	GM-CSF	14821.891	21406.719		C10	IL-5	-	-		D10	IL-17E	-	-		E10	TREM-1	-	-
A11	CD40Ligand/TNFSF5	-	-		B11	ICAM-1/CD-54	0	18753.673		C11	IL-6	22510.912	26037.79		D11	IL-18/IL-1F4	-	-
A12	CD40Ligand/TNFSF5	-	-		B12	ICAM-1/CD-54	0	24028.258		C12	IL-6	19585.234	24022.941		D12	IL-18/IL-1F4	-	-
A13	C5/C5a	-	-		B13	IFN-y	-	-		C13	IL-8	25138.062	25588.648		D13	IL-21	-	-
A14	C5/C5a	-	-		B14	IFN-y	-	-		C14	IL-8	26682.74	26364.569		D14	IL-21	-	-
A15	CXCL-1/GROa	20854.669	22195.033		B15	IL-1a/IL-1F1	-	-		C15	IL-10	-	-		D15	IL-27	-	-
A16	CXCL-1/GROa	21619.426	23044.012		B16	IL-1a/IL-1F1	-	-		C16	IL-10	-	-		D16	IL-27	-	-
A17	CXCL-10/IP-10	3997.284	6391.698		B17	IL-1b/IL-1F2	-	-		C17	IL-12 p70	-	-		D17	IL-32a	-	-
A18	CXCL-10/IP-10	4306.941	6720.77		B18	IL-1b/IL-1F2	-	-		C18	IL-12 p70	-	-		D18	IL-32a	-	-
A19	Ref II	26861.376	25657.205																	E19	Negative control	-	-
A20	Ref II	27130.255	27897.962																	E20	Negative control	-	-
